# Supplementary material for: Human cells contain myriad excised linear intron RNAs with links to gene regulation and potential utility as biomarkers
Source: PLoS Genet. 2024 Sep 26;20(9):e1011416. doi: 10.1371/journal.pgen.1011416 (PMC11460701; doi:10.1371/journal.pgen.1011416)
Supplement: S2 Table — (XLSX) [file pgen.1011416.s023.xlsx]

## Sheet: S2 Table
S2 Table. Genomic locations and characteristics of FLEXIs detected in human cell lines, UHRR, and human plasma.
ID: FLEXI ID
Chr: Chromosome
St: Start position of the FLEXI in GRCh38 genome sequence
Ed: End position of the FLEXI in GRCh38 genome sequence
Strand: DNA strand of the FLEXI: + plus strand, - minus strand
GName: FLEXI host gene name
GID: ENS gene ID of the FLEXI host gene
TID: ENS ranscript ID
GType: ENS annotated gene type of the FLEXI host gene
TType: ENS annotated transcript type
Alt_name: Alternative name of mirton or agotron
Is_agotron: Is the FLEXI defined as an agotron, +: Yes
Is_mirtron: Is the FLEXI defined as an mirtron, +: Yes
Has_snoRNA: snoRNA embedded in FLEXI
PhastCon7: Average phastCons score calculated from 7 species
PhastCon20: Average PhastCons score calculated from 20 species
PhastCon30: Average PhastCons score calculated from 30 species
PhastCon100: Average PhastCons score calculated from 100 species
Seq: Nucleotide sequence of the FLEXI
MFE: MFE of FLEXI calculated by RNAfold2, kcal/mol
GC: GC% of the FLEXI
Len: Length of FLEXI, nts
RBP: RBPs whose binding sites overlap with the FLEXI
AGO_CCR: PAR-CLIP identified AGO1-4 crosslink-centered region
DICER_CCR: PAR-CLIP identified DICER crosslink-centered region
UHRR: FLEXI read counts in combined UHRR datasets
K-562: FLEXI read counts in combined K-562 datasets
HEK-293T: FLEXI read counts in combined HEK-293T datasets
HeLa S3: FLEXI read counts in combined HeLa S3 datasets
Plasma: FLEXI read counts in combined Plasma datasets
ID	Chr	St	Ed	Strand	IID	GName	GID	TID	GType	TType	Alt_name	Is_agotron	Is_mirtron	Has_snoRNA	PhastCon7	PhastCon20	PhastCon30	PhastCon100	Seq	MFE	GC	Len	RBP	AGO_CCR	DICER_CCR	HX01	HX02	HX03	HX04	HX05	HX06	HX07	HX08	HX09	HX14	HX15	HX16	HX11	HX12	HX17	HX18	HX19	HX20	HX21	HX22	HX23	HX24	HX25	HX26
5I_WASH7P___ENSG00000227232___ENST00000488147___pseudogene___pseudogene	1	17055	17232	-	5I	WASH7P	ENSG00000227232	ENST00000488147	pseudogene	pseudogene	.	.	.	.	0.0611073	0.189565	0.030209	0.0298588	GUGGGAGGGGUGGGACAGAGGUGGAGACAGGUGCAGUGGCCCAGGGCCUUGCCAGAGCUCCUCUCCAGUCAAGGCUGUUGGGCCCCUUAUUCCACCCAUGGGAGGUGCACACAAGGUCUUGUUGGCUGCCCCUGCAGGUCCCUGUCACCUCUCACAUGUCCCUGCCUAAUCUUGCAG	-82	61.5819	177	.	.	.	0	0	0	0	0	0	0	0	0	0	0	0	0	0	0	0	0	0	0	0	0	0	0	0
6I_WASH7P___ENSG00000227232___ENST00000488147___pseudogene___pseudogene	1	17368	17605	-	6I	WASH7P	ENSG00000227232	ENST00000488147	pseudogene	pseudogene	hsa-mirtron-1238	.	+	.	0.0417173	0.0459789	0.0341139	0.0269241	GUAUGGCCAGAGGGCAGGGCCGAGGGGUGUGGGCGGGAGGCCCGGCCUGGCUUAGUGGGGACCCAGGGCAUCAGACACAGGUACAGCACAUAGGCCAGGAGCCAGGGGGUGACGGGUGGCUCGGCUCGGGAGGCCUGGGACCCCACAGUGCACGCUGUGCCCCUGAUGAUGUGGGAGAGGAACAUGGGCUCAGGACAGCGGGUGUCAGCUUGCCUGACCCCCAUGUCGCCUCUGUAG	-107.1	67.5105	237	CSTF2T,SF3B4,DDX24,EFTUD2,SMNDC1,PRPF4	.	.	0	0	0	0	0	0	0	0	0	0	0	0	0	0	0	0	0	0	0	0	0	0	0	0
7I_WASH7P___ENSG00000227232___ENST00000488147___pseudogene___pseudogene	1	17742	17914	-	7I	WASH7P	ENSG00000227232	ENST00000488147	pseudogene	pseudogene	.	.	.	.	0.0760872	0.0504767	0.0187791	0.0422791	GUCUGCUGGCCGCGCAUAUAGCCUGUCACACACCAGGAGGACUGGAUACUGGGGAGGAGCCGGGGCCACCAUAGGGUUCUGUCCCCCAGAGGAGGCUGACUGGGAUGGGAUGGCAGCUGAUUAGGCCCAGCACCAAAUAUUCACCAUCCCUUGGCCAUCCUGGCCCUCUCAG	-66.7	61.0465	172	.	.	.	0	0	0	0	0	0	0	0	0	0	0	0	1	0	0	0	0	0	0	0	0	0	0	0
8I_WASH7P___ENSG00000227232___ENST00000488147___pseudogene___pseudogene	1	18061	18267	-	8I	WASH7P	ENSG00000227232	ENST00000488147	pseudogene	pseudogene	.	.	.	.	0.0603835	0.039335	0.0458641	0.0624272	GUAGUCCCCAUACCCCUGUGUCCUGAGGCUACUGGGCAGUCCCUCCAUUUCCCCGUGCCUCUGAGGCUGCCCAGUCUCUGCCCUGCUGCCCACCUGUACCUUGAGCUUUCUUCUCGCCCAGGCUUCCAACUCCACCCUCUCCUGCCAAGCAAUCCUAGCCCUCUGAGCCUCUUGGGGCCCCCUCAGACUUGUCCCUGUGUCCACAG	-45.8	61.6505	206	.	.	.	0	0	0	0	0	0	0	0	0	0	0	0	0	0	0	0	0	0	0	0	0	0	0	0
1I_AL627309.2___ENSG00000239906___ENST00000493797___antisense___antisense	1	139847	140074	-	1I	AL627309.2	ENSG00000239906	ENST00000493797	antisense	antisense	.	.	.	.	0.034793	0.0124846	0.014185	0.119181	GUGAGCGGUGUCGAGUGAGGGAGUGAGGGAAGCUUCGUCUGUAUUUACAGCCACUCCCCUUUGCUCACAUUCCCGCCUGAGCUCCACCUUCUCAGAUGAGCAGCAGCAUUAGAUUCUCAUAGGAGAACGCACCCUGUUGUGAACCGUGCAUGUGAGGGAUCGAGGUUGCGCUGUCCUUAUGAGAAUCUAAUACCUAUUGAUCUGUUACUUUCUCCCAUCACGCUCAG	-73.9	51.1013	227	.	.	.	0	0	0	0	0	0	0	0	0	0	0	0	0	0	0	0	0	0	0	0	0	0	0	0
5I_FO538757.1___ENSG00000279457___ENST00000623083___pseudogene___pseudogene	1	187577	187754	-	5I	FO538757.1	ENSG00000279457	ENST00000623083	pseudogene	pseudogene	.	.	.	.	0.0688927	0.142215	0.0285311	0.0297401	GUGGGAGGGGUGGGACAGAGGUGGAGACAGGUGCAGUGGCCCAGGGCCUUGCCAGAGCUCCUCUCCAGUCAAGGCUGUUGGGCCCCUUAUUCCACCCAUGGGAGGUGCACACAAGGUCUUGUUGGCUGCCCCUGCAGGUCCCUGUCACCUCUCACAUGUCCCUGCCUAAUCUUGCAG	-82	61.5819	177	SF3B4	.	.	0	0	0	0	0	0	0	0	0	0	0	0	0	0	0	0	0	0	0	0	0	0	0	0
6I_FO538757.1___ENSG00000279457___ENST00000623083___pseudogene___pseudogene	1	187890	188129	-	6I	FO538757.1	ENSG00000279457	ENST00000623083	pseudogene	pseudogene	.	.	.	.	0.0448954	0.0433347	0.0345439	0.0371632	GUAUGGCCAGAGGGCAGGGCCGAGGGGUGUGGGCGGGAGGCCCGGCCUGGCUUAGUGGGGACCCAGGUCAUCAGACACAGGUACAGCACAUAGGCCAGGAGCCAGGGGGUGACUGGGGUGGCUCGGCUCGGGAGGCCUGGGACCCCACAGUGCACGCUGUGCCCCUGAUGAUGUGGGAGAGGAACAUGGGCUCAGGACAGCGGGUGUCAGCUUGCCUGACCCCCAUGUCGCCUCUGUAG	-111.5	66.9456	239	SF3B4,BUD13	.	.	0	0	0	0	0	0	0	0	0	0	0	0	0	0	0	0	0	0	0	0	0	0	0	0
8I_FO538757.1___ENSG00000279457___ENST00000623083___pseudogene___pseudogene	1	188584	188790	-	8I	FO538757.1	ENSG00000279457	ENST00000623083	pseudogene	pseudogene	.	.	.	.	0.0545922	0.0485049	0.0588932	0.0626214	GUAGUCCCCAUACCCCUGUGUCCUGAGGCUACUGGGCAGUCCCUCCAUUUCCCCGUGCCUCUGAGGCUGCCCAGUCUCUGCCCUGCUGCCCACCUGUACCUUGAGCUUUCUUCUCGCCCAGGCUUCCAACUCCACCCUCUCCUGCCAAGCAAUCCUAGCCCUCUGAGCCUCUUGGGGCCCCCUCAGACUUGUCCCUGUGUCCACAG	-45.8	61.6505	206	.	.	.	0	0	0	0	0	0	0	0	0	0	0	0	0	0	0	0	0	0	0	0	0	0	0	0
1I_AL732372.2___ENSG00000237094___ENST00000642074___pseudogene___lncRNA	1	494898	494991	-	1I	AL732372.2	ENSG00000237094	ENST00000642074	pseudogene	lncRNA	.	.	.	.	0.117032	0.00941935	0.0076129	0.0307742	GUGAGUUCUAUAAUUAUUUUAUUAUAUAUUACAGUGUAAUAAUGGAAAUAAAGUGCCUAAUAAAUGCAAAUGUGCUUACAUCUUUUGGCCCAG	-9.6	27.957	93	.	.	.	0	0	0	0	0	0	0	0	0	0	0	0	0	0	0	0	0	0	0	0	0	0	0	0
2I_AL732372.2___ENSG00000237094___ENST00000432964___pseudogene___lncRNA	1	498456	498683	-	2I	AL732372.2	ENSG00000237094	ENST00000432964	pseudogene	lncRNA	.	.	.	.	0.0349204	0.00577093	0.00504405	0.00542291	GUGAGCGGUGUCGAGUGAGGGAGUGAGGGAAGCUUCGUCUGUAUUUACAGCCACUCCCCUUUGCUCACAUUCCCACCUGAGCUCCACCUUCUCAGAUGAGCAGCAGCGUUAGAUUCUCAUAGGAGAACGCACCCUGUUGUGAACCGUGCAUGUGAGGGAUCUAGGUUGCGCUGUCCUUAUGAGAGUCUAAUACCUAUUGAUCUGUCACUUUCUCCCAUCACGCUCAG	-76	51.5419	227	.	.	.	0	0	0	0	0	0	0	0	0	0	0	0	0	0	0	0	0	0	0	0	0	0	0	0
6I_SAMD11___ENSG00000187634___ENST00000622503___protein_coding___protein_coding	1	939129	939271	+	6I	SAMD11	ENSG00000187634	ENST00000622503	protein_coding	protein_coding	.	.	.	.	0.00750704	0.0046338	0.00997183	0.0467887	GUAAGAGCGUGGCUGGGACGAGAGACAGGUCACCAGGGGAGGGGGCAGUCCCUGAGGGUCCCCUGGACCUCGAGCAGGCACUCUAGAGGGGCGUGGUCCUCGGCAGUGCCUGGAGAAACCUCUCACCCCGGGUCCUCCCCAG	-63.3	67.6056	142	.	.	.	0	0	0	0	0	0	0	0	0	0	0	0	0	0	0	0	0	0	0	0	0	0	0	0
9I_SAMD11___ENSG00000187634___ENST00000342066___protein_coding___protein_coding	1	942251	942409	+	9I	SAMD11	ENSG00000187634	ENST00000342066	protein_coding	protein_coding	.	.	.	.	0.0342975	0.0592089	0.0767342	0.0600063	GUGAGGAGGCGGGUGCGCAUCCCCUGGGAGCCCGCGUGGAGGCUCGCGGACCCGGCCCUGCCCCUGUCGGAGCCGAGACGGACCGGGUAGGGGAUUGCAAAGGGCCGGCUCGGACCGCCUCGGACCCCCCGACCCCGCGUUGUCCCCCUCCCCACCAG	-74.7	75.9494	158	.	.	CID_000003	0	0	0	0	0	0	0	0	0	0	0	0	0	0	0	0	0	0	0	0	0	0	0	0
11I_SAMD11___ENSG00000187634___ENST00000342066___protein_coding___protein_coding	1	943058	943252	+	11I	SAMD11	ENSG00000187634	ENST00000342066	protein_coding	protein_coding	.	.	.	.	0.0347835	0.0527062	0.0423454	0.0456443	GUGGGCACCCCCACACUCUAGAUCCUUCCAGAGGGCACAGGACUGGCAGGCCGCCUGUGGAAGGGUCUUGGGGGGAGGAAAAAUUCCCCUUAGGCACCCAUCCCCCACCUCAGCAAUUGGGGCACACGACGGUCAGGAGACGGGCGGGUAUGGGAAAGCCAGCCAGAGCCCUAGUAACACGCCCCACAACUCAG	-74.4	62.3711	194	.	.	.	0	0	0	0	0	0	0	0	0	0	0	0	0	0	0	0	0	0	0	0	0	0	0	0
4I_NOC2L___ENSG00000188976___ENST00000327044___protein_coding___protein_coding	1	946286	946401	-	4I	NOC2L	ENSG00000188976	ENST00000327044	protein_coding	protein_coding	.	.	.	.	0.0605478	0.0226522	0.022887	0.0973652	GUUAGUGGGCCCUGGGGGUAGUGCCACCUGAGGGCACCUGCCAGGGUAUAGCCCCAGCUACAUGUGGGGGUUUGCCCAGGGUGAGGCAUGACCCUGAACUCCCCCAACCCCCCAG	-51.4	65.2174	115	.	.	.	0	0	0	0	0	0	0	0	0	1	0	0	0	0	0	0	0	0	0	0	0	0	0	0
6I_NOC2L___ENSG00000188976___ENST00000327044___protein_coding___protein_coding	1	948232	948489	-	6I	NOC2L	ENSG00000188976	ENST00000327044	protein_coding	protein_coding	.	.	.	.	0.0616304	0.0218794	0.0258716	0.0289611	GUGAGGCUGGCCUCCUGGGGAGGGGCCUGGGCAGUUCCCAGGGUGGGGUUGGGGGUGCUGAGGUGGAUGGGAGGGGGCUGGCAUCCUCCAAGUUCAAGCAUGGACCUUCAUGGUCUCCCAGGGCUGGGGCCCAGGAGCCCCUUCCUUGCAGUCCGUGCCCUGGAGAUGGCGCUGCCCUGACAGCCUGAGGGGAAGGGGCCUGAGUGCCCAGCCCCAGCCUCUCCCUGAUGCACUCGGCCCUCUCUCCUGCUCUUCAG	-128	67.7043	257	METAP2,PRPF8,AQR,PPIG	.	.	0	0	0	0	0	0	0	0	0	0	0	0	0	0	0	0	0	0	0	0	0	0	0	0
16I_NOC2L___ENSG00000188976___ENST00000327044___protein_coding___protein_coding	1	957025	957098	-	16I	NOC2L	ENSG00000188976	ENST00000327044	protein_coding	protein_coding	.	.	.	.	0.130178	0.0422603	0.0466301	0.0987123	GUGAGGGCGUGGGCCAAACCAGAAGGGGGGCACUUGUCUCUACACUCUCCUUCAGCUCAGCCUUUCUGUGCAG	-23.3	58.9041	73	PPIG,SMNDC1,DDX24,SF3B4,EFTUD2,LIN28B,PRPF8	.	.	0	0	0	0	0	0	0	0	0	0	0	0	0	0	0	0	0	0	0	0	0	0	0	0
3I_KLHL17___ENSG00000187961___ENST00000338591___protein_coding___protein_coding	1	961750	961825	+	3I	KLHL17	ENSG00000187961	ENST00000338591	protein_coding	protein_coding	.	.	.	.	0.0744533	0.0714133	0.0781333	0.108947	GUGAGGGCUCCCUCACCCGGAUCCCGGUGUCCCCCGACCCUGUGCCUCCCUCACCUGCCUCUCGGUGCCCCGUAG	-20.4	72	75	PRPF8	.	.	0	0	0	0	0	0	0	0	0	0	0	0	0	0	0	0	0	0	0	0	0	0	0	0
5I_KLHL17___ENSG00000187961___ENST00000338591___protein_coding___protein_coding	1	962471	962703	+	5I	KLHL17	ENSG00000187961	ENST00000338591	protein_coding	protein_coding	.	.	.	.	0.0870172	0.0378362	0.0517802	0.0517586	GUGAGGCGCGGCCGCGGGGGGCUCCCACAGCAUCCAGGAGGGCAUGCAGGUGGCUGAGGGCCUGGUGCACCCUGACCUUCCCCGAGUUCAGGGACUCCGUGGGGGUGGUGCCCCCACCUGUCUGAAGAAGAAUCCAUCACACAGGUGGUACGGGCAUCUGGGGGGUUGUCUCAGCCCUGACGCCCAGUGUGCCCGAGGGUCCCGCCUGACCUUGGCGUUCCCUGCACCCCAG	-111.7	68.1034	232	PRPF8,AQR,RBFOX2,EFTUD2,SF3B4,SF3A3	.	.	0	0	0	0	0	0	0	0	0	0	0	0	0	0	0	0	0	0	0	0	0	0	0	0
9I_KLHL17___ENSG00000187961___ENST00000338591___protein_coding___protein_coding	1	964008	964106	+	9I	KLHL17	ENSG00000187961	ENST00000338591	protein_coding	protein_coding	.	.	.	.	0.228255	0.109571	0.0972755	0.118561	GUGGGUGAUGGGGCCUGCCUGGGGGGCAUCCCCACCUUCCCCCACCGUGGAGACCCCACUCCCAGCAGGAGUGCCACGGGUGUGUUGACUUCCGGCAG	-40.9	69.3878	98	.	.	.	1	0	0	0	0	0	0	0	0	1	0	0	0	0	0	0	0	0	0	0	0	0	9	0
2I_HES4___ENSG00000188290___ENST00000484667___protein_coding___protein_coding	1	999613	999865	-	2I	HES4	ENSG00000188290	ENST00000484667	protein_coding	protein_coding	.	.	.	.	0.346762	0.50448	0.459698	0.407246	GUGGGGUCCCGGCCGGGCGUGAGGGGGGCGACCGGGGGGCGGGAGGGACGCGGGACUCAGCCGGUGCCCGACCCGCAGUCCUCCAAGCCGGUCAUGGAGAAGCGGCGCCGAGCGCGUAUUAACGAGAGCCUCGCUCAGCUCAAAACCCUCAUCCUGGACGCCCUCAGAAAAGAGGUAAGUCGGGGGCGAAGGCCCGAGACCCGGAGUCUGGGUCGCAGCUGACCUGGACCUCCCGCCUAUCCCCGCCCCCAG	-117.7	70.6349	252	BUD13,SF3B4,SF3A3,EFTUD2,RBM5,PPIG,PRPF8	ALL_AGO|slc13406_chr1|55|29|43|0.67|COORDS=chr1-:924937	.	0	0	0	0	0	0	0	0	0	0	0	0	0	0	0	0	0	0	0	0	0	0	0	0
5I_AGRN___ENSG00000188157___ENST00000620552___protein_coding___protein_coding	1	1041397	1041477	+	5I	AGRN	ENSG00000188157	ENST00000620552	protein_coding	protein_coding	.	.	.	.	0.0964875	0.0518125	0.045225	0.115825	GUGAGCGCGGCGGCGGGCGCACGGCUCGAGCUCUGUGGGCGCGCGGCGACAGCGUCCUGACUCCUGCCCUCGACCCCCAG	-31.8	77.5	80	PRPF8	.	.	0	0	5	0	0	0	0	0	0	0	0	1	0	0	0	0	0	0	0	0	0	0	0	0
10I_AGRN___ENSG00000188157___ENST00000620552___protein_coding___protein_coding	1	1044023	1044108	+	10I	AGRN	ENSG00000188157	ENST00000620552	protein_coding	protein_coding	.	.	.	.	0.0504941	0.0217059	0.0233412	0.0876	GUAGGCCGGGGGACGCUGGCGAAAACUGCUGGGCUCUGGCUUUGGACAAGAAGCCCCUGGGUGACUCUGCUCCCCUUCCCCGCAG	-28.7	65.8824	85	.	.	.	0	0	0	0	0	0	0	0	0	3	0	0	2	0	0	0	0	0	0	0	0	0	1	0
13I_AGRN___ENSG00000188157___ENST00000620552___protein_coding___protein_coding	1	1045277	1045358	+	13I	AGRN	ENSG00000188157	ENST00000620552	protein_coding	protein_coding	.	.	.	.	0.117185	0.0828519	0.0834938	0.121531	GUGAGUACCUGAGCUCAGCCCCGACCCCGGGCCUGGUGCGGCUGUGCGGCCACGUGACCUUGUCCUGCCCUGGCCUUUCAG	-26.8	69.1358	81	NIP7,METAP2,SF3B4	.	.	0	0	0	0	0	0	0	0	0	0	0	0	8	5	0	0	3	0	0	0	0	0	0	0
15I_AGRN___ENSG00000188157___ENST00000620552___protein_coding___protein_coding	1	1045876	1045963	+	15I	AGRN	ENSG00000188157	ENST00000620552	protein_coding	protein_coding	.	.	.	.	0.0528276	0.010954	0.0338391	0.0976437	GUGAGUGAGGGCCAGCGCUACCCUGGGGCUUCAUGGGGUGGGGUGGGGUCACCCGAGCCACAGAGGUUUCCCAUGCCCGUGCCCCAG	-37.2	68.9655	87	BUD13,EFTUD2,MTPAP,SF3B4	.	CID_000012	0	0	0	0	0	0	0	0	0	0	0	0	0	0	0	0	0	0	0	0	0	0	0	0
25I_AGRN___ENSG00000188157___ENST00000620552___protein_coding___protein_coding	1	1049451	1049565	+	25I	AGRN	ENSG00000188157	ENST00000620552	protein_coding	protein_coding	.	.	.	.	0.0173596	0.0412456	0.0482368	0.120088	GUGAGUCCCUUGGAGGGUGGUGUGGCCCCGACCCCGGCCCUUUGGGGUCCCGGUGUACGAGGUGGCUUUGCCUGUGGCCCCUGAGCCCUGACCCGGUGUCCCUCCUGGUGGCAG	-45	70.1754	114	.	.	.	0	0	0	0	0	0	0	0	0	2	0	0	0	0	2	0	0	0	0	0	0	0	0	1
29I_AGRN___ENSG00000188157___ENST00000620552___protein_coding___protein_coding	1	1050591	1050725	+	29I	AGRN	ENSG00000188157	ENST00000620552	protein_coding	protein_coding	.	.	.	.	0.0959627	0.0562687	0.0697313	0.0435672	GUGGGCCGGCAAGGGUGGCUCUGGGAGGCCUGGGGCACUGGCCCGGGGCCGGGGCACCAGCAGGUCGCUCAGGCCCUGGGUGGUCGCGUGGCCGGUGGUGGACAGAGCCCACUCACGCUGCCCCUCCUCACCAG	-75.3	75.3731	134	.	.	.	0	0	0	0	0	0	0	0	0	0	0	0	0	0	0	0	0	0	0	0	0	0	0	0
33I_AGRN___ENSG00000188157___ENST00000620552___protein_coding___protein_coding	1	1051645	1051727	+	33I	AGRN	ENSG00000188157	ENST00000620552	protein_coding	protein_coding	has-agotron-1	+	.	.	0.155854	0.0413902	0.0561098	0.128524	GUGAGCCUGGCACAGGGCAGGGGGCGGAGGCCGGAUGGGCCCGGAGCCCACGAGGCCCCACCCUCACCUGCCUAUCUCACAG	-44.7	73.1707	82	EFTUD2,PRPF8,SF3B4,BUD13	.	.	0	0	0	0	0	0	0	0	0	0	0	0	0	0	3	3	2	0	1	5	0	0	0	0
1I_SDF4___ENSG00000078808___ENST00000403997___protein_coding___protein_coding	1	1218633	1218768	-	1I	SDF4	ENSG00000078808	ENST00000403997	protein_coding	protein_coding	.	.	.	.	0.0434444	0.0381333	0.0461185	0.0781111	GUGAGGCUGGGUCCAGCCUGGCCGGCACGCCAGGACCCAGGACCGACUGGCAGGGGCCGGGCAUCGUCGGGAGGUCGGGGCAGGUCCUGCGGGAGCCCCAGCCUGGGUGUGGGCUGACCCAUUCCCGUCUCGCAG	-71.9	74.0741	135	SND1	.	.	0	0	0	0	0	0	0	0	0	1	0	0	0	0	0	1	0	0	0	0	0	0	0	0
6I_C1QTNF12___ENSG00000184163___ENST00000330388___protein_coding___protein_coding	1	1244275	1244380	-	6I	C1QTNF12	ENSG00000184163	ENST00000330388	protein_coding	protein_coding	.	.	.	.	0.00614286	0.00512381	0.00744762	0.052381	GUGAGCCCCGCCCGGGCUGCUGCAGGGUCUGAGCCCCGGACAGGGUGUGGUGGUAGCUCCCACCGGGUCCCACUGGGCCCCUCACCUGCUUCUCUCUCCCCCCAG	-42.8	72.381	105	.	.	.	0	0	0	0	0	0	0	0	0	1	0	0	0	0	0	0	0	0	0	0	0	0	0	0
3I_UBE2J2___ENSG00000160087___ENST00000435198___protein_coding___protein_coding	1	1257130	1257207	-	3I	UBE2J2	ENSG00000160087	ENST00000435198	protein_coding	protein_coding	.	.	.	.	0.130494	0.0918442	0.0974805	0.128052	GUAAGGUGCCUGGAGGGGCCGCGGAGGCUUUCUGGCUGCGGUGGGGAGUGUGCACUGACGGGGCCCCCGUUUUGCAG	-29.4	68.8312	77	EFTUD2,SF3B4	.	.	0	0	0	0	0	0	0	0	0	0	0	0	0	0	0	0	0	0	0	0	0	0	0	3
3I_ACAP3___ENSG00000131584___ENST00000353662___protein_coding___protein_coding	1	1294199	1294401	-	3I	ACAP3	ENSG00000131584	ENST00000353662	protein_coding	protein_coding	.	.	.	.	0.0705693	0.0284554	0.0344158	0.0402525	GUGAGCGAGCCACGGGGGCUGCGCGCAGGACACAGGUGCACAGUCGCGUUUGCAUCUUCUGUGGCGCCCACACAAGGGUCGCCUGUCCGCGGUGGGGACCACGUUCGGUCCCGGCUGGGGGCGCCCAAGGCCGGGGUCAGGGUGCAGAGGCGCGGAGAGGGGCCGGUGCCGUGGCUCCGUCUGAGUUGCCCCGGCUCCCCAG	-105.7	72.7723	202	PABPN1	.	.	0	0	0	0	0	0	0	0	0	0	0	0	3	0	0	0	0	0	0	0	0	0	0	0
4I_ACAP3___ENSG00000131584___ENST00000354700___protein_coding___protein_coding	1	1294628	1294717	-	4I	ACAP3	ENSG00000131584	ENST00000354700	protein_coding	protein_coding	.	.	.	.	0.111135	0.0581011	0.0800899	0.100865	GUGGGUGGCGUCUUGCCCUCGCCCGAGGCCCCUGCCCAGCCCCUGGGCAGCCCCGGGGGUUGCUUUCCCUGACCGCCCCCUCCCCACAG	-42	76.4045	89	.	.	.	1	0	0	0	0	0	0	7	0	0	0	0	0	0	0	0	0	0	0	0	0	0	0	0
5I_ACAP3___ENSG00000131584___ENST00000353662___protein_coding___protein_coding	1	1295554	1295735	-	5I	ACAP3	ENSG00000131584	ENST00000353662	protein_coding	protein_coding	.	.	.	.	0.0474309	0.0505967	0.0196298	0.0744144	GUGGGAGGCCAUGCCCCGGCAGGGCUGGGAGGGGCUUGCCUUGGUCGGGGAUGGACUCCGUCAAGGGGCUGGUGGCAGGGCUCUGGGGGCACCUCAGGCUCCGCAGACUCCCGGCGUGACCUGGGGUUCCCUGCCCCACCCCGGGCCUGUUCCACACUCUGAACACGCACUGCCCCUGCAG	-92	71.2707	181	.	.	.	0	0	0	0	0	0	0	0	0	0	0	0	0	0	0	0	0	0	0	0	0	0	0	0
6I_ACAP3___ENSG00000131584___ENST00000353662___protein_coding___protein_coding	1	1295938	1296014	-	6I	ACAP3	ENSG00000131584	ENST00000353662	protein_coding	protein_coding	.	.	.	.	0.239408	0.181763	0.135789	0.128474	GUGAGGUGGGGUACAGUCUGGAUCAGUCAGGGAGCCCCAGCCUGGGGGCACAGCCUCAUGUUCCCCCCUGGUCCAG	-30.1	65.7895	76	.	.	.	0	0	0	0	0	1	0	0	0	1	0	0	0	0	0	5	0	0	0	0	0	0	0	0
15I_ACAP3___ENSG00000131584___ENST00000353662___protein_coding___protein_coding	1	1299905	1299972	-	15I	ACAP3	ENSG00000131584	ENST00000353662	protein_coding	protein_coding	.	.	.	.	0.132507	0.166463	0.176119	0.208612	GUGAGCCUUUGGGAGGGGUGGGGCUGGGCCAGGCCUCCGUGACCUUCCCUAAUGCCACCCCCAACAG	-27	67.1642	67	SF3A3,PPIG	ALL_AGO|slc13449_chr1|41|2|10|0.20|COORDS=chr1-:1225186	.	0	0	0	0	0	0	0	0	0	0	0	1	0	0	0	0	0	0	0	0	0	0	0	0
16I_ACAP3___ENSG00000131584___ENST00000353662___protein_coding___protein_coding	1	1300068	1300157	-	16I	ACAP3	ENSG00000131584	ENST00000353662	protein_coding	protein_coding	.	.	.	.	0.114247	0.105225	0.105169	0.0953933	GUGAGUGCGUGGGGGCUGCCCCUGAGCACAGGCUGCAUGUUGGGGGCUGGACCGGGUGUGCUUGGGCCUCACCUGUGCUGCCCCCGCAG	-44.1	70.7865	89	SF3B4,SF3A3,RBFOX2,EFTUD2,PRPF8	.	CID_000016	0	0	0	0	0	0	0	0	0	0	0	0	0	0	0	0	0	0	0	0	0	0	0	0
20I_ACAP3___ENSG00000131584___ENST00000353662___protein_coding___protein_coding	1	1302975	1303161	-	20I	ACAP3	ENSG00000131584	ENST00000353662	protein_coding	protein_coding	.	.	.	.	0.0206075	0.0519086	0.0505699	0.084672	GUGAGGGGCCGACUGACCUCUGACCUCAAGGUGGGGUUGGGGGAGAGGCCGAGGGAGGCAGCCCCUUGAGGGCGUCCAGGCCAGAAGCAGGCCGGUGUCUGCACCGCCCAGGGGCUCAGAGGGCGUGGCUGGGUGACCUGGGCCCGGAUUUGCCAUCUCAGCACGGGUUCCCAUCUGCUCCUCCAG	-87.1	68.8172	186	PPIG,SF3B4	.	.	0	0	0	0	0	0	0	0	0	0	0	0	0	0	0	0	0	0	0	0	0	0	0	0
3I_PUSL1___ENSG00000169972___ENST00000379031___protein_coding___protein_coding	1	1309273	1309453	+	3I	PUSL1	ENSG00000169972	ENST00000379031	protein_coding	protein_coding	.	.	.	.	0.0186222	0.0511222	0.0446611	0.0471556	GUGAGCCCGCGACCUAAGCAGCCCUGGGGCUGUGCCUUCCCGACUCCAUCUGUCGCGGGCGGAGGCUGGAGAUCUGGACAGACUUCCUUGUCUGGUCGGAGCUCGAGGGGGAAGGAGAGCCAAUGUGACACCGCGGGCGGGCGGGGUCGUUCCUCCGGUGAGCUUUACCUGCCGCCAUAG	-80.9	66.1111	180	.	.	.	0	0	0	0	0	0	0	0	0	2	0	0	0	0	0	0	0	0	0	0	0	0	1	0
3I_PUSL1___ENSG00000169972___ENST00000470520___protein_coding___lncRNA	1	1309603	1309705	+	3I	PUSL1	ENSG00000169972	ENST00000470520	protein_coding	lncRNA	.	.	.	.	0.0591373	0.0514608	0.0278627	0.0999314	GUGAGUGUGGCCCUGACAGCGGGGAGGGGGCGGGCAGGCCGGCCCCACCCUCCUGACGGUCACCCUGGUCCCUGAAGCUGCCUGGAUAUGGUCGCCAUGCAG	-42.8	70.5882	102	PRPF8	.	.	1	0	0	0	0	0	0	0	0	0	0	0	0	0	0	0	0	0	0	0	0	0	0	0
3I_INTS11___ENSG00000127054___ENST00000620829___protein_coding___protein_coding	1	1312368	1312439	-	3I	INTS11	ENSG00000127054	ENST00000620829	protein_coding	protein_coding	.	.	.	.	0.214099	0.119408	0.148761	0.133944	GUGAGUGCCAGGACGGUCUCUGGAGGGGGGAGGGCCGCUGCUGCGCUCACUGACCUGUCCCUGCCCCACAG	-28.4	70.4225	71	SF3B4	.	.	2	0	0	0	0	0	0	0	0	2	0	12	2	0	0	0	0	0	0	3	0	0	0	0
5I_INTS11___ENSG00000127054___ENST00000620829___protein_coding___protein_coding	1	1312700	1312786	-	5I	INTS11	ENSG00000127054	ENST00000620829	protein_coding	protein_coding	.	.	.	.	0.121047	0.114779	0.0961628	0.109047	GUAGGCAGCCGGGCGGGCGGCGUGGGGCCCACCUCGGGUCAGCACGGGCAGCCUGGGCUGAGGCUCUCUCUUCCCCCGGGGUCCAG	-39.4	76.7442	86	PPIG,SF3B4	.	.	0	0	0	0	0	0	0	0	0	0	0	0	0	0	0	0	0	0	0	0	0	0	0	0
6I_INTS11___ENSG00000127054___ENST00000620829___protein_coding___protein_coding	1	1312949	1313034	-	6I	INTS11	ENSG00000127054	ENST00000620829	protein_coding	protein_coding	.	.	.	.	0.107294	0.0765529	0.0959412	0.110306	GUGAGUCUCGACCCCGCACUGGGCUGGCAGGGCCGAGGGGCACCUCCUGGUGGUAACCACUGUCCACGCCCCGUGGCCUCUGUAG	-35.6	69.4118	85	DDX24,PPIG	.	.	0	0	0	0	0	0	0	0	0	0	0	0	0	0	0	0	0	0	0	0	0	0	0	0
8I_INTS11___ENSG00000127054___ENST00000620829___protein_coding___protein_coding	1	1313592	1313731	-	8I	INTS11	ENSG00000127054	ENST00000620829	protein_coding	protein_coding	.	.	.	.	0.0895324	0.0433669	0.0339712	0.0330791	GUGAGGCCCGCGGCAGGGCCGGCCAGCACAUCCACACCCGUCGGUCUCCUGUCUUCCGCAGGUGUCUGGGCUUGGGCCUGCAGUGGGGGUGGGGGCAUCUGCUGCCCUGACCCCCCACCUGGCCCUGUGUGUCCUGUAG	-68.7	70.5036	139	.	.	.	0	0	0	0	0	0	0	0	0	0	0	0	0	0	0	0	0	0	0	0	1	0	0	0
5I_DVL1___ENSG00000107404___ENST00000631679___protein_coding___protein_coding	1	1339439	1339581	-	5I	DVL1	ENSG00000107404	ENST00000631679	protein_coding	protein_coding	.	.	.	.	0.115338	0.0511268	0.0484507	0.0892817	GUGAGUGGCCCUCGGGGCACACGGGGCGGGAUGGGGAGGGGGCGCCUACCUAGCCUGAAGGCCUCUCUCCUCUGUGCCCUGCACCCUGCCCUCCCACCCUGUCCAUCUGUCCGCCUGUCAUCGCCACGUGGCGGCCACCCAG	-61.1	71.1268	142	EFTUD2,PRPF8	.	.	0	0	0	0	0	0	0	0	0	0	0	0	3	0	0	0	0	0	0	0	0	0	0	0
9I_DVL1___ENSG00000107404___ENST00000378891___protein_coding___protein_coding	1	1340316	1340409	-	9I	DVL1	ENSG00000107404	ENST00000378891	protein_coding	protein_coding	.	.	.	.	0.132312	0.00580645	0.0242473	0.112	GUAGGCAGCCGGGUGGAGCAGGGCGGGGCUGGGGAGGCGAAGUCAGUGUCGGGCAGCCCCGUGCCUUUUACACACGCCCCCUCUCCUCCAUAG	-37.1	68.8172	93	.	.	.	0	0	0	0	0	0	0	0	0	0	0	0	0	0	0	0	0	0	0	0	0	0	0	0
1I_AURKAIP1___ENSG00000175756___ENST00000338370___protein_coding___protein_coding	1	1373902	1373999	-	1I	AURKAIP1	ENSG00000175756	ENST00000338370	protein_coding	protein_coding	.	.	.	.	0.0833608	0.0553918	0.0608866	0.0783402	GUGAGUGGCCCCCUGCUUGGCCCUGGGAGGGCAAAGUGCUGAGAACACGUUUCUUUGCCACGAAUUACUUGGCGGUCCCUCUCUCUGCGUCUUGCAG	-29.9	58.7629	97	LIN28B	.	.	0	0	0	0	0	0	0	0	0	1	0	0	0	0	0	0	0	0	0	0	0	0	0	0
3I_AURKAIP1___ENSG00000175756___ENST00000378853___protein_coding___protein_coding	1	1374790	1374996	-	3I	AURKAIP1	ENSG00000175756	ENST00000378853	protein_coding	protein_coding	.	.	.	.	0.00615049	0.00251456	0.00220388	0.0199854	GUGCGUCCGAGCGCGACACCGCCCGCGUCGGGGGCUUGGGAGCCUCGGGGCGCGAGCUGUGUUGGAAGCAAAGUCCUCCUUGUGGGUUGGGGUGGCGGAGGGAGAAGGGAAGCGAGGGUCGCGGCGGGACCAGACGCCCCAGUCCCGGCCCGCCCGCGACUACUGAAGGCGCUGCCGCCUGACCUGAACGGGCACUUGUGUUCCAG	-94.6	70.8738	206	DDX3X,SF3B4,EFTUD2,GTF2F1,PRPF4,UCHL5	.	.	0	0	0	0	0	0	0	0	0	0	0	0	0	0	0	0	0	0	0	0	0	0	0	0
1I_CCNL2___ENSG00000221978___ENST00000408952___protein_coding___protein_coding	1	1387582	1387776	-	1I	CCNL2	ENSG00000221978	ENST00000408952	protein_coding	protein_coding	.	.	.	.	0.0456546	0.0709433	0.0292216	0.0293608	GUGUGUGCCUCAGGGCGCACCCAGGAGGCCGAUACCGGGGUGGGGCUGUCCCUCGGGGUAAUCAUUCUCACCCUGAGGUGGUUUCUUGUUUCUCUAAACCUGGAGCUUGUGUGUCUUGUCUGAGCUCCUGUGGGUGUGUGGGGCCUGGCCGGGCCAGAUGGUCACACGUGUGGUGGUGCUGUUCUUCCUCCCAG	-77.5	60.8247	194	SF3B4,AQR,PRPF8	.	.	0	0	0	0	0	0	0	0	0	0	0	1	0	0	0	0	0	0	0	0	0	0	0	0
2I_CCNL2___ENSG00000221978___ENST00000408952___protein_coding___protein_coding	1	1387869	1387953	-	2I	CCNL2	ENSG00000221978	ENST00000408952	protein_coding	protein_coding	.	.	.	.	0.060369	0.0237619	0.0338214	0.0958095	GUAGGACCCCAGGGCUGCCCAGGUGGCUGUCAGGGUUGGCUGGAGGGACUUCUGCUUUGUAACUGGCUCCUGUCCUGUUCACAG	-27	60.7143	84	SF3B4,EFTUD2	.	.	1	0	0	0	0	0	0	0	1	1	0	0	0	0	1	0	0	0	0	0	0	0	0	4
8I_CCNL2___ENSG00000221978___ENST00000408952___protein_coding___protein_coding	1	1390371	1390458	-	8I	CCNL2	ENSG00000221978	ENST00000408952	protein_coding	protein_coding	.	.	.	.	0.208724	0.0588621	0.0663793	0.0541954	GUUCUUCGGCAUUUUUUCAUGUAACGUAUGCGUUUGUGUUUGGCCAGAAACACCUGGUUCUGAACGGACACCUUCUGGCUUUUGCAG	-17.3	45.977	87	TRA2A	.	.	0	0	0	0	0	0	0	0	0	1	0	0	0	0	0	0	0	0	0	0	0	0	0	0
2I_MRPL20___ENSG00000242485___ENST00000482352___protein_coding___protein_coding	1	1407019	1407130	-	2I	MRPL20	ENSG00000242485	ENST00000482352	protein_coding	protein_coding	.	.	.	.	0.0942072	0.0701261	0.116658	0.0890901	GUGAGUGCCGCCUGCCCGGCCUGGGCACUGGGCGCCCGGGGUAUCCCGCGGGCCAAGGGGCGGCCGGCGCGGGCCCCGCUGACAACCCUGGUUUCUCGUUUUCUGUCCCAG	-54.8	74.7748	111	DDX3X	.	.	0	0	0	0	0	0	0	0	0	0	0	0	0	0	0	0	0	0	0	0	0	0	0	0
6I_ATAD3B___ENSG00000160072___ENST00000308647___protein_coding___protein_coding	1	1482303	1482544	+	6I	ATAD3B	ENSG00000160072	ENST00000308647	protein_coding	protein_coding	.	.	.	.	0.0286349	0.0215685	0.00294606	0.0436017	GUGAGCACUGCCCAGGCCCGGGCCGGCCACAGAUGGAGCCCCGCAGGUGUGAGUCGCUGGUCCCAGGGCGCUCUCCAGCUCUUCCAGGCCUGGCCGCCAUAGGCUGACUCCUUGGUGGGGGCACUGCCCCUCUGUCCUGGCAAGGCCGUGCCGCCAUGUCAGGGCCUCACCCUCAACCUGCUCUCGCUGCGUGGUACGGAUCUUCGUGUCCUUCCUGGUCACACCACUGCUUUCCCCGCAG	-96.7	67.6349	241	.	.	.	0	0	0	0	0	0	0	0	0	0	0	0	0	0	0	0	0	0	0	0	0	0	0	0
9I_ATAD3B___ENSG00000160072___ENST00000308647___protein_coding___protein_coding	1	1485838	1486109	+	9I	ATAD3B	ENSG00000160072	ENST00000308647	protein_coding	protein_coding	.	.	.	.	0.0287085	0.00778967	0.00348708	0.0407196	GUAAGUCGGUGUGCCUGGGACCGGGGAGGUGCAGGGAGGGGACCCCGGAGCUGGGCUGGGCUGUGGCCCUUGCUAGCGCUCGUGGUGGCGCCCAGGAGCUUUUGGGUCCUGAGAUGCAACUGCUUGGACUGUGCCGGGGAUAGAUAGGCUGCCCACGAGCUGGGCGGCUUCCUGAGGAGCAGAGUCCGCACCCGGGCAUUCCCGCAGCCCCUGUCACCGAGGCUUCCGUGGGUGCAGAGUGUCUCCCCCAAACCCCCGUCUUCCCCGGCAG	-126.8	67.8967	271	PRPF8,AQR,BUD13,EFTUD2,DDX24,PPIG	.	.	0	0	0	0	0	0	0	0	0	0	0	0	0	0	0	0	0	0	0	0	0	0	0	0
14I_ATAD3B___ENSG00000160072___ENST00000308647___protein_coding___protein_coding	1	1490424	1490562	+	14I	ATAD3B	ENSG00000160072	ENST00000308647	protein_coding	protein_coding	.	.	.	.	0.125841	0.0148841	0.036058	0.0795145	GUGAGUGUCCCGCCUCACCCGGCCCCCAAUCCAGGCACCAUAUGGCAUGGGUGUAGGCCAGCUGCCUGUCUUCCGGCCUCCACCUCAUGGUGUGGGGUCCGCGGCCUUGGCUGCCUCACUUGGGAACUCCUUCCCCAG	-55.4	65.942	138	SF3B4	.	.	0	0	0	0	0	0	0	0	0	0	0	0	0	0	0	0	0	0	0	0	0	0	0	4
6I_ATAD3A___ENSG00000197785___ENST00000378756___protein_coding___protein_coding	1	1520306	1520547	+	6I	ATAD3A	ENSG00000197785	ENST00000378756	protein_coding	protein_coding	.	.	.	.	0.0277427	0.0151079	0.003361	0.0378963	GUGAGCACUGCCGAGGCCCGGGCCGGCCACAGAUGGAGCCCCGCAGGUGUGAGUCGCUGGUCCCAGGGCGCUCUCCAGCUCUUCCAGGCCUUGCCGCCGUAGGCUGACUCCUUGGUGGGGGCACUGCCCCUCUGUCCUGGCAAGGCCGUGCCGCCAUGUCAGGGCCUCACCCUCAACCUGCUCUCGCUGCGUGGCACGGAUCUUCGUGUCCUUCCUGGUCACACCACUGCUUUCCCCGCAG	-101	68.0498	241	PRPF8,AQR	.	.	0	0	0	0	0	0	0	0	0	0	0	0	0	0	0	0	0	0	0	0	0	0	0	0
9I_ATAD3A___ENSG00000197785___ENST00000378756___protein_coding___protein_coding	1	1523567	1523838	+	9I	ATAD3A	ENSG00000197785	ENST00000378756	protein_coding	protein_coding	.	.	.	.	0.0301845	0.0144539	0.0149483	0.0526162	GUAAGUCGGUGUGCCUGGGACCGGGGAGGCGCAGGGAGGGGACCCUGGAGCUGGGCCGGGCUGUGGCCCUUGCUGGCGCUCGUGGUGGCACCCAGGAGCUUUUGGGUCCUGAGAUGCGACUGCUUGGACCGUGCUGGGGAUAGAUAGGCUGCCCCUGAGGUGGGAGGCUUCCCGAGGAGCCGAGUCUGCACCCAGGCAUUCCCGCAGCCCCUUCCCCUGAGGCUUCCAUGGGUGCACAGUGUCUCCUCCAAACCCCCGUCUUCCCCGGCAG	-129	67.5277	271	AQR,PRPF8	.	.	0	0	0	0	0	0	0	0	0	0	0	0	0	0	0	0	0	0	0	0	0	0	0	0
6I_MIB2___ENSG00000197530___ENST00000520777___protein_coding___protein_coding	1	1625185	1625285	+	6I	MIB2	ENSG00000197530	ENST00000520777	protein_coding	protein_coding	.	.	.	.	0.14918	0.2045	0.08461	0.11002	GUAUGAGGCUGUCACACUGACUCCAUCAGCCCUCCUGCCUUGGCUGAAGUCCCAGAGGGGAGGGGCCGCUGCCUGAGGCCUGGUCUGCCACCCUCCGCAG	-33.9	66	100	.	.	.	0	0	0	0	0	0	0	0	0	0	0	0	0	0	0	0	0	0	0	0	0	0	0	0
11I_MIB2___ENSG00000197530___ENST00000520777___protein_coding___protein_coding	1	1627207	1627295	+	11I	MIB2	ENSG00000197530	ENST00000520777	protein_coding	protein_coding	.	.	.	.	0.0561932	0.030125	0.0292841	0.0767841	GCAAGCUCCUGACCCCGUCCUCCCAUACUGGCCAGUCUGAGAGUGAGGGGCAGAGGGCCAGGGACUCACCUGCUGGCACUCUUGGCAG	-33.5	64.7727	88	.	.	.	0	0	0	0	0	0	1	0	0	0	0	0	0	0	0	1	0	0	0	0	0	0	0	0
13I_MIB2___ENSG00000197530___ENST00000520777___protein_coding___protein_coding	1	1627829	1628018	+	13I	MIB2	ENSG00000197530	ENST00000520777	protein_coding	protein_coding	.	.	.	.	0.0560847	0.0113862	0.0569735	0.0564021	GUGAGUGCUGCUCCCUGGCCUGGGUGCCCCCUGCCCGUGAGUGCUUGUCCCUGGCCUGGGUUCCCUCUGCCCAUGUGUGCUGCUCCCUGGCCUGGGUGCCCCCUGCCCGUGAGUGCUGCUCCCUGGGUGCCCUGGCUCUUGACCCAAGCAGAAGUCACCCCCAGGUGACCACUGACUCCGCCCCAGCAG	-70.5	68.7831	189	.	.	.	0	0	0	0	0	0	0	0	0	0	0	0	0	0	0	0	0	0	0	0	0	0	0	0
14I_MIB2___ENSG00000197530___ENST00000520777___protein_coding___protein_coding	1	1628179	1628272	+	14I	MIB2	ENSG00000197530	ENST00000520777	protein_coding	protein_coding	.	.	.	.	0.220097	0.192301	0.139892	0.125882	GUGAGUGUGGGGUGGGCACACAGCUGCAGCCGGCCUCUUGCUGUGCUGCCUGGGGGCAGUCCCAGGUCCCAGACCAACCUCCCUGCUCCACAG	-40.4	67.7419	93	SF3A3,SF3B4	.	.	0	0	0	0	0	0	0	0	0	0	1	0	0	0	1	0	0	0	0	0	0	0	0	0
1I_CDK11B___ENSG00000248333___ENST00000407249___protein_coding___protein_coding	1	1635856	1635936	-	1I	CDK11B	ENSG00000248333	ENST00000407249	protein_coding	protein_coding	.	.	.	.	0.196563	0.0858125	0.0707375	0.124363	GUGAGGGGCCUGGCGGGUGGGGCGUGCCCACAGGUGGGGCUGGCUUGGGCAGGGUUCUCACGGUAGCCGACUCGUCCCAG	-34.2	72.5	80	.	.	.	0	0	0	0	0	0	0	0	0	0	0	0	0	0	0	0	0	0	0	0	0	0	0	0
2I_CDK11B___ENSG00000248333___ENST00000407249___protein_coding___protein_coding	1	1636126	1636332	-	2I	CDK11B	ENSG00000248333	ENST00000407249	protein_coding	protein_coding	.	.	.	.	0.0356796	0.0212087	0.0295097	0.0324854	GUGAGCCCAGUGCAGCCGGGUGGCGGGAGGUCCCGAGCCAUAGCGGUGACUUCCCAGUCCCAGGCCUACCUGCUGGCUCACCACGUUCCAGAACUGCUCUGGUGCCUGGCGUCCCAUGCCCUGAGCCCCGUCCCAACACAGCCCAUCUUUGGGGGACCCAGUGGAGCACACGAGCACCUCCUGGGCCUCUGGCCCUCUCCCCCCAG	-84.1	67.9612	206	.	.	.	0	0	0	0	0	10	0	0	0	6	0	9	0	0	0	0	0	0	0	0	0	0	0	0
3I_CDK11B___ENSG00000248333___ENST00000407249___protein_coding___protein_coding	1	1636481	1636681	-	3I	CDK11B	ENSG00000248333	ENST00000407249	protein_coding	protein_coding	.	.	.	.	0.05589	0.02902	0.030235	0.021095	GUGGGUCUGGCCCUGCUGCAGGUGCGCUGUGGGGUUGUGGAGGAGUUGCAGGAAUGGGGCUGCGGGGCGCACAGGUGCUGGGUUGAGAUGGGGACCAGGGCCACUGAGAGCCCUCCUGGUGGCUUGUCUUCUCUGACGGGACACAGGUGCCAACACUGUGGGCCACUUGGUGUGGCUGUUGAAGCACCUCUGUCUUUCAG	-85.9	63	200	AQR,PRPF8	.	.	0	0	0	0	0	0	0	0	0	0	0	0	0	0	0	0	0	0	0	0	0	0	0	0
6I_CDK11B___ENSG00000248333___ENST00000407249___protein_coding___protein_coding	1	1637202	1637407	-	6I	CDK11B	ENSG00000248333	ENST00000407249	protein_coding	protein_coding	.	.	.	.	0.0346634	0.015278	0.0204439	0.0309854	GUACAGCCGCGCCCCAGGGGCCUGUCUGCGUACAAGUGGGGGCAGGGUCCUGGUCACCCCCGCGGUGACAGUGCUGCAGGGAGGGCCAGCUGCAUCCACAGGGAAAGCCCUGAGAAGCCUCUGUUGCUGCCGAGGCGAGUGGGCCACCCUGAGUGCCCUGGGCUGGGGGCAGCCAGGUCCACAUGGGAGCUUCCCUCCCUCCCAG	-101.4	69.2683	205	AQR,BUD13,PRPF8,GRWD1	.	.	0	0	0	0	0	0	0	0	0	0	0	0	0	0	0	0	0	0	0	0	0	0	0	0
7I_CDK11B___ENSG00000248333___ENST00000407249___protein_coding___protein_coding	1	1637513	1637761	-	7I	CDK11B	ENSG00000248333	ENST00000407249	protein_coding	protein_coding	.	.	.	.	0.0131935	0.0156815	0.0111613	0.0352903	GUGAGCAUGGCCCCACCACGCCUGGCCCCGGGUGGAAGGCUUUUCUGACAGGGCCCCGUGCUGUCCUGGGGCCGGGUGCUUCCUACACUCUCCUGCACUUAGUGGAGCCCUUCACAGACCACACAGAAGCAAGCAUUUGCCUCCCGGGUGGCACCGGAGGUCCUUACUGUCCCUCAGCAGCUGCACCCGGGUGCAGGGGUGGGUGGGGGCCUGGAGGUGCCCAGCACCCACAGAGCCGUGCCCUGCAG	-118.1	66.9355	248	GRWD1	.	.	0	0	0	0	0	0	0	0	0	0	0	0	0	0	0	0	0	0	0	0	0	0	0	0
4I_SLC35E2B___ENSG00000189339___ENST00000614300___protein_coding___protein_coding	1	1676199	1676377	-	4I	SLC35E2B	ENSG00000189339	ENST00000614300	protein_coding	protein_coding	.	.	.	.	0.0240618	0.0160618	0.00657303	0.032927	GUAGGCGGCGGCUCGGGCAGGGUGGAAGCCGGCCACCUGCCACCCCACAGGGAGCAGCCAGCAACCACCCGGGAGGGCCGGGGGAGCCCAGGUCAGGAUGGGAGGCCGGGGGUGGAGCCCACUGCAGGCAUGGGAGGGGUGAUUCUCCCUCUUGUCUUCGGCCCCCUCCCUCCCGCAG	-89.3	73.0337	178	.	.	.	0	0	0	0	0	0	0	0	0	0	0	0	0	0	0	0	0	0	0	0	0	0	0	0
1I_CDK11A___ENSG00000008128___ENST00000356200___protein_coding___protein_coding	1	1702999	1703079	-	1I	CDK11A	ENSG00000008128	ENST00000356200	protein_coding	protein_coding	.	.	.	.	0.214875	0.100513	0.103737	0.1104	GUGAGGGGCCUGGCGGGUGGGGCGUGCCCACAGGUGGGGCUGGCUUGGGCAGGGUUCUCACGGUAGCCGACUCGUCCCAG	-34.2	72.5	80	.	.	.	0	0	0	0	0	0	0	0	0	0	0	0	0	0	0	0	0	0	0	0	0	0	0	0
2I_CDK11A___ENSG00000008128___ENST00000356200___protein_coding___protein_coding	1	1703269	1703475	-	2I	CDK11A	ENSG00000008128	ENST00000356200	protein_coding	protein_coding	.	.	.	.	0.0761408	0.0330194	0.0506019	0.0243301	GUGAGCCCAGUGCAGCCGGGUGGCGGGAGGUCCCGAGCCAUAGCGGUGACUUCCCAGUCCCAGGCCUACCUGCUGGCUCACCACGUUCCAGAACUGCUCUGGUGCCUGGCGUCCCAUGCCCUGAGCCCCGUCCCAACACAGCCCAUCUUUGGGGGACCCAGUGGAGCACACGAGCACCUCCUGGGCCUCUGGCCCUCUCCCCCCAG	-84.1	67.9612	206	.	.	.	0	0	0	0	0	3	0	0	0	11	1	6	0	0	0	0	0	0	0	0	0	0	0	0
3I_CDK11A___ENSG00000008128___ENST00000356200___protein_coding___protein_coding	1	1703624	1703823	-	3I	CDK11A	ENSG00000008128	ENST00000356200	protein_coding	protein_coding	.	.	.	.	0.0631859	0.0159095	0.0304573	0.0223668	GUGGGUCUGGCCCUGCCGCAGGUGCGCUAUGGAUUUCAGAGGAGUUGCAGGAAUGGGGCUGCGGGGCGCACAGGUGCUGGGUUGAGAUGGGGACCAGGGCCACUGAGAGCCCUCCUGGUGGCUUGUCUUCUCUGACGGGACACAGGUGCCAACACUGUGGGCCACUUGGUGUGGCUGUUGAAGCACCUCUGUCUUUCAG	-83.6	61.809	199	AQR,PRPF8,UCHL5	.	.	0	0	0	0	0	0	0	0	0	0	0	0	4	0	0	0	0	0	0	0	0	0	3	0
6I_CDK11A___ENSG00000008128___ENST00000356200___protein_coding___protein_coding	1	1704344	1704549	-	6I	CDK11A	ENSG00000008128	ENST00000356200	protein_coding	protein_coding	.	.	.	.	0.0404829	0.0341073	0.0250244	0.0254098	GUACAGCCGCGCCCCGGGGUCCUGUCUGCGUACAAGUGGGGGCAGUGUCCUGGUCACCCCCGCGGUGACAGUGCUGCAGGGAGGGCCAGCUGCAUCCACAGGGAAAGCCCUGAGAAGCCUCUGUUGCUGCCGAGGCGAGCGGGCCACCCUGAGUGCCCUGGGCUUGGGGCGGCCGGGUCCACAUGGGAGCCUCCCUCCCUCCCAG	-97.2	70.2439	205	PPIG,AQR,ZNF622,RBM15,PRPF8,GRWD1,UCHL5	.	.	0	0	0	0	0	0	0	1	0	1	0	0	0	0	0	0	0	0	0	0	0	0	0	0
7I_CDK11A___ENSG00000008128___ENST00000356200___protein_coding___protein_coding	1	1704655	1704903	-	7I	CDK11A	ENSG00000008128	ENST00000356200	protein_coding	protein_coding	.	.	.	.	0.0190202	0.0260685	0.0128306	0.0312339	GUGAGCAUGGCCCCACCACGCCUGGCCCCGGGUGGAAGGCUUUUCCGACAGGGCCCCGUGCUGUCCUGGGGCCGGGUGCUUCCUACACUCUCCUGCACUUAGUGGAGCCCUUCACAGACCACACAGAAGCAAGUAUUUGCCUCCCGGGUGGCACCGGAGGUCCUUACUGUCCCUCAGCAUCUGCGCCCGGGUGCAGGGGUGGGUGGGGGCCUGGAGGUGCCCAGCACCCACAGAGCCGUGCCCUGCAG	-115.6	66.9355	248	SF3B4,RBM15,PRPF8,UCHL5,GRWD1,PPIG,ZNF622	.	.	0	0	0	0	0	0	0	1	0	1	0	1	0	0	0	0	0	0	0	0	0	0	0	0
1I_NADK___ENSG00000008130___ENST00000469045___protein_coding___protein_coding	1	1754208	1754283	-	1I	NADK	ENSG00000008130	ENST00000469045	protein_coding	protein_coding	.	.	.	.	0.284013	0.155347	0.127267	0.142267	GUAAGGCCCGCAGCACUGUCCUGGGGCCCUGAGCGUCCCUCGGGCGGGAGUGACGCCUGCGCCUGUCCCUGUCAG	-26.3	72	75	PRPF8,EFTUD2,SF3B4,SMNDC1	.	.	0	0	0	0	0	0	0	0	0	0	0	0	0	0	0	0	0	0	0	0	0	0	0	0
2I_NADK___ENSG00000008130___ENST00000469045___protein_coding___protein_coding	1	1754383	1754543	-	2I	NADK	ENSG00000008130	ENST00000469045	protein_coding	protein_coding	.	.	.	.	0.0334	0.0319875	0.0287375	0.0427375	GUGAGUGGAGGCGCCUCGGCCUCGGUGAGGGGCCCAGGGUGGGGCGACUUCGGUCCCAGGGAUGAGGACCUUCCGGAGAGCCCGGCUGGGUGAGACGGAGGGUGUCUGCGAGCCGUGCGGCAUCCCCCGCCCUGAGUGUGCAAUGCUGUCGCCCCUCCAG	-77.1	71.25	160	EFTUD2,SF3B4,PRPF8,PPIG	.	.	0	0	0	0	0	0	0	0	0	1	0	0	0	0	0	3	0	0	0	5	0	0	0	0
17I_PRKCZ___ENSG00000067606___ENST00000378567___protein_coding___protein_coding	1	2184698	2184921	+	17I	PRKCZ	ENSG00000067606	ENST00000378567	protein_coding	protein_coding	.	.	.	.	0.0722422	0.0220717	0.0142332	0.0425964	GUGAGUCCCACUGGGUGCGGGUCCCUGGAGCACCCCUCGGGCAGCCCCAUGGCAGGCCGGCACCUUGGGCAGCUGGUGACCCAGCCUGCCCUUGAGUCCCACCCGCCUGGUGUCAUCUCUCCAGUGGGCGUUGGGGGAGGAUUCUUAUGCGAACGUGACUCCGCUUCCCCCAAGGGAAUGAACACACGGUCACCCCCCUCCCCCCUGCCACCUUUGCCCACAG	-92.5	66.8161	223	.	.	.	0	0	0	0	0	0	0	0	0	0	0	0	0	0	0	0	0	0	0	0	0	0	0	0
2I_FAAP20___ENSG00000162585___ENST00000400918___protein_coding___protein_coding	1	2193910	2193997	-	2I	FAAP20	ENSG00000162585	ENST00000400918	protein_coding	protein_coding	.	.	.	.	0.00342529	0.0101149	0.0252529	0.00662069	GUGUGCCCACUGGGCCCAUCUUAGCGAUGAAGGGGUUUCCAGGGCGGGAGCCAUCGCUGGGCAAGGCCCAACAACUCUGUGUUGCAG	-36.3	62.069	87	DDX6,DDX3X,PABPC4	.	.	0	0	3	0	0	0	0	0	0	0	0	0	0	0	0	0	0	0	0	0	0	0	0	0
2I_SKI___ENSG00000157933___ENST00000378536___protein_coding___protein_coding	1	2303103	2303284	+	2I	SKI	ENSG00000157933	ENST00000378536	protein_coding	protein_coding	.	.	.	.	0.0480829	0.0264862	0.0327514	0.0452818	GUGCUGUGGGGCCUGUCGGGGUCCUUGGGGUGGUGGGUACUGGGCCCUUCUCCUUGGGCAGACCCAGCGGCUGGCAGCUCCACCUGCCCGCUACUGAGGGCUGGCACCCGGCGCAGCCUCAGGGACAUGAAGUGGCUUGUUUUUCUCCUGGUCACUCACACAGACAACUCUUUCUCGACAG	-75.2	63.5359	181	AQR,PRPF8,EFTUD2	.	.	0	0	0	0	0	1	0	0	0	0	0	0	0	0	0	0	0	0	0	0	0	0	0	0
4I_SKI___ENSG00000157933___ENST00000378536___protein_coding___protein_coding	1	2304102	2304292	+	4I	SKI	ENSG00000157933	ENST00000378536	protein_coding	protein_coding	.	.	.	.	0.143742	0.0757	0.100805	0.0690263	GUACGUGUGAGUCGCUUUCUGUGCCUCCUCCCUGUGGGCUGUGGGGGUGGCACUGGCUGAGGGGGGCUGGUCGCCGGGGGUGCGUUGGUGGCCCCAUGUUUCGCAGGUUCCUCCGGGAGCGGCGCGUCUCCCUGGUGUGGAGCUGCCGGGCACUUCCAUGACUUUGUUUCUGUCUCUGCUUCCUCCUCAG	-76.5	65.2632	190	PRPF8,AQR	.	.	0	0	0	0	0	0	0	0	0	0	0	0	0	0	0	0	0	0	0	0	0	0	0	0
1I_SKI___ENSG00000157933___ENST00000507179___protein_coding___lncRNA	1	2304108	2304292	+	1I	SKI	ENSG00000157933	ENST00000507179	protein_coding	lncRNA	.	.	.	.	0.119022	0.0458043	0.0720217	0.0395272	GUGAGUCGCUUUCUGUGCCUCCUCCCUGUGGGCUGUGGGGGUGGCACUGGCUGAGGGGGGCUGGUCGCCGGGGGUGCGUUGGUGGCCCCAUGUUUCGCAGGUUCCUCCGGGAGCGGCGCGUCUCCCUGGUGUGGAGCUGCCGGGCACUUCCAUGACUUUGUUUCUGUCUCUGCUUCCUCCUCAG	-75.3	65.7609	184	PRPF8,AQR	.	.	0	0	0	0	0	0	0	0	0	2	0	0	0	0	0	0	0	0	0	0	0	0	0	0
2I_PEX10___ENSG00000157911___ENST00000507596___protein_coding___protein_coding	1	2406619	2406719	-	2I	PEX10	ENSG00000157911	ENST00000507596	protein_coding	protein_coding	.	.	.	.	0.03853	0.04465	0.02615	0.04297	GUGCGUGCGGGGGCCACACAUGGGGGCUGGGGGUGUCCUGGGCACUUCACAAGGACCUGUAAGGUGCACCCACCUUGACGCUCUGCCCCACCUUCCCCAG	-39.8	67	100	PRPF8,AQR	.	.	0	8	0	0	0	0	0	0	0	0	0	0	0	0	0	0	0	0	0	0	0	0	0	0
8I_PANK4___ENSG00000157881___ENST00000378466___protein_coding___protein_coding	1	2514089	2514353	-	8I	PANK4	ENSG00000157881	ENST00000378466	protein_coding	protein_coding	.	.	.	.	0.0666818	0.0208523	0.0217462	0.0484318	GUAAGUGCCCAGCACCCCGGUGUGUGGCCACCUCUUCCAUCCAGAGGGCCCCUGCACCUCUGAGAAAGUGCCGUGAUGUUGGCAUUCGGACCCCAGCUCGCUGGGGGUGGGUGUGGGCCCUGGCGGCACAGCCCCCUUGGACCCCGCCUCAAGCAGCGUUUGCACUGCCGGGCUCCUGAGGACGUCCGUGGCACAGCCGAGGAUGGCAGACGGGCGGGUGUUCGGCCUGCCCUGCUCAGCGCCCUCUGCCGUGUCUGUCCCCAG	-120.5	68.5606	264	PPIG	.	.	0	0	0	0	0	0	0	0	0	0	1	1	0	0	0	0	0	0	0	0	0	0	9	1
11I_PANK4___ENSG00000157881___ENST00000378466___protein_coding___protein_coding	1	2518264	2518515	-	11I	PANK4	ENSG00000157881	ENST00000378466	protein_coding	protein_coding	.	.	.	.	0.137068	0.0439841	0.0342072	0.0353307	GUGAGUCGCGGUGCUGGCGCCCCUGAGCAGCGUGGGGCCUCAGCUGUGGCCUGGGCCUGUGCUCCAGGCCAGGGCGGCCCAGGGUGGAGGUGGGGUGGGGAGCGUGAGUCCUCAGAAAGUGACAGCAGCAGGCAUGUCUAACAUUUUAACAAUUUAGUUAAUAAGCGAUUUUAUACCCUUUCCUCCUCCACUCUCCUGCUUUUGAAUCAAGGGCAAGGUUAACACAAGUGACCUGGCUUCUUGCUUUCCAG	-100.6	56.1753	251	SF3B4,PRPF8	.	.	1	0	0	0	0	0	0	0	0	0	0	0	0	0	0	0	0	0	0	0	1	0	0	0
16I_PANK4___ENSG00000157881___ENST00000378466___protein_coding___protein_coding	1	2520906	2521100	-	16I	PANK4	ENSG00000157881	ENST00000378466	protein_coding	protein_coding	.	.	.	.	0.0614845	0.0258402	0.018567	0.0453608	GUGAGUGGGGAUCUCAAGGGCGAGAAAGGAACAUGUGUCUGCCCCCGAGUCCCUGGGUGUCCCAGAGCCGCGUCCCUGGCGCUCGUGUGUCAGAUUGCGCAUGGGGCAUGGCUGCCCCUUCGGACCAGGCAGGCUUGCAUGGUUGCACCUGUCUGUGGCCCAGACUCUUUAAGGGGUUGGCGCUUCCUUUUCAG	-83.6	61.8557	194	AQR	.	.	0	0	0	0	0	0	0	0	0	0	0	0	0	0	0	0	0	0	0	0	0	0	0	0
13I_PRDM16___ENSG00000142611___ENST00000511072___protein_coding___protein_coding	1	3425750	3426050	+	13I	PRDM16	ENSG00000142611	ENST00000511072	protein_coding	protein_coding	.	.	.	.	0.0239567	0.01387	0.0208233	0.0349033	GUGGGCCACGCGGGGUGGGGCAGCCCCCAGAGCACCCACACGGGCAGGCCCCACAGAGGGGGAGGGGGAACAGCAGGGGAGUGGGCGCCGGGCAGGGAAGAGGGCCACAGACUACCCCUCAGGAAGCCAACAGGCACCCCUCAAACCGUGGUCAUUAAAGAGAACCUCGUGCUCUCCGGUGUCCCUAAGAAACCUGCCUCCCUAACAGCACCCCAGGUGUACCCCGUUCGCGGUUGGUUUGCCCCACGGAGGGAGGGGUCCAGCGAGAGGCCGCCCCCUGAUGCUCCCGCCCCUCCGCAG	-130.4	68.3333	300	.	.	.	0	0	0	0	0	0	0	0	0	0	0	0	0	0	0	0	0	0	0	0	0	0	0	0
12I_MEGF6___ENSG00000162591___ENST00000356575___protein_coding___protein_coding	1	3498499	3498697	-	12I	MEGF6	ENSG00000162591	ENST00000356575	protein_coding	protein_coding	.	.	.	.	0.0373131	0.018101	0.0366364	0.0412828	GUGAGCGCUGGGCGGCAGAGGAGGGACAUACCCCAGCAUGCUUGGUGCAGCCCCGCCUGCAGGCCUAGGAGGGCUCCCAGGUCAGGGGGCAGCGCCCUGGGGUGUAGGCUUCAGCUCUGCGUGCAGGAAGCAUGGGUCAGGGUCUCCUGGGCCCAGGAGGCAGGACCCUCACCCUCGUGCCUGCCUCUGCUCCUGUAG	-105	68.6869	198	.	.	.	0	0	0	0	0	0	0	0	0	0	0	0	0	0	0	1	0	0	0	0	0	0	0	0
11I_MEGF6___ENSG00000162591___ENST00000294599___protein_coding___protein_coding	1	3499716	3499795	-	11I	MEGF6	ENSG00000162591	ENST00000294599	protein_coding	protein_coding	.	.	.	.	0.0847342	0.010557	0.037038	0.102051	GUGAGCUACGGCACAGGCGGGGGCUAGGCUGGGUGGCCUCCAGUGUGGGCCCCUCCACAUCACUGCCCGCUGUCUGCAG	-33.3	69.6203	79	.	.	.	0	0	0	0	0	0	0	0	0	1	1	0	0	0	0	0	0	0	0	0	0	0	0	0
13I_MEGF6___ENSG00000162591___ENST00000294599___protein_coding___protein_coding	1	3500764	3500965	-	13I	MEGF6	ENSG00000162591	ENST00000294599	protein_coding	protein_coding	.	.	.	.	0.105607	0.0682289	0.0684627	0.0536368	GUACGGGGGCCCUUGGCUUGCCCUUUGUCCAGACAUCCCUCCUUUCCUAGCCCCUGGAGAGGCCUCUGCCCAGGGCCCCCGAGGACUAGGGGCUUGCAGGAGGCCUUGCCCCAGUCCUGAGACGCCCCUGUGCCUGACUCGGCUGUGGUGCCCGUGGCCCGCGCUUGGGCCUGCGCCGGGUGACCCUGAGUUCUGUUGCAG	-93.2	68.6567	201	.	.	.	0	0	0	0	0	0	0	0	0	0	0	0	0	0	0	0	0	0	0	0	0	0	0	0
14I_MEGF6___ENSG00000162591___ENST00000294599___protein_coding___protein_coding	1	3501094	3501176	-	14I	MEGF6	ENSG00000162591	ENST00000294599	protein_coding	protein_coding	.	.	.	.	0.0719146	0.0606098	0.0519146	0.116634	GUGAGUGAGCUGGAGCUGCCCCUGAGCCUUUGACCUGGGGUAGGUGGCCAGGCCCCACUCACCCUCUCUCGCCUGCCUGUAG	-28.5	65.8537	82	.	.	.	0	0	0	0	0	0	0	0	0	0	0	0	0	0	0	0	0	0	0	0	0	0	0	0
2I_TPRG1L___ENSG00000158109___ENST00000378344___protein_coding___protein_coding	1	3625515	3625712	+	2I	TPRG1L	ENSG00000158109	ENST00000378344	protein_coding	protein_coding	.	.	.	.	0.0570406	0.074797	0.106599	0.0648528	GUAAGCCGGGGCUGCGCUCUCCUUGGUGGGGGGACUCGCCCCGAGCCGCCGCGCAGCACCUUGCGAGGACUUCCCGGGGUGCUCGUGCCACGCUCAGGCGCCCCGUGCCGCCCCUGCUGCCCUUCCAGGCGGGCUGGCCUUGGCUAAGUCGAGACAGCCGCGUCCAGUGUGGACUGAGGCCCCUCCUCUGCCUACAG	-91.6	72.0812	197	.	.	.	0	0	0	0	0	0	0	0	0	0	0	0	0	0	0	0	0	0	0	0	0	0	0	0
5I_WRAP73___ENSG00000116213___ENST00000270708___protein_coding___protein_coding	1	3635074	3635159	-	5I	WRAP73	ENSG00000116213	ENST00000270708	protein_coding	protein_coding	hsa-mirtron-1471	.	+	.	0.0937882	0.0518118	0.0499882	0.0787176	GUGGGAACCAGUGCAGGGCACUCAGGAAGUCCGACCGCCCAGCGGGCCGGGCCCUGCCUCACCUGUGCAUGGUUUCCUUCCUCAG	-41.8	67.0588	85	PPIG	ALL_AGO|slc13649_chr1|43|5|7|0.71|COORDS=chr1-:3541552	CID_000048	0	0	0	0	0	0	0	0	0	0	0	0	0	0	0	0	0	0	0	0	0	0	0	0
9I_NPHP4___ENSG00000131697___ENST00000378156___protein_coding___protein_coding	1	5874657	5874873	-	9I	NPHP4	ENSG00000131697	ENST00000378156	protein_coding	protein_coding	.	.	.	.	0.0347269	0.0156435	0.0243981	0.0453148	GUGAGGUCUCAGUGGUGCCCGUCCUGCCCCAGCCCAGAUCUGUGUCGGGUGCAGCCGGCACCCCUGCUGAGCUGGCUCGAAUUCUGCCCGAGAGCCGGGGCGAUUUGACUUCUCUCUCCCACUCCUCUGAGCACCGCUCUCGGUGGGUGGGACCGCAGCCUCCUGUGGGUCCUCCUGGGAAGAACUGCCCUGACGCCUGGACACUGCCUCCCCCAG	-86.3	66.6667	216	AQR	.	.	0	0	0	0	0	0	0	0	0	0	0	0	0	0	0	0	0	0	0	0	0	0	0	0
6I_RNF207___ENSG00000158286___ENST00000377939___protein_coding___protein_coding	1	6209343	6209413	+	6I	RNF207	ENSG00000158286	ENST00000377939	protein_coding	protein_coding	.	.	.	.	0.130529	0.0886571	0.0968	0.1488	GUGAGCGCAGGGGCCUGGCGCGCGGGGCCGCGCGGCGGCGAUCGCGAGCCUGACCACGCCCUGUCCCCAG	-32.4	81.4286	70	PRPF8,PPIG	.	.	0	0	0	0	0	0	0	0	0	0	0	0	0	0	0	0	0	0	0	0	0	0	0	0
4I_PLEKHG5___ENSG00000171680___ENST00000535355___protein_coding___protein_coding	1	6469450	6469543	-	4I	PLEKHG5	ENSG00000171680	ENST00000535355	protein_coding	protein_coding	.	.	.	.	0.0747419	0.0538172	0.0581828	0.110226	GUAAGGAGCCCUGGUCCCCUGUUCCUGGUCAGGGGCUGUGAUGGGUGGGGGCCAUCGUCUCUGCUGACACUGACUUGGGCCUUCCCUAACCAG	-35.7	62.3656	93	.	.	.	0	0	0	0	0	0	0	0	0	0	0	0	0	0	0	0	0	0	0	0	0	0	0	0
8I_NOL9___ENSG00000162408___ENST00000377705___protein_coding___protein_coding	1	6544922	6545044	-	8I	NOL9	ENSG00000162408	ENST00000377705	protein_coding	protein_coding	.	.	.	.	0.110672	0.0640246	0.087041	0.129	GUGAGUAAUACACAUUGAUCACCCUGAAUGUCUGUCCACCAGACCCCCAGAGGAAGAUUAGUCAUAAUUCGAGUCCAAGGAAGACGGCUAAUUCUAGCGAUCAAUGUUUGUUUCCCAUUCAG	-30.8	44.2623	122	PPIG	.	.	0	0	0	0	0	0	0	0	0	2	0	0	0	0	0	0	0	0	0	0	0	0	11	6
6I_ZBTB48___ENSG00000204859___ENST00000377674___protein_coding___protein_coding	1	6587291	6587477	+	6I	ZBTB48	ENSG00000204859	ENST00000377674	protein_coding	protein_coding	.	.	.	.	0.129296	0.0495323	0.0554086	0.053	GUAAGUGACAGGGAGGGCUGGGCAUGCUUUGAUGCUGGCAUGAGCAAGAGUGAGCUGUGCCCAGAGUGGGCAGCCGGCCAUGUACUUUCUGUUGUUCGGGGGGGUGCUUGUGGGUCUCCCAGGCAGCCCUUCCCUGCUCUCACCCUGGCCCUGGUCCCUCCCUCUGCCUGCCUGGUCUGCCUGCAG	-78.1	63.4409	186	PRPF8	.	.	0	0	0	0	0	0	0	0	0	0	0	0	0	0	0	0	0	0	0	0	0	0	0	0
10I_ZBTB48___ENSG00000204859___ENST00000377674___protein_coding___protein_coding	1	6588844	6588915	+	10I	ZBTB48	ENSG00000204859	ENST00000377674	protein_coding	protein_coding	.	.	.	.	0.187296	0.113535	0.116944	0.0987324	GUAGGCCAGGGCCUGGGCCCCUUCCCCUACCCUAGGAUCCCCCAAAGUUCUGAGCUCACCCUCCCCGCCAG	-17.2	67.6056	71	.	.	.	0	0	0	0	0	0	0	0	0	5	0	1	0	2	0	0	0	0	0	0	0	0	0	0
1I_ERRFI1___ENSG00000116285___ENST00000467067___protein_coding___protein_coding	1	8015384	8015494	-	1I	ERRFI1	ENSG00000116285	ENST00000467067	protein_coding	protein_coding	.	.	.	.	0.113782	0.101009	0.126318	0.0857091	GUAAGUAGAGGAUGUAAUGCUGCUGUAAUCUGGAUAAAUAUGUGACACUAAAAUGGGAGAGGCUGUGAUUGCUCUUCGCUUAUGACCAAAGUAGCUUCCUCUCCUUUCAG	-20.3	41.8182	110	AQR,BUD13,PRPF8	.	.	4	9	0	1	0	5	17	23	0	25	5	2	69	91	4	4	0	6	7	2	5	15	34	50
1I_RERE___ENSG00000142599___ENST00000476556___protein_coding___protein_coding	1	8355120	8355418	-	1I	RERE	ENSG00000142599	ENST00000476556	protein_coding	protein_coding	.	.	.	.	0.042651	0.0252282	0.0438691	0.0423826	GUGAGGUGGGGUGCUGGGAGGGAGUGGAGGGGUUAUCUGAGCCCAGGCUCCCAACCUCCCCGUGUGCCCAGGGCCAGGCUCCUCCCCCUCUGCCUGCUGGGCCCUGGAGGGGACAUUGUGGAACCAUGGUGAUGGGAGAAACAGAGGAAGGGAGGUGUUGGGAGGGUAGGUCAGCUACACAGGAGGCUGCGGGCUUGGGGUUGGAUUGCCUGGCUGUUGUCUUUGGGGUUGCCUCCAGCCUGCGUGACUGCCUGCCUAGGCCUGAGACUAAAUACGCUUUCCUGUUUUGUCUUUCCAG	-125.5	61.4094	298	U2AF2,AQR,BUD13,EFTUD2,SF3B4,PRPF4,PRPF8	.	.	0	0	0	0	0	0	0	0	0	0	0	0	0	0	0	0	0	0	0	0	0	0	0	0
10I_PIK3CD___ENSG00000171608___ENST00000628140___protein_coding___protein_coding	1	9720017	9720111	+	10I	PIK3CD	ENSG00000171608	ENST00000628140	protein_coding	protein_coding	.	.	.	.	0.156426	0.178245	0.166479	0.0647766	GUCGGCCCAGGCCCAGGAGGGAGAGGCGUUGGGAGUGUGAGGGUCCCAGAGAUGCUGGUCACCCCUCUACAACUUCAUCUGCCCCUGUGUUCAG	-35	62.766	94	PPIG,BUD13	.	.	0	0	0	0	0	0	0	0	0	0	0	0	0	0	0	0	0	0	0	0	0	0	0	0
6I_CLSTN1___ENSG00000171603___ENST00000435891___protein_coding___protein_coding	1	9735174	9735466	-	6I	CLSTN1	ENSG00000171603	ENST00000435891	protein_coding	protein_coding	.	.	.	.	0.0460925	0.105921	0.075887	0.0339144	GUACGUCCUGAUUUUUAACAGCCGGCCUGUUUUGCCCAAUGACACUUGUAUAUUUAGGUUUUUAAGACAGCCUAACCCCUUCUGUAAGGAAAGGUGAGCCAUCGUGUGUAACCAGAAAGUGUGGGGCAGAGAGCUGAGUGAUAUUUACGCAUCUUGUUUGCAAGUGUGUUCCUGGAGUGGCCCCGGCAGGUGUUAGUGGGGGCCUCUGUAUCCCACCUCCAUGUGCCUUUGCACAGGUGGGCUCCAAGAUCGGCUCCCAAAGCCCUGACCCUUCCCCAUUUCUUGCUGGCAG	-93.3	51.7123	292	.	.	.	0	0	0	0	0	0	0	0	0	0	0	0	0	0	0	0	0	0	0	0	0	0	0	0
7I_CLSTN1___ENSG00000171603___ENST00000435891___protein_coding___protein_coding	1	9735615	9735884	-	7I	CLSTN1	ENSG00000171603	ENST00000435891	protein_coding	protein_coding	.	.	.	.	0.0363271	0.0447955	0.0472193	0.0342268	GUAACACCGAGCGCUCGACUGCACACCACUCAUGGGCCCCUUAGACUACAGCCCCGGAGGCUGGUGGGAUGAGGGAGUGAGUAAUCUGUGAUUGAUACGUUUACUGUUGGGUAAAAGAGUUGUGUUCACUGGACUUAAACGAGCUUUUCUUUUUCAAGUCAGCAAUUCAAAUCGAACCCAGGCCAGUCCCCUUUGUGGAGGCAUCUGUGGUUUCAGCUCCUGCGGUUACUGGCUUAUUCUUCUCCUCUCUGUGGCUGGUGUGAUUUCAG	-75.9	50.1859	269	AQR	.	.	0	0	0	0	0	0	0	0	0	0	0	1	0	0	0	0	0	0	0	0	0	0	0	0
2I_UBE4B___ENSG00000130939___ENST00000377153___protein_coding___protein_coding	1	10072214	10072453	+	2I	UBE4B	ENSG00000130939	ENST00000377153	protein_coding	protein_coding	.	.	.	.	0.0743431	0.10895	0.0926862	0.0382008	GUAAGCCCAAGCUUCAUACCUGGGACUCUUUUGUAAUUCUUCUUAGCUUUUUGUUAAGCUGAUGGUUGUGAUGUUUCCAGAACAGAUUAAAAUGAAGCAGACAUCAGCUCUUUAAAAUCCUCCAAGCAGUAGUUUAAAUAUCAUUGCAAUGUGUUGUGUUAUCGCUUUUUUUUUUAUUGCAAUCUGUUAAACCAAUUGCUUUUCUUUCCAUAACUUCCAUCUUUUUUUUUUUCAAACAG	-38.8	33.0544	239	IGF2BP2,KHSRP,U2AF2	.	.	0	0	0	0	0	0	0	0	0	0	0	0	0	0	0	0	0	0	0	0	0	0	0	0
12I_UBE4B___ENSG00000130939___ENST00000253251___protein_coding___protein_coding	1	10130616	10130714	+	12I	UBE4B	ENSG00000130939	ENST00000253251	protein_coding	protein_coding	.	.	.	.	0.164306	0.212184	0.176582	0.0985714	GUAAGUAUAGUGGCUACUUGUACUUUGCUGCCCUUUUAUUCAGAUUCUUUCCCAAAUGUGCAUUAUAUGUUGACUGCAUUUUUUCCUUCUCUUUCCAG	-10	36.7347	98	EFTUD2,BCLAF1	.	.	0	0	0	0	0	0	0	0	0	0	0	0	0	0	0	0	0	0	0	0	0	0	0	0
9I_PGD___ENSG00000142657___ENST00000270776___protein_coding___protein_coding	1	10417117	10417375	+	9I	PGD	ENSG00000142657	ENST00000270776	protein_coding	protein_coding	.	.	.	.	0.0491202	0.0565504	0.0533953	0.039407	GUGGGACACAGUCCCUGGCAGUGGUCUUUGUUGGUCCUGCGGAAGGCAGUGGGGGUGGGGGUUGUGGUGGGAGAACACUCGAGGCCACAGGAUGGCAGGUGGAAUGAAGUUCAGCCUUGACUUGGAUCUUGACUUACAAUGUUUUCCUAGAAUAUUGGCCCUUCUGGGAUCUCCACUGCUGAUGAGAAUAAGACUGGUAGACAUAAGGCGGUCACUCUCCUAAUGGCAAUCCUAGUAGGUCUCUGUGUCACUCUUUAG	-80.2	51.5504	258	LIN28B	.	.	0	0	0	0	0	0	0	0	0	0	0	0	0	0	0	0	0	0	0	0	0	0	0	0
1I_DFFA___ENSG00000160049___ENST00000377036___protein_coding___protein_coding	1	10463209	10463430	-	1I	DFFA	ENSG00000160049	ENST00000377036	protein_coding	protein_coding	.	.	.	.	0.0611403	0.0516154	0.0704887	0.0613303	GUAGGACUCUCUGCAGGCAGAGUCACUCUGAGAAUUCAGGGCUGAUGGAGGCGUCCCUUGGGAGGACACUAUUUGUGAUGUAGCCAGGGCCACUGAAGCCGCGGCUGCUGGGAUGCGGGACGGGCACGUUUCUCUCUUGCCCGGCCAGUUAUUCUGGCGAGUUGUUCAUGUGGCUGUGUGGUCACACCACGUCUGAUCUCUGUCUCGUGUCUCCUUUGCAG	-87.5	57.4661	221	.	.	.	0	0	0	0	0	0	0	0	0	0	0	0	0	0	0	0	0	0	0	0	0	0	0	0
1I_SRM___ENSG00000116649___ENST00000376957___protein_coding___protein_coding	1	11054885	11054961	-	1I	SRM	ENSG00000116649	ENST00000376957	protein_coding	protein_coding	.	.	.	.	0.148184	0.0319342	0.125053	0.139171	GUGGGUGGCCUGCGGGGCUGGGUGGUGGGACCCAGGGACCCAGAGCGCCCUCCUGACUGGCCUCAUGUCCCUCCAG	-30.2	72.3684	76	PRPF8	.	.	0	1	0	0	0	0	1	0	0	2	0	0	0	0	0	0	0	0	0	0	0	0	0	0
3I_SRM___ENSG00000116649___ENST00000376957___protein_coding___protein_coding	1	11055926	11056010	-	3I	SRM	ENSG00000116649	ENST00000376957	protein_coding	protein_coding	.	.	.	.	0.0615476	0.0765714	0.0704881	0.100845	GUGAGCCACAGGCCUGGAGCACUGGGGCGGGGCGGGGUGGGGCAGGGCAGGCCCUGCCGGAUGCUGAUGCUUAGGGGCCCCCAG	-36.6	75	84	PRPF8	.	.	0	0	0	0	0	0	0	0	0	0	0	0	0	0	0	0	0	0	0	0	0	0	0	1
7I_EXOSC10___ENSG00000171824___ENST00000376936___protein_coding___protein_coding	1	11074008	11074230	-	7I	EXOSC10	ENSG00000171824	ENST00000376936	protein_coding	protein_coding	.	.	.	.	0.0582613	0.0418694	0.0753423	0.038545	GUGAGUAGUAGUUUUGUCAGGGCUGACAGGAUAUGCAGAGAUGCCUACAGCUGUACAUGCUUUUACCUGGGAAGGAAGCCUCUGAAGCCAGUGUGUCGGCUGCCCUGGUGUCCUGGCAAAGACGCUGACAAGGCACCAGCAACCCCCCAUCUGAGCGCUUCUGCCCCGUGGCUCUAGAUUCCGUUCCCGGCAGCGUUUCACACAGCCAUUUCCUUCCUCCAG	-69.6	56.3063	222	.	.	.	0	0	0	0	0	0	0	0	0	0	0	1	0	0	0	0	0	0	0	1	0	0	0	0
10I_EXOSC10___ENSG00000171824___ENST00000376936___protein_coding___protein_coding	1	11077443	11077600	-	10I	EXOSC10	ENSG00000171824	ENST00000376936	protein_coding	protein_coding	.	.	.	.	0.137127	0.124503	0.106529	0.0552038	GUAGAGUGUCGGAUCUGUUUUCUCCCCCAGGAGGGAAAACGUCAAGUCACAGCCAGUGCAAGUACACCUCUGACAGAGGCCUGUGCUGACAGCUGGCAGAAAGCUACUGCCGGCUUGCACGUUUUACAUGCCAGCCUGCUGGUGUCUUUUAAUGCAG	-56	53.5032	157	EFTUD2,U2AF2,PRPF8,BUD13,SRSF1,SF3B4	.	.	0	0	0	0	0	0	0	0	0	0	0	0	0	0	0	0	0	0	0	0	0	0	0	0
17I_EXOSC10___ENSG00000171824___ENST00000376936___protein_coding___protein_coding	1	11087591	11087799	-	17I	EXOSC10	ENSG00000171824	ENST00000376936	protein_coding	protein_coding	.	.	.	.	0.0536587	0.0803606	0.0954231	0.0295288	GUAUCUUAUAAAUGACCCUGGGUAAAAUUUUUACAUUUUUCUGUGAGUUCACCUGUUGGAGAAGUAUAAAAUUAAUACUAAUUGUAAUUUUUUUUGGUAAAAAAUUAAUCAUAUAACUUAGCUUUGUAGCUGACUUUUCAAAAUCAGUAAAGGAAAGUCUAAUAUAAUCUUUGUUUUUCCUCUUCUCCCCUCCUUCUGUGGGGUUUAG	-35.2	29.3269	208	.	.	.	0	0	0	0	0	0	0	0	0	0	0	0	0	0	0	0	0	0	0	0	0	0	0	0
1I_MTOR___ENSG00000198793___ENST00000455339___protein_coding___protein_coding	1	11109370	11109648	-	1I	MTOR	ENSG00000198793	ENST00000455339	protein_coding	protein_coding	.	.	.	.	0.110187	0.205478	0.190615	0.115299	GUAAGUUCAGCCUCUGAGGAACCGCACCAGUGACUAGCUCAUUAAGAAAAUAGCAGCUGUGUUAUACCCUGAGAGGGGUCAACAAGAUGAAGCAACAAAACUGCCUUUGAGCAGAAAAGGUUCCAUGAAUUUCUCAUUAUAUUCUGAGGACAAAGACGGACAUAGAGGAAGGAUUGCUUAACACUUACAAAAGUGAAUAUUUGAGAAAAACAGGGCACCCAUUGAACCUGUUGUAUUGCUCCCAUUCUUACAGUUAUUUCUACUUUUGUGUAUUCCAG	-57.9	40.2878	278	.	.	.	0	0	0	0	0	0	0	0	0	0	0	0	0	0	0	0	0	0	0	0	0	0	0	0
13I_MTOR___ENSG00000198793___ENST00000376838___protein_coding___protein_coding	1	11126796	11127009	-	13I	MTOR	ENSG00000198793	ENST00000376838	protein_coding	protein_coding	.	.	.	.	0.0500845	0.486254	0.477427	0.0897277	GUAGGAUCUUCAGGCUCCUGGCAGGGUUAACUGUCAUUAUAGUCCUUUCUGUUUUACUGUCUAUGAAUGUUCUAACACUCAUUCCAAAGCAUCUGGUUUUACUUCUGCUUUGGGACAAGUAAUUGUUAUUAGCAAUCCACUGAAAAAUACUUAAAUUGCGUUUAAAUUCUUCCCUGGAGGCAGAACACUAAAUCCUUUGGUAAUUAUUUACAG	-43.2	36.6197	213	.	.	.	0	0	0	0	0	0	0	0	0	0	0	0	0	0	0	0	0	0	0	0	0	0	0	0
15I_MTOR___ENSG00000198793___ENST00000376838___protein_coding___protein_coding	1	11127806	11128003	-	15I	MTOR	ENSG00000198793	ENST00000376838	protein_coding	protein_coding	.	.	.	.	0.0802335	0.053066	0.0465431	0.0896853	GUGGGUCGGAGCCACUGUGGGGCUUCAUAGACCCUGGUCCCUUAGCUGGUGGGCGCAAGUGGGAUUGUUUUUCUUCCUCGCAUUGGUGCUGUGCACUUCCUCUGACUGCUGGAAAUAGUACCUCCUGUGUCUCCAAAACAGACCUUUCUGAGGUUAGCUGAUUCUUGAUGCUUCUCUCCUUCUUCUCUUGGCUUCAG	-57	51.7766	197	BUD13,AQR,UCHL5,PRPF8	.	.	0	0	0	0	0	0	0	0	0	0	0	0	0	0	0	0	0	0	0	0	0	0	0	0
31I_MTOR___ENSG00000198793___ENST00000361445___protein_coding___protein_coding	1	11199403	11199540	-	31I	MTOR	ENSG00000198793	ENST00000361445	protein_coding	protein_coding	.	.	.	.	0.166912	0.252898	0.512708	0.158584	GUGAGACUUUUCCCCAUUGUCCAGAUGGAGGCUGACAGGGAACCAGCUGGUGGGAGGAGAGAAGCAUCCACACAGCCUUCUCUUGUUUGUGCCCCAUCUGCCAUUUUCCUGUGCUGUGAGGUUUUGCUCUUCUCCAG	-45.3	53.2847	137	.	.	.	0	0	0	0	0	0	0	0	0	0	0	0	0	0	0	0	0	0	0	0	0	0	0	0
5I_MAD2L2___ENSG00000116670___ENST00000456915___protein_coding___protein_coding	1	11680471	11680561	-	5I	MAD2L2	ENSG00000116670	ENST00000456915	protein_coding	protein_coding	.	.	.	.	0.1074	0.118411	0.106189	0.0847778	GUAGGGAGGCUGGACCUGCGGGCCCGGGGGCGGGGGCGUCUGGGCCGGCGGGCUUCCUCGAGCGCGCCACCGGCUUGUGCCCCCCUGCAG	-55.9	80	90	LIN28B	.	.	0	0	0	0	0	0	0	0	0	2	0	0	0	0	0	0	0	0	0	0	0	0	0	0
4I_MTHFR___ENSG00000177000___ENST00000641820___protein_coding___protein_coding	1	11794089	11794357	-	4I	MTHFR	ENSG00000177000	ENST00000641820	protein_coding	protein_coding	.	.	.	.	0.0323172	0.0154813	0.0178022	0.0406082	GUGAGUGAUGCUGGAGUGGGGACCCUGGUUCAUCCCCUGCCCCUGGCCUGACCCCAGCUGCAGGCCAGGCUGCGGGGCUGUGACUUCCCCAUCCUGUGCCCUCCCCUCCAUGCUGUGGACAUGGCAAAGGGAGAAGGGUAAGUUGGGAGACCUCCACCUGGAAGGGCUUAGGGAGGCAAAGACAGGCUGGGUCUUUGUUGGGGGCCGUGAGAGGGACUCAGGGUGCCAAACCUGAUGGUCGCCCCAGCCAGCUCACCGUCUCUCCCAG	-119	63.806	268	AQR,SF3B4,RBFOX2,BUD13	.	.	0	0	0	0	0	0	0	0	0	0	0	0	1	0	0	0	0	0	0	0	0	0	0	0
5I_MTHFR___ENSG00000177000___ENST00000641820___protein_coding___protein_coding	1	11794538	11794728	-	5I	MTHFR	ENSG00000177000	ENST00000641820	protein_coding	protein_coding	.	.	.	.	0.0911632	0.0707526	0.0571474	0.0695	GUGAGGGCCUGCAGACCUUCCUUGCAAAUACAUCUUUGUUCUUGGGAGCGGGAGGGCAGAAGAAGUUUGCAUGCUUGUGGUUGACCUGGGAGGAGUCAGGGGCAGAAUUUACAGGAAUGGCCUCCUGGGCAUGUGGUGGCACUGCCCUCUGUCAGGAGUGUGCCCUGACCUCUGGGCACCCCUCUGCCAG	-71.2	57.8947	190	RBFOX2,BUD13,AQR,DROSHA,PRPF8,TIA1,RBM15	.	.	0	0	0	0	0	0	0	0	0	0	0	0	0	0	0	0	0	0	0	0	0	0	0	0
6I_MTHFR___ENSG00000177000___ENST00000641820___protein_coding___protein_coding	1	11794863	11795097	-	6I	MTHFR	ENSG00000177000	ENST00000641820	protein_coding	protein_coding	.	.	.	.	0.0865556	0.0573718	0.0604786	0.0468974	GUGAGGGCAGUGGCCCAGAGAUCCCCAGAGGAGGGUCCAAGAGCAGCCCCGGCUGCAGUGCUGGCUCCCCACGGUGGUACAGAUGGAUGUCUGUGCCAUGGCUAGCUGGGCACAUCGAAGGCUCCAGUCUCAGAGGGCAUCAGAUGGAAGAACUCAGCCUCAGGGGUGCUCCCCUGCUUCCGGCUCCCUCUAGCCAAUCCCUUGUCUCAAUUCUCUGUCCCCAUCCUCACCCAG	-96.7	61.5385	234	RBFOX2,AQR,SF3B4,UCHL5	.	.	0	0	0	0	0	0	0	0	0	0	0	0	0	0	0	0	0	0	0	0	0	0	0	0
11I_MTHFR___ENSG00000177000___ENST00000376583___protein_coding___protein_coding	1	11803129	11803404	-	11I	MTHFR	ENSG00000177000	ENST00000376583	protein_coding	protein_coding	.	.	.	.	0.0533382	0.0782618	0.0597018	0.130556	GUAGCUGUCACCGAGGAGCAUGUUGCAGUGCCGGGUGGGGGCUGCCUUGCAUGCAAGGAGCCUGGCAGCAGCGGAGGGCAAGGCUUUGAGUGAGGCGGCCCGGACAGCCAUAGCUGAGGAGCAUGGAGCCACUGGGAGGGGGCAGUGUCACCUUUUUUGGCCUUCUUCCUGUGUGGAAAUACAGCGCCUCCGGCUUGAACCUGCCACUCAGGUGUCUUGAUGUGUCGGGGGUGUGGCUGCCUGCCCCCUGAUGCUCCCUGCCCCACCCUGUGCAG	-120.6	63.2727	275	RBM15,AQR	.	.	0	0	0	0	0	0	0	0	0	0	1	0	0	0	0	0	0	0	0	0	0	0	0	0
13I_CLCN6___ENSG00000011021___ENST00000312413___protein_coding___protein_coding	1	11833638	11833876	+	13I	CLCN6	ENSG00000011021	ENST00000312413	protein_coding	protein_coding	.	.	.	.	0.13316	0.0222353	0.0339832	0.0737017	GUGAGUGUCUGCACUGCAGCCCAAUCGUGGGUGAUUGGUGUCAUCUCGGACACAGCCAGGCUUGCCCUUCAUUCCAAGCAAGACCAGGACUUCUUUGUAACGCCCACCCAGACAAAAGAUUGGUUUCUGCCUCCUGUGUUGGAAGGGGAACUGGUAUGGGGUGUGGUCGGGCCCGGUAGGUCUACUGGGCCUUGGCAGGCAUCCGGUAGUGGGACUCAGGUUGGCUCUUCCCUUGCAG	-86.6	57.1429	238	SF3B4	.	.	0	0	0	0	0	0	0	0	0	0	0	0	0	0	0	0	0	0	0	0	0	0	10	0
20I_CLCN6___ENSG00000011021___ENST00000312413___protein_coding___protein_coding	1	11838442	11838534	+	20I	CLCN6	ENSG00000011021	ENST00000312413	protein_coding	protein_coding	.	.	.	.	0.169913	0.175478	0.137641	0.14313	GUGAGAAGGGCUGCCCCGGCCUGUCCCAUGCGGAGCUGCCUCUUCAUGCCGUUGGCGUCUCAGGCAGUCAGUGACACGUGGUCUCUUUGCAG	-30.5	63.0435	92	PRPF8	.	.	0	0	0	0	0	0	0	0	0	0	0	0	0	0	0	0	0	0	0	0	0	0	0	0
8I_MFN2___ENSG00000116688___ENST00000444836___protein_coding___protein_coding	1	12001554	12001768	+	8I	MFN2	ENSG00000116688	ENST00000444836	protein_coding	protein_coding	.	.	.	.	0.0853458	0.0694766	0.0728037	0.0604206	GUAAUGAUGAGAACAGAUGUCCUCCUUUUCUCUGAUGUUUGAGACAUUUUGUCUCGUGCUGAGGAGUCUGUCAGUAGAAAAUCCUUCUGAGAAGGGGAUGCUGAGAAGAGCAGAGAGGCUCUUGCUCUUUAGCCAGUGGCUUGGUUUCUGGGGAUUUCAUCGUUUUCCUCUGCUGCCAAGUUGUUUCUGGACUAAUGCAGUACAAUCCUCCUAG	-67.9	45.7944	214	AQR	.	.	0	0	0	0	0	0	0	0	0	0	0	0	0	0	0	0	0	0	0	0	0	0	0	0
12I_MFN2___ENSG00000116688___ENST00000444836___protein_coding___protein_coding	1	12004613	12004824	+	12I	MFN2	ENSG00000116688	ENST00000444836	protein_coding	protein_coding	.	.	.	.	0.0709573	0.0383365	0.0425498	0.0448152	GUGAGUCAUGGAGCAACAGGUCCUCUUGGCAGGAGGCCCCCAAAAGUGAUUCAACCCCUGUUGGUCUGGGUCAGGGCCCCCCAGCAGUGACAGUAGAAGCCACAGAGACAAGGCCCAGGCUUCCGUCAGCCUUCUGGGGUCACCUGGUGGAUGUGGCCUGAAGGGAAUUUUGAUGGACAUGCUUCUCUUAACUUCCCUCUUCUGGUGGCAG	-70.6	56.872	211	.	.	.	0	0	0	0	0	0	0	0	0	1	0	0	0	0	0	0	0	0	0	0	0	0	0	0
2I_MIIP___ENSG00000116691___ENST00000235332___protein_coding___protein_coding	1	12021840	12022094	+	2I	MIIP	ENSG00000116691	ENST00000235332	protein_coding	protein_coding	.	.	.	.	0.0195551	0.00844882	0.0186772	0.0277835	GUGCGUGCCCGCCUUGGGAACCCCAGAGGAAGGGGCUACCUGACCUUCAGGCCAGCAUCCAGGCUUCUGGGCUCAUCUUGUUCAAUACACCCAUUUUACUGAUGAUGGGACAUUGAGGGCUGGGGAGGGAAGAGACUGGCCUUGGUCACUGCUGAGGCCGGAGCAGGAUGAGGAUGCUUGCCUUGGUGCCUGGCGUAGGCCCGGUGGGUAGGUUCUGGCAGCCACUCCCUGGGUGACCCGGCCCCUCUCUCCAG	-105	61.811	254	AQR,SF3B4	.	.	0	0	0	0	0	0	0	0	0	0	0	0	0	0	0	0	0	0	0	0	0	0	0	0
7I_MIIP___ENSG00000116691___ENST00000235332___protein_coding___protein_coding	1	12029894	12030027	+	7I	MIIP	ENSG00000116691	ENST00000235332	protein_coding	protein_coding	.	.	.	.	0.0460977	0.0655489	0.0911353	0.0829173	GUGAGUGACCAGAGUAUUGGGACACCUUGGGGGACAGAGCCUGAACCACUGGUUUUAAGAAAAGAUGGGCCUGGGCGUGGGCCCCCAACCGCUGGGAGGCUCCUCAGGGGUCCCCCACUGCCCCCCUGCGCAG	-50.2	63.9098	133	PRPF8,EFTUD2,AQR,BUD13	.	.	0	0	0	0	0	0	0	0	0	0	0	0	0	0	0	0	0	0	0	0	0	0	0	0
4I_VPS13D___ENSG00000048707___ENST00000620676___protein_coding___protein_coding	1	12244436	12244536	+	4I	VPS13D	ENSG00000048707	ENST00000620676	protein_coding	protein_coding	.	.	.	.	0.18449	0.19257	0.17106	0.21229	GCAAGGCAGAGAUCUUCUGGGCCAUAAGAGCAGUUGUGGUGACACGUGUAAGAUGAGCAAGAACACUAGAUUGAGCUAAUGCUGACUCUUGUCUUUGUAG	-22.2	46	100	BCLAF1,UCHL5,GPKOW,ZNF622	.	.	0	0	0	0	0	0	0	0	0	0	0	0	0	0	0	0	0	0	0	0	0	0	0	0
9I_PLEKHM2___ENSG00000116786___ENST00000375799___protein_coding___protein_coding	1	15727832	15728078	+	9I	PLEKHM2	ENSG00000116786	ENST00000375799	protein_coding	protein_coding	.	.	.	.	0.068626	0.038752	0.0659146	0.0538496	GUAACAAGACUCUGCAGCUGGCAUGGGACUCUCCCAGCCCUUGAAGCUGGGGACACUGUGCCUCUGACCUCCAGAUAAAUUAAGCACUAGGAAGACCUAGCCUGAGUGAGAAGGGGUGUGAGCCUCCCUCCCUAACUUUGGCUCCUAGUGGGAGGCGGAGGCACUACCCCCUGGCUCUGGGGUGGGGUGUGGCCUCUCUCACCGCUGCCUGCCUGACAUCUCGCCCUCCUGACUUGGCCCUCACAG	-96.8	60.1626	246	UCHL5,BUD13,LIN28B,AQR,EFTUD2,SF3B4	.	.	0	0	0	0	0	0	0	0	0	0	0	0	0	0	0	0	0	0	0	0	0	0	0	0
10I_PLEKHM2___ENSG00000116786___ENST00000375799___protein_coding___protein_coding	1	15728148	15728266	+	10I	PLEKHM2	ENSG00000116786	ENST00000375799	protein_coding	protein_coding	.	.	.	.	0.157686	0.0977966	0.132542	0.152186	GUAAGUCCUAGGAACUCAGGAGUGAGCAAGAGACGGCAAGGGCAAGGCGGGAUGGGCCACCGCCCCCGCUGGAGCGGCAGGAGCCACCUGCCUGACCCUUGUCUGCUUCGGCCCCCAG	-51.7	66.9492	118	PRPF8	.	.	0	0	0	0	0	0	0	0	0	0	0	0	0	1	0	0	0	0	0	0	0	0	0	1
18I_PLEKHM2___ENSG00000116786___ENST00000375799___protein_coding___protein_coding	1	15732529	15732611	+	18I	PLEKHM2	ENSG00000116786	ENST00000375799	protein_coding	protein_coding	.	.	.	.	0.122049	0.308744	0.165244	0.105183	GUGAGCUUUGAGUGGGGGCGGGGCUGCAAGGCCUGCAGAAGGAAAGCUCUGGCUGCUCACCCGGGGGCCUGGCUCUCCCUAG	-35.7	67.0732	82	PRPF8	.	.	0	0	0	0	0	0	0	0	0	1	0	0	0	0	0	0	0	0	0	0	0	0	0	0
2I_SLC25A34___ENSG00000162461___ENST00000294454___protein_coding___protein_coding	1	15737994	15738092	+	2I	SLC25A34	ENSG00000162461	ENST00000294454	protein_coding	protein_coding	.	.	.	.	0.045398	0.0530816	0.0854388	0.0913571	GUGAGGCCUGCCACUCUCAGAGCUCCCUGGGGGCAUGGAUUGGGCAUGCUCCCAGCCUAGGCAGGGGUGGCCAGUGACCCCGUGCCCUCUCCCCACAG	-41.9	68.3673	98	.	.	.	0	0	0	0	0	0	0	0	0	0	0	0	0	0	0	0	0	0	0	0	0	0	0	0
12I_SPEN___ENSG00000065526___ENST00000375759___protein_coding___protein_coding	1	15937645	15937811	+	12I	SPEN	ENSG00000065526	ENST00000375759	protein_coding	protein_coding	.	.	.	.	0.196886	0.0509819	0.103078	0.0620783	GUAAGCAUGAGCAGGGGCUGCCCUUCCUGGCCCCCAAGUUUUAUGCCAUGUCAAAUGUCCUAAGAUUCCCUAGUUAACAGACCCACAAGCUACAGCCUCUGGCUGUGUCCAGCAUGGCUCAGCGAGGGGCCAUGAGCUCACUUCCUGUUUGUUUCCCUGUGAGCAG	-50.8	54.2169	166	PRPF8,AQR	.	.	0	0	0	0	0	0	0	0	0	0	0	0	0	0	0	1	0	0	0	0	0	0	6	0
1I_ZBTB17___ENSG00000116809___ENST00000440560___protein_coding___protein_coding	1	15942252	15942330	-	1I	ZBTB17	ENSG00000116809	ENST00000440560	protein_coding	protein_coding	.	.	.	.	0.279474	0.465397	0.328487	0.271628	GUGAGGGGGGCCACCCGGGUGUGAAUGUGGGCAGAGCCCGGGGUCCUUCCCACUCUGACUGCUGCCCCACCUCCACAG	-35.3	69.2308	78	.	.	CID_000141	0	0	0	0	0	0	1	0	1	9	3	1	0	13	0	0	0	0	0	0	3	0	0	2
1I_ZBTB17___ENSG00000116809___ENST00000444358___protein_coding___protein_coding	1	15942420	15942528	-	1I	ZBTB17	ENSG00000116809	ENST00000444358	protein_coding	protein_coding	has-agotron-2	+	.	.	0.216796	0.206102	0.135981	0.144	GUGCGGGCUGUGGGCAGCAGAGGGAAGUCACAGGCAGCUUGCUGCCAGGGUGGCGAUGAUGGGGCAGUGCCCGUGCCUUCACCUUAGGCCCUGCGACUCUGCCCGCAG	-49.1	67.5926	108	.	.	.	0	0	0	0	0	0	0	1	0	0	0	0	0	0	0	0	0	0	0	0	0	0	0	13
2I_ZBTB17___ENSG00000116809___ENST00000440560___protein_coding___protein_coding	1	15942441	15942528	-	2I	ZBTB17	ENSG00000116809	ENST00000440560	protein_coding	protein_coding	.	.	.	.	0.195828	0.151414	0.0404253	0.0622069	GUGCGGGCUGUGGGCAGCAGAGGGAAGUCACAGGCAGCUUGCUGCCAGGGUGGCGAUGAUGGGGCAGUGCCCGUGCCUUCACCUUAG	-34.6	65.5172	87	.	.	.	0	0	0	0	0	0	0	0	0	0	0	0	0	0	0	0	0	0	0	0	0	0	0	0
1I_ZBTB17___ENSG00000116809___ENST00000488008___protein_coding___lncRNA	1	15942901	15943063	-	1I	ZBTB17	ENSG00000116809	ENST00000488008	protein_coding	lncRNA	.	.	.	.	0.0671049	0.0454753	0.0667284	0.0322901	GUGAGCUGUGGCCCCUACCAUGCCUGUUCCUUCCCAGGCCCUGCUGCCAGGUGGGGAGCAGGGGGAAGGAAGGGACCCCCCAGACCCCAGCCUCGGGUGCUAGCUCUUGCUGCAGGUGGCCUUGAAGGCAGUUCUGUUCAAAUGAGGACCCCAUUUUCCUAG	-64.5	62.3457	162	.	.	.	0	0	0	0	0	0	0	0	0	0	0	0	0	0	0	0	0	0	0	0	0	0	0	0
6I_ZBTB17___ENSG00000116809___ENST00000537142___protein_coding___protein_coding	1	15943715	15943807	-	6I	ZBTB17	ENSG00000116809	ENST00000537142	protein_coding	protein_coding	.	.	.	.	0.196902	0.210772	0.225717	0.17462	GUAGGGCCAGGGCUGCCCUGGCUGCCCUCACACCCCUGCUCCUCGGCCACCGGUGGUGCCCCACGCCAGGUUCGCCCUCGGUCUCGCCACAG	-38.3	73.913	92	RBM15,PRPF8	.	.	0	0	0	0	0	0	0	0	0	0	0	0	0	0	0	0	0	0	0	0	3	0	0	0
8I_EPHA2___ENSG00000142627___ENST00000358432___protein_coding___protein_coding	1	16133606	16133859	-	8I	EPHA2	ENSG00000142627	ENST00000358432	protein_coding	protein_coding	.	.	.	.	0.100229	0.0580316	0.054249	0.061083	GUGAGACGCAGCCCCCGCUCCAGGCCCAGCCCUGCCCGCACCGUCCCCAGCUCUGUGGGGGAGGUGGGGGCAGCCAGGGUGUUCCCAGGGCACUGGGGUGGGGCCACAGGCUUCCGUGGGCAGCUCUGAGGGGUCCGUCCCCCACAGCCUGGUCCAAGUCUCUGAAGAUCACGUGACCUUCUCCUCUGACUCCAGAGCACCCCCCAUGGGGCCCCUCCUGAGCUGCCUGUGACCCCACCCCUUCUCCUUCCAG	-126.2	69.17	253	EFTUD2,PRPF8	.	.	0	0	0	0	0	0	0	0	0	0	0	0	0	0	0	0	0	0	0	0	0	0	0	0
3I_NECAP2___ENSG00000157191___ENST00000337132___protein_coding___protein_coding	1	16447974	16448059	+	3I	NECAP2	ENSG00000157191	ENST00000337132	protein_coding	protein_coding	.	.	.	.	0.100424	0.0337647	0.0498706	0.0937647	GUAGGCAUGGGUCCUGGUGCUUCCUCCUCUUGGGAAAGGUUUUCUCUGCCUUUGGAAGGUGGGUUGAUCAUGUGUUGUUCCCCAG	-20.6	52.9412	85	DDX24,GRWD1	.	.	0	0	0	0	0	0	0	0	0	0	0	0	0	0	0	0	0	0	0	0	0	0	0	0
11I_CROCCP3___ENSG00000080947___ENST00000420820___pseudogene___pseudogene	1	16490783	16490864	-	11I	CROCCP3	ENSG00000080947	ENST00000420820	pseudogene	pseudogene	.	.	.	.	0.0771111	0.0444815	0.0864691	0.114593	GUGGGGGCACAACAGGGAGGGCCAGGGCUGGCAGCAUGGCCCCCUGGGCAAGCGCCUACUGAUCCCCUUUGCCCUAUUCAG	-33.3	66.6667	81	PPIG	.	.	0	0	0	0	0	0	0	0	0	0	0	0	0	0	0	0	0	0	0	0	0	0	0	0
12I_CROCCP3___ENSG00000080947___ENST00000420820___pseudogene___pseudogene	1	16490926	16491009	-	12I	CROCCP3	ENSG00000080947	ENST00000420820	pseudogene	pseudogene	.	.	.	.	0.140506	0.371639	0.278373	0.190301	GUGGGUGCCAGGGUGGGGCAGGGGCAGGCCUGCCCCUGCCCUCCACCUGCCCUGCCUGAUGCUUUAACCUCUCUCCCACCCAG	-41.4	69.8795	83	SF3B4,SF3A3	.	.	0	0	0	0	0	0	0	0	0	0	0	0	0	0	0	0	0	0	0	0	0	0	0	0
23I_NBPF1___ENSG00000219481___ENST00000430580___protein_coding___protein_coding	1	16592056	16592158	-	23I	NBPF1	ENSG00000219481	ENST00000430580	protein_coding	protein_coding	.	.	.	.	0.133804	0.00419608	0.00433333	0.0141765	GUAAGUUAAGAAUUUCAGUUACUGACAUCCCUCAGUCCUGAUUAAACCUAUUUGAUUUCACCAGUUUUUAACCCAUCAUAUGUUUGGGUUUCUUCUCCCCAG	-15.4	37.2549	102	.	.	.	0	0	0	0	0	0	0	0	0	0	0	0	0	0	0	0	0	0	0	0	0	0	0	0
26I_NBPF1___ENSG00000219481___ENST00000430580___protein_coding___protein_coding	1	16594661	16594930	-	26I	NBPF1	ENSG00000219481	ENST00000430580	protein_coding	protein_coding	.	.	.	.	0	0.0226097	0.00561338	0.0206431	GUAAGUAAGGAAGUCUUAUAAAUCUAUUUUAGCCACCUAACAAGAAACUAGAAAUUUAGCAAGUUCUUUCACAUUCAGGACAGUUGUGUUGACUAGAUCAGAGGCACUGAGACAUGAAGAACAGACCCCUAAAAAGGGAAAGUGUUCCUUUCAGUUUGAGGACAUCACUGGAAUAUUAGGGAAGUGGAAACACAGCUGCCCACUCUACAGUAUGGGUUGCCUUUGUGUCCGGAAUGUGCCUAAUGUCCUGAUCUCUGUGCCCUUUUCAG	-66.9	42.0074	269	PPIG	.	.	0	0	0	0	0	0	0	1	0	0	0	0	0	0	0	0	0	0	0	0	0	0	0	0
1I_AL137798.3___ENSG00000283773___ENST00000639399___pseudogene___pseudogene	1	16642850	16643027	-	1I	AL137798.3	ENSG00000283773	ENST00000639399	pseudogene	pseudogene	.	.	.	.	0.146513	0	0	0.113469	GUAAGGGCUGGCAGAGAAGGAAGGAGGCUCCUCUUGUUGGGAGGAGAAGGAAGGGACAAAGGCCUCAGGCCUUGCUGCACCUGUGGCUGGCCUAGGACCAGAAGUCUCUGGGGCCAGCAGGGGCCAGGAGCUGCACUCAUCGUGUGGCCCUUUUCUCCCUUCUGACUUGUGGCUCAG	-77	60.452	177	PRPF8,AQR	.	.	0	0	0	0	0	0	0	0	0	2	0	0	0	0	0	0	0	2	0	0	0	0	0	0
5I_CROCC___ENSG00000058453___ENST00000375541___protein_coding___protein_coding	1	16930207	16930285	+	5I	CROCC	ENSG00000058453	ENST00000375541	protein_coding	protein_coding	.	.	.	.	0.117218	0.294269	0.286333	0.101718	GUGGGUGCCAGUGUGGGGCAGGGGCAGGCCCUGCCCUCCACCUGCCCAACCUGAUGCUUUAACCUCUCUCCCACCCAG	-32.3	66.6667	78	.	.	.	0	0	0	0	0	0	0	1	0	0	0	0	1	6	0	0	0	0	0	0	4	0	0	0
6I_CROCC___ENSG00000058453___ENST00000375541___protein_coding___protein_coding	1	16930347	16930428	+	6I	CROCC	ENSG00000058453	ENST00000375541	protein_coding	protein_coding	.	.	.	.	0.110037	0.0894444	0.100457	0.114728	GUGAGGGCGCAGCAGGGAGGGCCAGGGCUGGCAGGAUGGCCCCCUGCGCGAGCGCCUACUGAUCCCCUGUGCCCCAUUCAG	-38.6	71.6049	81	.	.	.	0	0	0	4	0	0	0	0	0	2	0	0	0	0	1	1	2	0	0	0	0	0	0	0
2I_ATP13A2___ENSG00000159363___ENST00000503552___protein_coding___protein_coding	1	16991858	16992008	-	2I	ATP13A2	ENSG00000159363	ENST00000503552	protein_coding	protein_coding	.	.	.	.	0.0154467	0.0659733	0.0312067	0.10206	GUGGGCCUGUCUCCUGUCCCACCCACUCUGAGGACUAGGCAGAGGGAGGCUCUCACGCAGGCAGAGCCCAAGGAAGAUGCCCUGCCUGGUGGCUGGGAGAGGGGCCCUGGCCACUGCAUGACCUCUGAUCCAGGUCUGCCCACCCUCCAG	-61.7	66	150	.	.	.	0	0	0	0	0	0	0	1	0	1	0	0	3	0	0	0	0	0	0	0	0	0	0	0
12I_ATP13A2___ENSG00000159363___ENST00000452699___protein_coding___protein_coding	1	16992402	16992485	-	12I	ATP13A2	ENSG00000159363	ENST00000452699	protein_coding	protein_coding	.	.	.	.	0.050759	0.14159	0.0914458	0.224458	GUGAGCUGAGGGGGGCCUGUUGGGUGCAGGGCAGAGGGGUGGGCUCCCCAGCCAGCACCUCAGCUGCCUCUCCAACCCUGCAG	-39.6	69.8795	83	.	.	.	0	0	0	0	0	0	0	0	0	0	0	0	0	0	0	0	0	0	0	0	0	0	0	0
2I_ATP13A2___ENSG00000159363___ENST00000506174___protein_coding___protein_coding	1	16996300	16996385	-	2I	ATP13A2	ENSG00000159363	ENST00000506174	protein_coding	protein_coding	.	.	.	.	0.103529	0.177753	0.0874941	0.146447	GUGAGUGGCCCCCUGCACCCUCCUCUGCCCAUAGCCCCCCCCACCUGGGUCCCAAAUCCCACUCAGUCCUUCGCUGUCCCCACAG	-15.3	67.0588	85	.	.	.	0	0	0	0	0	0	0	0	0	0	0	0	0	0	0	0	0	0	0	0	0	0	0	0
5I_ATP13A2___ENSG00000159363___ENST00000509619___protein_coding___protein_coding	1	17005556	17005683	-	5I	ATP13A2	ENSG00000159363	ENST00000509619	protein_coding	protein_coding	.	.	.	.	0.0788425	0.080748	0.0684173	0.0815669	GUAAGUGGGCAGAGUGGGGUGGGGAAAAGCUGCAGGGGGUGAAUGCCCAGGCCCACCCAGACACCCCAACUUCCUACUCCAGCCCCGUUCCCACCCCGACCUGGGCCCUCUCUCGCUGCGUUCGCAG	-51.6	66.1417	127	.	.	.	0	0	0	0	0	0	0	0	0	0	0	0	0	0	0	0	0	0	0	0	0	0	0	6
1I_ARHGEF10L___ENSG00000074964___ENST00000466782___protein_coding___lncRNA	1	17639981	17640201	+	1I	ARHGEF10L	ENSG00000074964	ENST00000466782	protein_coding	lncRNA	.	.	.	.	0.0330409	0.00915455	0.0114818	0.0343545	GUACCUCCCUCUGGGGGUCAUUGUGGGCGGAGGGAUUCCUCCCCCAGGGGACCGAGGCUUUGCCAAGCCACUGACCUCUUUGGCCACGUUUUGGGGAUGCUCUGACCAGACCUCCUUGAUCUCCAGGGCGCGUGGGUUGGAGGAAGUACUACGUGACAGCUGGGGGAGCCUGGCCCUUGUGUGGGUACUCACACAUCCACUCUAACCCUUCUCACCACAG	-86.1	60.4545	220	SF3B4	.	.	0	14	0	0	0	0	0	0	1	0	0	0	0	0	0	0	0	0	0	0	0	0	0	0
5I_ALDH4A1___ENSG00000159423___ENST00000538309___protein_coding___protein_coding	1	18877255	18877415	-	5I	ALDH4A1	ENSG00000159423	ENST00000538309	protein_coding	protein_coding	.	.	.	.	0.230675	0.148712	0.147456	0.216287	GUGAGUGGCACCGUCACCCCCGCCGCGGCCCAGCGGGGGGCUGAUGGGAUUGGGUCCCUGGGAGGCUCCUCUGCAGCCGGGGCUGGGGUGUGCGGGGAGGGGUCUCCCUUGGUCUCGGCCUGCAGUGACUCGUCUCUUCUGGCGCCUCCCUUGCCUCCAG	-78.9	71.875	160	AQR,EFTUD2,PRPF8	.	.	0	0	0	0	0	0	0	0	0	0	0	0	0	0	0	0	0	0	0	0	0	0	0	0
26I_UBR4___ENSG00000127481___ENST00000375254___protein_coding___protein_coding	1	19110223	19110379	-	26I	UBR4	ENSG00000127481	ENST00000375254	protein_coding	protein_coding	.	.	.	.	0.101571	0.232103	0.196936	0.0794872	GUGAGUUAGGGGAUUUUCAGAGAAAGGAAAGGAGGCUCAAAGGAGCAGUCCUGGCCGGACUGGGAGGGGAGGAGGGAAACUGAUGCUUGGGCGGCCUCUGCAGAGCAGAUGUGUAGUGUUCCUGAUUGUGACUCUGCCUUUCCUGACCAUCCCUAG	-54.3	55.1282	156	.	.	.	0	0	0	0	0	0	0	0	0	0	0	0	0	0	0	0	0	0	0	0	0	0	0	0
27I_UBR4___ENSG00000127481___ENST00000375254___protein_coding___protein_coding	1	19110464	19110741	-	27I	UBR4	ENSG00000127481	ENST00000375254	protein_coding	protein_coding	.	.	.	.	0.0604621	0.0507401	0.0399892	0.0709964	GUGAGCCGGCCUAGCAGGCCCAGCUGUCCUCUCUGACUUCCCCUCACAUGCCUUGUGUUUCUCAGCUUCCCCUCCCAGGUCCUGCGGUGACUGAGGAGGGAAGGAGCAGAACAUUACCCCAGAAUGGUUUUCCCAGGGAAGAGCCUGGAGCACAAGGGUCUCCGUCUGUCCUUUGUCUCUGUUGGAGCCACCUAGGACCAGAAAUUGUAUUAAUAGUUAAGAGUCGCUGGACCGGAGCUGACCCUCUUGACUCAUGUCUCUUCCCAUUGCCUUCUAG	-93	54.8736	277	U2AF2,AQR,SF3B4,SF3A3,U2AF1,EFTUD2,GRWD1,BUD13,PRPF8	.	.	0	0	0	0	0	0	0	0	0	0	0	0	0	0	0	0	0	0	0	0	0	0	0	0
30I_UBR4___ENSG00000127481___ENST00000375254___protein_coding___protein_coding	1	19113827	19113944	-	30I	UBR4	ENSG00000127481	ENST00000375254	protein_coding	protein_coding	.	.	.	.	0.142239	0.151812	0.208701	0.0902479	GUAGUCCCACGCUGCAAAGGGCAUUUGGAUAAGGGCUUGGGUCUUGAUCAGAAGACUGCCUCCUAGGUGAGAUCACCUUAGGUGGGGAGCCUGACAGCUUACCUCUUGGGGUUGCAG	-39	54.7009	117	.	.	.	0	0	0	0	0	0	0	1	0	0	0	0	0	0	0	0	0	0	0	0	0	0	0	0
11I_UBR4___ENSG00000127481___ENST00000425413___protein_coding___protein_coding	1	19141524	19141646	-	11I	UBR4	ENSG00000127481	ENST00000425413	protein_coding	protein_coding	.	.	.	.	0.235369	0.749426	0.914738	0.447877	GUGAGUCUCUGGCAGCAGGAGAAGGGGAGGAGGAGCUUCACAACUCUCCUCUAGCUCUUAUUCAGUGGACUUCCAAAAGUUACCACUUACCAUGGGACACUGACAGAGCUUUCUCUCUGCAG	-43.6	50.8197	122	BUD13,FASTKD2,LIN28B	.	.	0	0	0	0	0	0	0	0	0	0	0	0	0	0	0	0	0	0	0	0	0	0	0	0
23I_UBR4___ENSG00000127481___ENST00000417040___protein_coding___protein_coding	1	19153502	19153767	-	23I	UBR4	ENSG00000127481	ENST00000417040	protein_coding	protein_coding	.	.	.	.	0.114751	0.136634	0.0715283	0.0597623	GUCAGUGCCAGAUUUUCCCAUUCAUUACUUUGCUGUGAACCUGGUCUCUUUUUAUGUUUGUAUAUUCAUUUCACUUUCCCAGCUCUUUCAAUGGAGGCCCAUAAAAGAUUUUCAGUCCUUUUUCUUCUAGAUGCCUUUUCUUUGCCACCCUUCUGUACAGCCCCUCAACUGACCAUGAAACCAGUUGCAUCUCUGCCUCUUUUUCUGUGAGGAUGCUGAUCUGUGGGUGUGGGAACGAAGACCCUCCUUUGUCCUCUCCUCCUAG	-48.7	44.5283	265	SF3B4,U2AF2,TIA1	.	.	0	0	0	0	0	0	0	0	0	0	0	0	0	0	0	0	0	0	0	0	0	0	0	0
32I_UBR4___ENSG00000127481___ENST00000417040___protein_coding___protein_coding	1	19161736	19161826	-	32I	UBR4	ENSG00000127481	ENST00000417040	protein_coding	protein_coding	.	.	.	.	0.193678	0.3619	0.337333	0.126978	GUAAGGGUAGUUCUUCCUUUAAGGUGAAGAUUUGCUGGGCACCGAUUGUUGGGACUUCUGAGCUUAUUUGCUGGUUCUUGUUCUUUGUAG	-18.5	43.3333	90	BUD13,EFTUD2	.	.	0	0	0	0	0	0	0	0	0	0	0	0	0	0	0	0	0	0	0	0	0	0	0	0
90I_UBR4___ENSG00000127481___ENST00000375254___protein_coding___protein_coding	1	19183896	19184015	-	90I	UBR4	ENSG00000127481	ENST00000375254	protein_coding	protein_coding	.	.	.	.	0.13695	0.105345	0.113966	0.116193	GUCAGUAGACAAGAUAUGUGCCUGAUGGAUUUUUUUUCUCAUGGAGUUUGGCUGUUGGCAGGGAGGUGUGGUGCAUUCAAUAGCUGCUUAAAUAAUUGGCUUUUCUACUUGUCUUUAAG	-24.5	40.3361	119	EFTUD2	.	.	0	0	0	0	0	0	0	0	0	0	0	0	0	0	0	0	0	0	0	0	0	0	0	0
100I_UBR4___ENSG00000127481___ENST00000375254___protein_coding___protein_coding	1	19197811	19197946	-	100I	UBR4	ENSG00000127481	ENST00000375254	protein_coding	protein_coding	.	.	.	.	0.0593556	0.0347926	0.171393	0.0777407	GUAAGACUCCCAACUGUUAUCAGAAAGCUGAUUUCUGGGCUGUCAAAAAUUCCUUAAGUGUGCUUCUGUCAUAUGGAUAAGAAUCAAGCAUCAGACAAAGGCCUGUUUGUAAGGUUGUGGUUUUCAUUCAUUUAG	-28.2	38.5185	135	AQR,PRPF4	.	.	0	0	0	0	0	0	0	0	0	0	0	0	0	0	0	0	0	0	0	0	0	0	0	0
7I_MRTO4___ENSG00000053372___ENST00000330263___protein_coding___protein_coding	1	19258553	19258680	+	7I	MRTO4	ENSG00000053372	ENST00000330263	protein_coding	protein_coding	.	.	.	.	0.0811732	0.0404882	0.029378	0.0821102	GUGAGUCUGGCGCCUUGCGGGCUGUUGCGGGCGGGGUUGCUGGCUUUCCUCUGCCUGCUGAAAAUGCCCCCCUGCACUUUGAAUACCUUCAUUCCUCCUGAUUCUUUGUUCCCUUUGUCUCUUGCAG	-35.1	55.9055	127	PRPF8	.	.	0	0	0	0	0	0	0	0	0	0	0	0	0	0	0	0	0	0	0	0	0	0	0	0
5I_AKR7L___ENSG00000211454___ENST00000420396___pseudogene___protein_coding	1	19270555	19270747	-	5I	AKR7L	ENSG00000211454	ENST00000420396	pseudogene	protein_coding	.	.	.	.	0.0627865	0.051974	0.0548229	0.0473281	GUGAGGGGACCCCUGAGCUCUGGGAGGUGGUCCACUGCUGCUCUCCUUAUCCUGAUCCUAAUGGUGAGAGCAGAGGCACCAGGGCAGUUCCAGGGUGGAGCAGGGAACAGCCCAACUCCCAGGGGCCCCACCCUGACCUCCCUUUCCUGGUCUGGGCUGCACUAUGUUCUGACUGGAGCCUCACCCGAGCAG	-78.8	62.5	192	.	.	.	0	0	0	0	0	0	0	0	0	0	0	0	0	0	0	0	0	0	0	0	0	0	0	0
5I_AKR7A3___ENSG00000162482___ENST00000361640___protein_coding___protein_coding	1	19285992	19286184	-	5I	AKR7A3	ENSG00000162482	ENST00000361640	protein_coding	protein_coding	.	.	.	.	0.0555208	0.0311354	0.0342292	0.0504792	GUGAGGGGACCCCUGAGCUCUGGGAGGUGGUCCACUGCUGCUCUCCUUAUCCUGAUCCUAAUGGUGAGAGCAGAGGCACCAGGGCUGUUCCAGGGUGGAGCAGGGAACAGCCCAACUCCCAGGGGCCCCACCCUGGCCUCCCUUUCCUGGUCUGGGCUGCACUAUGUUCUGACUGGAGCCUCACCUGAGCAG	-86	62.5	192	.	.	.	0	0	0	0	0	0	0	0	0	1	0	0	0	1	0	0	0	0	0	0	0	1	0	0
3I_AKR7A2___ENSG00000053371___ENST00000235835___protein_coding___protein_coding	1	19307101	19307313	-	3I	AKR7A2	ENSG00000053371	ENST00000235835	protein_coding	protein_coding	.	.	.	.	0.0578019	0.0313255	0.0586745	0.065717	GUACGUGGAGCAUUCCUGACCCUGUCUCAGCCUAUUCCUGACCCACAGAUGCCCAGCCCAGAAUUUAUGAAGCAGGGAGGGUUUGACAAGAGGCUGGGCUGUGUUCUUCAGCCCCUCCUGGGUCCCUGCCCCUCCCCUAGACCAGAGCCCUGAGGGAUGUGGCAGCUUCUGGGGCACUCUGGGGCCAGGGGCUGAUUGCUGCCUUCCCGCAG	-82.8	61.3208	212	SF3B4	.	.	0	0	0	0	0	0	0	0	0	0	0	0	0	0	0	0	0	0	0	0	0	0	0	0
6I_PQLC2___ENSG00000040487___ENST00000375155___protein_coding___protein_coding	1	19326387	19326530	+	6I	PQLC2	ENSG00000040487	ENST00000375155	protein_coding	protein_coding	.	.	.	.	0.114455	0.0176923	0.0318112	0.047951	GUGAGGCGUGGGCGUGGCGGUCGAAGGGAUGGAGGCUGGCUCAUCCCCAGGGCUCUCCCCUGCACAGCCUCAUGGGUGCUAAAUGGGGUGGGGGAUCACCUCUGGCUCCUACGAGACACCAAGUGCCCCCUUCUGCCCCACAG	-60.8	65.7343	143	.	.	.	0	0	0	0	0	0	0	0	0	1	0	0	2	0	0	0	0	0	0	0	0	0	0	0
1I_DDOST___ENSG00000244038___ENST00000415136___protein_coding___protein_coding	1	20652528	20652620	-	1I	DDOST	ENSG00000244038	ENST00000415136	protein_coding	protein_coding	.	.	.	.	0.091	0.0769783	0.139804	0.0813478	GUAAGCACAGGUGACAGCUUCUGUUUUCAGCUAGCAUGUGCCCUGCCUGGGCUCUGCAGUGGCCAGGUCCUGCCACCUCUGUCCUCCUGCAG	-30.5	59.7826	92	PABPC4	.	CID_000176	0	0	0	0	0	0	0	1	0	0	0	0	0	0	0	0	0	0	0	0	0	0	0	0
2I_DDOST___ENSG00000244038___ENST00000415136___protein_coding___protein_coding	1	20652727	20652850	-	2I	DDOST	ENSG00000244038	ENST00000415136	protein_coding	protein_coding	.	.	.	.	0.0460976	0.0353984	0.053748	0.0395447	GUGAGUGUAGUUCCUGCACGAGGAUGCUGCCAGAAACGGCCCCAGGCCUCACUUGCUCUCGAGGCCCAACCAGGAAAAGCUCUGGGAAACCCCUCCCGGUUAUUCUUGUUGGUUCUUCCGCAG	-40	57.7236	123	.	.	.	0	0	0	0	1	0	0	0	0	0	0	0	0	0	0	0	0	1	0	0	0	0	0	0
5I_DDOST___ENSG00000244038___ENST00000415136___protein_coding___protein_coding	1	20654371	20654613	-	5I	DDOST	ENSG00000244038	ENST00000415136	protein_coding	protein_coding	.	.	.	.	0.0493264	0.0494215	0.056314	0.046657	GUAAGGGCUUCACAACCUUGAGGCUUCGAAAUAAAAAUGAAGCAGAACAGCACAUUUGGCUGAGGCGAAGGAAAUGACUAGUUGGUGGGGUGGGGCAUGGGCAGAAGCGGUGUGGUCUCAGGCUCCCCCUUCAGGUAGGGCCAGGGUCGUUUUGGUCUGGCCUGCUGUCCUCUUGUUCGGGAGGCGUGGCAGCUUUUCCCUUACUUGGAACUGCUUGGGUCACAGCCUCGUUUUGUUCCCAG	-80.9	54.9587	242	.	.	.	0	0	0	0	0	0	0	0	0	0	0	0	0	0	0	0	0	0	0	0	0	0	0	0
1I_HSPG2___ENSG00000142798___ENST00000374695___protein_coding___protein_coding	1	21823488	21823615	-	1I	HSPG2	ENSG00000142798	ENST00000374695	protein_coding	protein_coding	.	.	.	.	0.055811	0.0441024	0.0560079	0.0844173	GUAAGUCUGGGGCUCCUUCUCAGGGCAGGGGCAGGAACGGCACUCCCUUAGGGCUAGAGCUCGCCCAGCCUUCCUCGCCUCCUGGGCUGCUGGAGCCCACAGGCCCUGUCCUCUCACCUCCCGGCAG	-56.3	67.7165	127	SSB	.	.	0	0	0	0	0	0	1	0	0	0	0	0	0	9	0	0	0	0	0	0	0	0	0	0
4I_HSPG2___ENSG00000142798___ENST00000374695___protein_coding___protein_coding	1	21824376	21824536	-	4I	HSPG2	ENSG00000142798	ENST00000374695	protein_coding	protein_coding	.	.	.	.	0.144719	0.207338	0.186481	0.125831	GUGAGUGUGGGUAUCCGGCUGGGCUCUUGGGGCUCCUGGGGCAGGAAGCUGGCUUCCUGGUGGCCGGAGUGGUGGGGGGAGGGGAAAGCAGAGCCCCCUGGCCUCGGCAGCCUCUGCUCUCCAGGCUGGGGACCCCAGAGACCCUGUGCUUCCCUGGCAG	-72.2	69.375	160	.	.	.	0	0	0	0	0	0	0	0	0	0	0	0	0	0	0	0	0	0	0	0	0	0	0	0
8I_HSPG2___ENSG00000142798___ENST00000374695___protein_coding___protein_coding	1	21828152	21828254	-	8I	HSPG2	ENSG00000142798	ENST00000374695	protein_coding	protein_coding	.	.	.	.	0.26499	0.05	0.0556176	0.0833725	GUGGGAAAGCCUGCCCAGGGCACCGGAGGGGAGGGGCACAGGUGGUCAGCGACACCUCCAGCCCAUGCCCACCCACCCACUCGCCUCUGCCCUGGCCCACAG	-49.1	71.5686	102	EIF3H	.	.	0	0	0	0	0	0	0	0	0	0	0	0	0	0	0	0	0	0	0	0	0	0	0	0
27I_HSPG2___ENSG00000142798___ENST00000374695___protein_coding___protein_coding	1	21841285	21841538	-	27I	HSPG2	ENSG00000142798	ENST00000374695	protein_coding	protein_coding	.	.	.	.	0.0582095	0.0902253	0.0543953	0.0514941	GUGAGGGGACGUUGACCCUGUGGGGCUCUGCCCUGUUUCCAGCCCUGAUUCUCAGCUCAGAGCCUCCAAGUUUAAAUCCUCCUUCCACCAUUGACUCUGUCUUGGGCAUUCUCCCUCUCUGAGCCUCAGUUUCCACCUCAGUGCAGUGGGGAGACAGGUGCCCACCCAGCAGUUACUAAGCUGGAGGCCAUGGCAGUGUGGGUGAGCAGCAGAGCCCUGCCUGUGUGUCAGUGGUUGUCAUUCCUCCGCACAG	-96.5	57.7075	253	.	.	.	0	0	0	0	0	0	0	0	0	0	0	0	0	0	0	0	0	0	0	0	0	0	0	0
29I_HSPG2___ENSG00000142798___ENST00000374695___protein_coding___protein_coding	1	21842142	21842238	-	29I	HSPG2	ENSG00000142798	ENST00000374695	protein_coding	protein_coding	.	.	.	.	0.130635	0.0923021	0.161635	0.135323	GUGAGUAUGGCAGAUGCCAUGGGCAAGGGGGGAAGGGAGGGCCCUGAAGCUAAGCCCACCCCUGCUGAGCCCAGCCCUCUGCCCCUUUGGCCCCAG	-43.3	66.6667	96	.	.	.	0	0	0	0	0	0	0	0	0	0	0	0	0	0	0	0	0	0	0	0	0	0	0	0
34I_HSPG2___ENSG00000142798___ENST00000374695___protein_coding___protein_coding	1	21846255	21846447	-	34I	HSPG2	ENSG00000142798	ENST00000374695	protein_coding	protein_coding	.	.	.	.	0.0348333	0.052974	0.0421875	0.0631719	GUAUGCAGCUGGCAGGAAAUGGUGGGAGAGCCGCUGGAUGUGGGGGCCCUGGCUAGCUUUGCCAAGAGGGAGACCUAGGAGCCCCCGUGGGGUGCAGUACCCCCCUGUGUCAGAGGUUAGACCCUGGCCCCAGGCCUUCAACAGUUCCAGACUGGCACCUGACUCUGUUCCUCUGUCCUGUCCCCUAUUCAG	-72.7	61.4583	192	.	.	.	0	0	0	0	0	0	0	0	0	0	0	0	0	0	0	0	0	0	0	0	0	0	0	0
37I_HSPG2___ENSG00000142798___ENST00000374695___protein_coding___protein_coding	1	21847840	21847957	-	37I	HSPG2	ENSG00000142798	ENST00000374695	protein_coding	protein_coding	.	.	.	.	0.0984786	0.0547094	0.0663675	0.0940855	GUGAGAGCAGAGAGGGCAGGGGGUACAGACAAGUGGCGCAGAGGGUGGCAGAGAGGUCCCCGGUGCCAUCACUGUUAUCUCACUCUGGCUGCGUGGUCCACACCCGUCUGUCCCCAG	-45.6	63.2479	117	SF3B4,EFTUD2	.	.	0	10	0	0	0	0	0	0	0	0	0	0	0	0	0	0	0	0	0	0	0	0	0	0
39I_HSPG2___ENSG00000142798___ENST00000374695___protein_coding___protein_coding	1	21848794	21848892	-	39I	HSPG2	ENSG00000142798	ENST00000374695	protein_coding	protein_coding	.	.	.	.	0.129439	0.169939	0.192735	0.122449	GUGAGUGUCUCGGGGGUCAUGCAAAUGGUGGAGGGCUGGGGGACCCCGACUGCACCCUCAGCAGCUCCCACACCCUGCCUUACAUCUCACCCUCCCAG	-34.9	64.2857	98	.	.	.	0	0	0	0	0	0	0	0	0	0	0	0	0	0	0	0	0	0	0	0	0	0	0	0
41I_HSPG2___ENSG00000142798___ENST00000374695___protein_coding___protein_coding	1	21850192	21850362	-	41I	HSPG2	ENSG00000142798	ENST00000374695	protein_coding	protein_coding	.	.	.	.	0.0168294	0.0155941	0.105076	0.1186	GUGAGUAGCUCUCAGGGAGGGCAGGGCUGGGGACCCAGGGUGGGAGGCCCCCCACUCUUGCAACGGCAGGAUCAGGAGGCCAAGCCGCAGACUGCACCUGCCUUGAGACCAGGAGCCCCAUCUCAUCUCACCUCCUAGCCGGCUAUUGACCCUUUGCCCUCUGUCCCCAG	-66.7	64.7059	170	EFTUD2,AQR,SF3B4,PRPF8,BUD13	.	.	0	0	0	0	0	0	0	0	0	0	0	0	0	0	0	0	0	0	0	0	0	0	0	0
52I_HSPG2___ENSG00000142798___ENST00000374695___protein_coding___protein_coding	1	21855675	21855786	-	52I	HSPG2	ENSG00000142798	ENST00000374695	protein_coding	protein_coding	.	.	.	.	0.0498288	0.0553604	0.0623243	0.0221261	GUGAGGCCGUGAUGGGAAUGACAUUCAAGGCCUGACUCUCCUGGGUGUGGGAGGGGAGGGGCAGGACUCUGAGCAGGCUUGGUGGGUGCUGACCCCACGUCUACUCGUCAG	-42.9	62.1622	111	.	.	.	0	0	0	0	0	0	0	0	0	0	0	0	0	0	0	0	0	0	0	0	0	0	0	0
54I_HSPG2___ENSG00000142798___ENST00000374695___protein_coding___protein_coding	1	21857195	21857284	-	54I	HSPG2	ENSG00000142798	ENST00000374695	protein_coding	protein_coding	has-agotron-3	+	.	.	0.0794607	0.136528	0.145978	0.0889438	GUGUGCAGGUCAGGGAGUGGGGAUGGAGGAAGUCUGUCUUCUGGGGUCUCUGAGCCCCACCCAUGACCCCCUUUCGCCUUGCCCUGCAG	-38.5	62.9213	89	.	.	CID_000185	0	0	0	2	0	0	6	0	0	0	0	0	0	0	0	0	0	0	0	0	0	0	0	0
59I_HSPG2___ENSG00000142798___ENST00000374695___protein_coding___protein_coding	1	21861843	21861987	-	59I	HSPG2	ENSG00000142798	ENST00000374695	protein_coding	protein_coding	.	.	.	.	0.0573333	0.0540139	0.0605833	0.0935903	GUGGGUACCCUAGCUCAAGGCCCAAGGACACACUUCCACUGGGGAAUGAGUGGAAGGCGUUGCACUGGCUUUUGGGGCAGAAGUGAAGGGAGCAAGAUGGAGAUUGGGCUUCCCAUGACCUGACCUUUGCCUCCCCGAUCCCAG	-48.6	57.6389	144	.	.	.	0	0	0	0	0	0	0	0	0	3	0	0	0	0	0	0	0	0	0	0	0	0	0	0
67I_HSPG2___ENSG00000142798___ENST00000374695___protein_coding___protein_coding	1	21873091	21873374	-	67I	HSPG2	ENSG00000142798	ENST00000374695	protein_coding	protein_coding	.	.	.	.	0.0539859	0.0752898	0.0441943	0.0354876	GUGAGUAGGAUUGGGGAGGUCAUUGGGGUCGGGUUACCCAGAGUCCCUAGGGCGGAGCUAGGACAGAAGCCUUUACUCCCCUUUGGCUUUGCCUGUCCGAGCCUGUUUCUUCAUCUGUAAAAUGGGGAUAGGAGAAGGCCCCACCACCUCCGAGGGCUGUCGUGAGAGUGUUGAGUACUCACAUCAGAAAUCAGAGCUCCCGCUCAGUGGUGAGCAGAGUGGAGGGAAGAGGGGUGCUGGGUGGCGGGUUUGGGGCUCCAGCCAUGGCUUUCUUCCACCUCAG	-112.5	57.5972	283	SF3B4,AQR,EFTUD2	.	.	0	0	0	0	0	0	0	0	0	1	0	0	0	0	0	0	0	0	0	0	0	0	0	0
74I_HSPG2___ENSG00000142798___ENST00000374695___protein_coding___protein_coding	1	21876042	21876228	-	74I	HSPG2	ENSG00000142798	ENST00000374695	protein_coding	protein_coding	.	.	.	.	0.133382	0.0691828	0.0422097	0.051586	GUGGGUAGUGGGUGGAAAGGCAAAGGAAACUCCAGGCAGCAGGAACAGCGCAGGCAAAGGCUUGGAGGCGGGAGGGUCGUGGUGCCUUGGGAGAAUAGUGAGAUACACUGCAUGGAAAAGGUGGCUGGAGCAGUGACAGGGCCCGAAUUCAGGCCUCCGCAAGCUCCUGUCUAACCCUGGUCCCAG	-63.4	59.1398	186	.	.	.	0	0	0	0	0	0	0	0	0	0	0	0	0	0	0	0	0	0	0	0	0	0	0	0
78I_HSPG2___ENSG00000142798___ENST00000374695___protein_coding___protein_coding	1	21878491	21878576	-	78I	HSPG2	ENSG00000142798	ENST00000374695	protein_coding	protein_coding	.	.	.	.	0.191576	0.102412	0.0823412	0.0892235	GUGAGGGAGAGCCUUGGGGGCUGCAGGAAGGGGGCUCCUGGGUGGGGUCAUGGAAGUGCUGAUGGCGGCCCCCUCUCUCCCCUAG	-41.3	68.2353	85	.	.	.	0	0	0	0	0	0	0	0	2	5	1	0	0	0	0	0	0	0	0	0	0	0	0	0
81I_HSPG2___ENSG00000142798___ENST00000374695___protein_coding___protein_coding	1	21880254	21880362	-	81I	HSPG2	ENSG00000142798	ENST00000374695	protein_coding	protein_coding	.	.	.	.	0.120194	0.15563	0.115093	0.129426	GUGCCUGAGCCGGCAGGGCUGGGAACCACAGAGACCCUAGCAAGGAUAGAGGAGAAACGGCAGGGCCUCACCGUCCUUGCAGCGACUCUUUUGGUCCUGUCCCCACAG	-39.8	62.037	108	.	.	.	0	0	0	0	0	0	0	0	0	0	0	0	0	0	0	0	0	0	1	0	0	0	0	0
82I_HSPG2___ENSG00000142798___ENST00000374695___protein_coding___protein_coding	1	21880559	21880655	-	82I	HSPG2	ENSG00000142798	ENST00000374695	protein_coding	protein_coding	.	.	.	.	0.0849479	0.0744479	0.0873229	0.0595833	GUGGGUGGCGCCUGAGCCCUUAGGGCUGGGAGCAAAGGGGGAUUUAGGCUGGGUAGGCACUGAUGUGUGACCCCUGCCACCUUCACCCAUACCCAG	-42.2	62.5	96	.	.	.	0	0	0	0	0	1	0	0	0	1	1	0	0	0	0	0	0	0	0	0	0	0	0	0
86I_HSPG2___ENSG00000142798___ENST00000374695___protein_coding___protein_coding	1	21884918	21885012	-	86I	HSPG2	ENSG00000142798	ENST00000374695	protein_coding	protein_coding	.	.	.	.	0.11384	0.139766	0.126372	0.0551915	GUGCGGCUCUGGGCCCAGGUGGUGGGGUGGGAAUGAGGGGCAGCUGGUCCAGAGCCCUAGGCCAGAUCCUACCACUUGUCUUGGGGCUCACCAG	-44.8	65.9574	94	BUD13,EIF3H,SF3B4	.	.	0	0	0	10	0	0	0	0	2	2	0	1	5	0	0	0	0	0	0	0	0	0	0	0
89I_HSPG2___ENSG00000142798___ENST00000374695___protein_coding___protein_coding	1	21887334	21887419	-	89I	HSPG2	ENSG00000142798	ENST00000374695	protein_coding	protein_coding	.	.	.	.	0.0358588	0.0198824	0.0205765	0.0518471	GUGCGCACCGGCAGGGGUGCAGGUGGGUGCGGGGAGCAGGAAGCUGGCCCGGGAGGAUGCUGCUGACCCCUGCCCGGUCUCCUAG	-39.4	72.9412	85	EIF3H	.	.	0	0	0	0	0	0	0	0	0	3	0	0	0	0	0	0	0	0	0	0	0	0	0	0
1I_HNRNPR___ENSG00000125944___ENST00000427764___protein_coding___protein_coding	1	23311066	23311200	-	1I	HNRNPR	ENSG00000125944	ENST00000427764	protein_coding	protein_coding	.	.	.	.	0.433612	0.494716	0.427642	0.367784	GUGAGUCUACAUUUUAGUAGAUAUAUCUUUGGACAAGGAAUAACGUGAUAAUGGAGAUCAGAUUAAUAAAACAAAAUCAGAGUCUUGAAGCAAACUGAUUUGUUUUUUCUUUUCUCCCUUCUCUACUUUGCUAG	-25.1	32.0896	134	PUM1,ZNF800,ZNF622,AQR,TRA2A	.	.	0	0	0	0	0	0	0	0	0	0	0	0	0	0	0	0	0	0	0	0	0	0	0	0
7I_ASAP3___ENSG00000088280___ENST00000495646___protein_coding___protein_coding	1	23434369	23434532	-	7I	ASAP3	ENSG00000088280	ENST00000495646	protein_coding	protein_coding	.	.	.	.	0.101129	0.124472	0.105374	0.110988	GUGAGAGCCUCCCUGCCUGUCUGUCUGGCUCCUCACACUCCCUCUCCUUUCCUUCCUCUUCUCCCAUUCUCUUCCCUCCUUUCCCCUCCCACUUUUUCCCCUGACUUUGAUCCCCUCAUUGAUCUGUUCCCCUUCCUUUCUCCCUGAACCCUCCUCUCCCCAG	-15.4	55.8282	163	.	.	.	0	0	0	0	0	0	0	0	0	0	0	0	0	0	0	0	0	0	0	0	0	0	0	0
2I_ID3___ENSG00000117318___ENST00000374561___protein_coding___protein_coding	1	23559019	23559126	-	2I	ID3	ENSG00000117318	ENST00000374561	protein_coding	protein_coding	.	.	.	.	0.0530841	0.0515607	0.063028	0.0634019	GUAAGCCUCGAAGUCGGGACAGGGCUGAACACCCAGGCAAGGAUGCUGCGGGACCCUCGGAGCUCCCGAUUGCCUCGCGUAACUCUUCCCUCUUUUCCUCUAAUCAG	-30.7	58.8785	107	PRPF8,EFTUD2	.	.	0	0	0	0	0	0	0	0	0	0	0	0	0	0	0	0	0	0	0	0	0	0	0	0
6I_ELOA___ENSG00000011007___ENST00000418390___protein_coding___protein_coding	1	23754255	23754362	+	6I	ELOA	ENSG00000011007	ENST00000418390	protein_coding	protein_coding	.	.	.	.	0.179888	0.293785	0.33329	0.145645	GUAAGUCACACGCUUCUCUCUAGCUCUCAAGCACAUUGUAGCACUUGGACCUUAUCACUGGGUGGCUUGGCUGCUACUCAGUGUCUUCACCUUUGGUUUCUCUGCAG	-25.5	49.5327	107	.	.	.	0	0	0	0	0	0	0	0	0	0	0	0	0	0	0	0	0	0	0	0	0	0	0	0
3I_LYPLA2___ENSG00000011009___ENST00000374514___protein_coding___protein_coding	1	23793039	23793150	+	3I	LYPLA2	ENSG00000011009	ENST00000374514	protein_coding	protein_coding	.	.	.	.	0.262405	0.106081	0.124252	0.0955135	GUAAGUGACUGAGGAGGGGUGCUCCUUAAGGAGGGGUCCUGGCCCAGCAGCGGACUGGAGAGGCCUUCUCUUCCUACCACAUCGGAGCCUUUUCUCCCGUCCCUCCUACAG	-41.6	60.3604	111	PRPF8,EFTUD2	.	.	0	0	0	0	0	0	0	0	0	1	0	0	0	0	0	0	0	0	0	0	0	0	0	7
1I_GALE___ENSG00000117308___ENST00000456977___protein_coding___protein_coding	1	23796007	23796150	-	1I	GALE	ENSG00000117308	ENST00000456977	protein_coding	protein_coding	.	.	.	.	0.0898671	0.050014	0.0523147	0.0953776	GUGAGUGCUGGCCUGACCCCUGCAGUUAGGGGCCAGGGAGGGGCUAAAUCAGAUCUGGGCAUGCCCACCCAGGGCGGGCUGUGGGGUGGGGGAGGCUCUGCAUUCCACCGUGGGCCCUGAGCACACACCUCGCCGUGUUGCAG	-63.3	67.1329	143	SF3B4,EFTUD2,AQR	.	.	0	0	0	0	0	0	0	0	0	0	0	0	0	0	0	0	0	0	0	0	0	0	0	0
3I_GALE___ENSG00000117308___ENST00000374497___protein_coding___protein_coding	1	23796586	23796696	-	3I	GALE	ENSG00000117308	ENST00000374497	protein_coding	protein_coding	.	.	.	.	0.100745	0.0865727	0.0928273	0.0629909	GUAGGAAGAGAAGGGAGAAGUGAGGGAGGGGAGGGACCAGAUCCAGGCAGAGCGGCCCAGAGGCGUGGUCAGUCCAGCCCGCUCCAUAAACCCUGUUCUCCGUGGGCCAG	-37.2	63.6364	110	PPIG,EFTUD2,AQR	.	.	0	0	0	0	0	0	0	0	0	0	0	0	0	0	0	0	0	0	0	0	0	0	0	0
3I_GALE___ENSG00000117308___ENST00000456977___protein_coding___protein_coding	1	23796782	23796875	-	3I	GALE	ENSG00000117308	ENST00000456977	protein_coding	protein_coding	.	.	.	.	0.176065	0.15157	0.143043	0.138656	GUGAGCCUAGGACCAGGGGGACCUAGGAGUGGGAGCCAGGAAGGAGAGUCAGGGGGAACAGACUCCCCAUCCAACACACUCCCUUCUCUGCAG	-33.3	61.2903	93	G3BP1,EFTUD2,BCLAF1	.	.	0	0	0	0	0	0	0	0	0	0	0	0	0	0	0	0	0	0	0	0	0	0	0	0
3I_GALE___ENSG00000117308___ENST00000429356___protein_coding___protein_coding	1	23796942	23797033	-	3I	GALE	ENSG00000117308	ENST00000429356	protein_coding	protein_coding	.	.	.	.	0.155912	0.169659	0.110945	0.127484	GUAAGGCAAAAGGGAAGGGACAGAGGAGUGGCCCUGGGGUUAAAGCUGGUGCCUGGGAUCUGGGACGAACUGACCUGAUCUCCACCUCCAG	-23.1	58.2418	91	BCLAF1,SF3B4,EFTUD2	.	.	0	0	0	0	0	0	0	0	0	0	0	0	0	0	0	0	0	0	0	0	0	0	0	0
5I_GALE___ENSG00000117308___ENST00000429356___protein_coding___protein_coding	1	23797871	23798116	-	5I	GALE	ENSG00000117308	ENST00000429356	protein_coding	protein_coding	.	.	.	.	0.0681551	0.0969102	0.077102	0.0568204	GUGAGAGGCAUGGGACAGGGCACAGACACUAGGAGGGUGUCCAGCUGGACCCCAGCCUGGCAGGCAGUGCCAAACACAGAGCCCAAGCUGUAUCAUCCUGGACUCAUGUCUUUACCUCCCAGUCUCAGUUUCCCCAUCUGUAAAUGAGAGUGCUCAUCACCUCAGCCCCAUUCUCCUGUGGAGGAGUAACAGGGUGGGAGUAAUGUGUGAGGCAGAGGUCACUGAUGCCAUCUCUCCACGGCCAG	-83.6	56.3265	245	PRPF8	.	.	1	0	0	0	0	0	0	0	0	0	0	0	0	0	0	0	0	0	0	0	0	0	0	0
2I_SRSF10___ENSG00000188529___ENST00000343255___protein_coding___protein_coding	1	23971623	23971849	-	2I	SRSF10	ENSG00000188529	ENST00000343255	protein_coding	protein_coding	.	.	.	.	0.431845	0.27596	0.391885	0.40446	GUAAGUGUGCUGUGUAGCACAGUGAUCUGUUUAAAAAAUGUAUUUGUUAGCAUUUAAUUUUUUUUUACUAUUUUGUAUACUUUUAAUUAUAUACAUUGAAUGUUUCAUUGAGACAAAAAAUACUGUAGCAUUUUAUUUUAAAAGUUUUAUGGUUUGCUUUUAAUUAGAAACUUUGCCUCUAUGAAUAGAUAUUUGUCACUGCUUUUUCUGAUAUGCUUUUUAGCAG	-35.5	25.2212	226	AQR,KHSRP,PRPF8,BCLAF1,GRWD1	.	.	0	0	0	0	0	0	0	0	0	0	0	0	0	0	0	0	0	0	0	0	0	0	0	0
2I_SRSF10___ENSG00000188529___ENST00000374452___protein_coding___protein_coding	1	23971626	23971849	-	2I	SRSF10	ENSG00000188529	ENST00000374452	protein_coding	protein_coding	.	.	.	.	0.424202	0.26622	0.383704	0.396448	GUAAGUGUGCUGUGUAGCACAGUGAUCUGUUUAAAAAAUGUAUUUGUUAGCAUUUAAUUUUUUUUUACUAUUUUGUAUACUUUUAAUUAUAUACAUUGAAUGUUUCAUUGAGACAAAAAAUACUGUAGCAUUUUAUUUUAAAAGUUUUAUGGUUUGCUUUUAAUUAGAAACUUUGCCUCUAUGAAUAGAUAUUUGUCACUGCUUUUUCUGAUAUGCUUUUUAG	-31.8	24.6637	223	AQR,KHSRP,PRPF8,BCLAF1,GRWD1	.	.	0	0	0	0	0	0	0	0	0	0	0	0	0	0	0	0	0	0	0	0	0	0	0	0
7I_SRRM1___ENSG00000133226___ENST00000323848___protein_coding___protein_coding	1	24652628	24652912	+	7I	SRRM1	ENSG00000133226	ENST00000323848	protein_coding	protein_coding	.	.	.	.	0.118232	0.0758627	0.0934296	0.138451	GUGAGUUGUGGCUUUAAGAUCAACAAAGAUCUUAGGUUUUAUAUACUACUCUACUGGGUACAAUUAGAUAAAUAAUUUCAAAGUGGUAGAAGAUGUUUAGUACAAAUAUUUUUUGAAUGUACACAGAGAAUUUGAGGACACUUUUCUGUGUACCAUAAAAAUCUACAUAAAUGGAAAAUUUUGAUCUUUGAAAUUUAUUUUUUAGAUGUGGCCAUUGAGAAAACUAAGCCAAGAAAUUCCUCACUCCUGGUUUAUUCAGGACCUAAUUCUCUUUGUUAUGGCAG	-68	30.9859	284	.	.	.	0	0	0	0	0	0	0	0	0	0	0	0	0	0	0	0	0	0	0	0	0	0	0	0
2I_RSRP1___ENSG00000117616___ENST00000473314___protein_coding___lncRNA	1	25244224	25244453	-	2I	RSRP1	ENSG00000117616	ENST00000473314	protein_coding	lncRNA	.	.	.	.	0.644197	0.671179	0.605878	0.48983	GUAAUUGAUACAUGGGCUAAAGCAUCAGAGGUUUAAUUUGAAGUUUAUGUUCACACACUGAAAACUUAGUUUUUUUGUUGGUAGAUCCAUGUGCAUGCUAGAAUUUGGGACAGGCACUAUUUGCAUAAAGUAUUAAAGUCAAUUUUUAAACUAAGCAAAGGUACACGUUGUAACGGUGGGGCAUCUGUGAAAAAGAUGUCCCUUUCAUAAUAUAUGCAAUAUAUUCCAG	-45.3	34.4978	229	AQR,KHSRP	.	.	0	0	0	0	0	0	0	0	0	0	0	0	0	0	0	0	0	0	0	0	0	0	0	0
7I_SELENON___ENSG00000162430___ENST00000354177___protein_coding___protein_coding	1	25811535	25811690	+	7I	SELENON	ENSG00000162430	ENST00000354177	protein_coding	protein_coding	.	.	.	.	0.216329	0.168755	0.141871	0.120729	GUGAGCGCACAGGAGGCUCCCAUCCAGGUGGGCUCGGCUGCAGGGCCCCGCCCUCCCUCUGCAAUGAGUGGAGCAUUUUGGAGGGUCUCUAGGGGAGCCCCUGAGGAUUCUUGCCCAUCUCUGAGCCUUCCCCCUACCACUGACCUCUGGCCCAG	-60.6	64.5161	155	PRPF8	.	.	0	0	0	0	0	0	0	0	0	0	0	0	0	0	0	0	0	0	0	0	0	0	0	0
1I_ZNF593___ENSG00000142684___ENST00000374266___protein_coding___protein_coding	1	26170183	26170417	+	1I	ZNF593	ENSG00000142684	ENST00000374266	protein_coding	protein_coding	.	.	.	.	0.095406	0.173397	0.0937607	0.0459744	GUGAGUCCCGGACGAGCCCGGCCUGGGGCGGAGGAGGGUCCGCGGUACCGGCCGGGAGAUGUGAAGUUGAAGCCCCAGGCAGCGCAGAGUCUUCUCUCUUGGGACCCGUGGGUCCGCCCGCCUCCCGUUUCUCAGACCCGGAUCCUGGCGUCAGGGACAAGCUAGGGCUAGGGAGAUAGGUGCACUUGGGAGACUAUCACCUCCUCACUCUCCUUCUCACUUCCAUUCCUACAG	-88.4	63.6752	234	.	.	.	0	0	0	0	0	0	0	0	0	0	0	0	0	0	0	0	0	0	0	0	0	0	0	0
2I_ZNF593___ENSG00000142684___ENST00000374266___protein_coding___protein_coding	1	26170480	26170574	+	2I	ZNF593	ENSG00000142684	ENST00000374266	protein_coding	protein_coding	.	.	.	.	0.39984	0.239479	0.394202	0.188798	GUAUGAAGGAGUAAGGAGAGGAUUGAUGGAUGGGUGCUCAGCAGAUAGGGCUCUCACCUGGUCAGCUCCCAACUCCUGUUUUUCUUUCUCCCAG	-31.8	51.0638	94	BUD13,XRN2	.	.	0	0	0	0	0	0	0	0	0	0	0	0	0	0	0	0	0	0	0	0	0	0	0	0
17I_CNKSR1___ENSG00000142675___ENST00000361530___protein_coding___protein_coding	1	26188307	26188441	+	17I	CNKSR1	ENSG00000142675	ENST00000361530	protein_coding	protein_coding	.	.	.	.	0.188157	0.0707836	0.11547	0.0564179	GUAGGUGUCUCGCAGGGUUGAGUGGGAGGAACCCUCACCUGAGCCUGUGCCUUUCCUGGGAUGGGGGCUAGGAACUCAAAUGCCCUAGGCCACUCCCUGGCCUCCCAAAAACCCACUGCUGCUCCUCACCCCAG	-46.5	61.194	134	.	.	.	0	0	0	0	0	0	0	0	0	2	0	0	0	0	0	0	2	0	0	0	0	0	0	0
1I_UBXN11___ENSG00000158062___ENST00000314675___protein_coding___protein_coding	1	26282569	26282648	-	1I	UBXN11	ENSG00000158062	ENST00000314675	protein_coding	protein_coding	.	.	.	.	0.0504684	0.0697089	0.0794304	0.130127	GUGGGUGCAGGGCAGGGCCAGGGCCACAGAGGGGCUCUGGUCCCACUGCCCAGCCUGAUCUGCUCUGCCUGGUCCCCAG	-40.4	70.8861	79	.	.	.	0	0	0	0	1	2	0	2	0	7	0	0	10	0	0	0	0	0	0	7	7	0	12	0
1I_CRYBG2___ENSG00000176092___ENST00000308182___protein_coding___protein_coding	1	26322056	26322163	-	1I	CRYBG2	ENSG00000176092	ENST00000308182	protein_coding	protein_coding	.	.	.	.	0.0462897	0.0656822	0.0654019	0.0854393	GUAAGGUGGGAUGUAUGGGGAAGAGGGCUCCUGAGGGGGCUGAGAGCCAUGGAGUCCCAGCUCUCUCUGACUAUCUCCCUAUCUUUUAAUCCCCAUCCCACCCCCAG	-43.9	57.0093	107	.	ALL_AGO|slc15157_chr1|47|3|14|0.21|COORDS=chr1-:26521206	.	0	0	0	0	0	0	0	0	0	0	0	0	0	0	0	0	0	0	0	3	0	0	0	0
17I_CRYBG2___ENSG00000176092___ENST00000308182___protein_coding___protein_coding	1	26343159	26343245	-	17I	CRYBG2	ENSG00000176092	ENST00000308182	protein_coding	protein_coding	.	.	.	.	0.188698	0.127174	0.164465	0.0985	GUAGGGUUGUGGGGGCAAGUGGGUGGGGGCAGCAGGAUGCAGGGGCCUGGGGUCAGGGCCUGAGGACCCCUUCUGUGCCUUCUCAG	-36.1	67.4419	86	.	.	.	0	0	0	0	0	0	0	0	0	0	0	0	0	0	0	0	0	0	0	0	0	0	0	0
3I_HMGN2___ENSG00000198830___ENST00000619352___protein_coding___protein_coding	1	26473527	26473702	+	3I	HMGN2	ENSG00000198830	ENST00000619352	protein_coding	protein_coding	.	.	.	.	0.13896	0.08936	0.0951657	0.0578457	GUAAGUCAUUCUCUCUUCAAGGGUCAAAGCCUUGGACUAGCAGAGGCCACUGGACUCGGUGAUUAACCGUAACCUGUGUCCUGAAUUUACACUCCUAUAAUCUAGAGCAAAUUGAUACCAAACUUUCAAAGCGACUUACCUGUCCUAUUUCUAACUUUCUCGUUGUCUUUAAUAG	-34.2	41.1429	175	BUD13,U2AF1,EFTUD2,SF3B4,AQR,PRPF8,RBM22,U2AF2	.	.	0	0	0	0	0	0	0	0	0	0	0	0	0	0	0	0	0	0	0	0	0	0	0	0
3I_RPS6KA1___ENSG00000117676___ENST00000374168___protein_coding___protein_coding	1	26546983	26547188	+	3I	RPS6KA1	ENSG00000117676	ENST00000374168	protein_coding	protein_coding	.	.	.	.	0.17422	0.0719268	0.116093	0.0668634	GUGAGUCAUGAGCCCAUAGCUGUGAAGGCAACACUCGUCAUGUUAGAGGUGGGGGUCAAGGGUCACCUAGGGGCCCAAAGGAUCAGAGGUCACCUUGGUACCCAGGGAGAGCAAAAAGGUCAGCUUGGGGCUCAGAGAAGAUAGAGGUCAGCCUGGACUCAGACCUCUCCCAUCUUCUGCCCUGCUUCCUGCUCUGCCUUCUCAG	-78.4	56.0976	205	.	.	.	0	0	0	0	0	0	0	0	0	0	0	0	0	0	0	0	0	0	0	0	0	0	0	0
12I_RPS6KA1___ENSG00000117676___ENST00000374168___protein_coding___protein_coding	1	26556718	26556997	+	12I	RPS6KA1	ENSG00000117676	ENST00000374168	protein_coding	protein_coding	.	.	.	.	0.0778853	0.0667849	0.0632939	0.0771362	GUGAGUGUGUCCACCCACACCAGGGCUCUGGCCAGGGCUCAGCCAUCUUGGCCACAGGAAGGGUGGUGGGAGGGGAGCCUCUGCCAGCGAGGGCCCCAGACGCAGGAGCAGAGGGUCACAGCCUGCCCUUGAAGACAAGGGCUGGCCUCCUGAGGGCAAGCAAUUCCGAGAGCUGGGCAAUAUGGCCUAUGUUCCAAGCCCAGCACCUCCUCCUGCAUGGGGCUCCUGGUGGGCUGUUGAGGAUGCCAUGGUGACCAGAGUGCCCACCCCACUGUGCAG	-127.9	64.1577	279	AQR,EFTUD2,PRPF8	.	.	0	0	0	5	0	0	0	0	0	0	0	0	0	0	0	0	0	0	0	0	0	0	0	0
15I_RPS6KA1___ENSG00000117676___ENST00000374168___protein_coding___protein_coding	1	26560851	26561044	+	15I	RPS6KA1	ENSG00000117676	ENST00000374168	protein_coding	protein_coding	.	.	.	.	0.116041	0.0923834	0.0921036	0.0704508	GUGGGCCUCCUGACCACGUCUCGGCCAAGGCUGCUGGGUUGGGGGCAGGUCCCCGUCUGGUGGGGAGGGAUGGUGCCUGAGCUCUGCAGAUGUAUGAAAGGUGUGUGGCCGAGACCUCCUGGCCUGCUCCAUGGCCAGAAAGGACCCUGGACCCUGUCACCCUGACACUGCCACAUGCACCCCCUUUCUUCAG	-74.6	63.7306	193	.	.	.	0	0	1	0	0	0	0	0	0	0	0	0	0	0	0	0	0	0	0	0	0	0	0	0
5I_ARID1A___ENSG00000117713___ENST00000430799___protein_coding___protein_coding	1	26761096	26761383	+	5I	ARID1A	ENSG00000117713	ENST00000430799	protein_coding	protein_coding	.	.	.	.	0.100429	0.256791	0.25001	0.0962857	GUACCCUCAAGUGCUGGGCUUUAGGGAGAGGGAAAGGUGACUGCCCCCAGUAAUAUUAAGGAGCCCUAGUCUUCCACUGGCAGAGAAAGCAUCUCUGGCUCAUGCCUGCAUAGUUUCCCCUUAGCAUUUGGAGAAGGAGAUUGGAACCUGUUGGCUGGAUCUCUUUGUGUGUGAUACUGGGAGGUACUUGGCCUCUUCAUGAGCCAUUUCUAGCUCUGAAUUAACUUCCUAGUUAGAAUUCCCAGGCUUAGCCAUGAUAUGCUUAUGUUGUUCUUUGUCUGGAGCAG	-90.5	47.7352	287	DDX24,AQR	.	.	0	0	0	0	0	0	0	0	0	1	0	0	0	0	0	0	0	0	0	0	0	0	0	0
9I_ARID1A___ENSG00000117713___ENST00000430799___protein_coding___protein_coding	1	26766366	26766456	+	9I	ARID1A	ENSG00000117713	ENST00000430799	protein_coding	protein_coding	.	.	.	.	0.312789	0.372456	0.347978	0.144422	GUAAGUGCUAGUCAUUCUCACUAGGGAUUUCUUCAAGAGUCACAUCACAGCUAAACUUACUGGACUUGAGAAUUUUUUUCUCUUUUACAG	-14	36.6667	90	PRPF8,SF3B4,EFTUD2,BUD13,LIN28B	.	.	0	0	0	0	0	0	0	0	0	0	0	0	0	0	0	0	0	2	0	0	0	0	0	0
13I_ARID1A___ENSG00000117713___ENST00000324856___protein_coding___protein_coding	1	26772632	26772811	+	13I	ARID1A	ENSG00000117713	ENST00000324856	protein_coding	protein_coding	.	.	.	.	0.177682	0.183028	0.18043	0.0842067	GUAAGGCCAAGAGCAGGGGCAGAUGGUUGGGAGGAUGGCUGAAGAUAAGUGCAUGGGAACUCCUUGCAGCCCAAGGUGGUCCUUGCCUCUGCCUUCCCAGCCAGUGACUCCUGCGUGUCCUUUGUUAUAUUGGAGGAAUUGGUUUAUUUGUGGUUUACUUGGUUUUCCUCACUCUGGAG	-62.1	51.3966	179	.	ALL_AGO|slc1872_chr1|46|12|15|0.80|COORDS=chr1+:26971678	.	0	0	0	0	0	0	0	0	0	0	0	0	0	0	0	0	0	0	0	0	0	0	0	0
5I_NUDC___ENSG00000090273___ENST00000321265___protein_coding___protein_coding	1	26942776	26942870	+	5I	NUDC	ENSG00000090273	ENST00000321265	protein_coding	protein_coding	.	.	.	.	0.0460106	0.112096	0.0752447	0.132691	GUGAGUGUCAGGGACCAGAGGUAAAGCUUAGGGGGCCAGCCUGGGGUACCAGCAGCACUUAGUGGCCUCUUCUGACUGCCUCUGCCCUAUGCAG	-38.5	59.5745	94	ZNF800,FMR1,PRPF8,BUD13	.	.	0	0	0	0	0	0	0	0	0	1	0	0	0	0	0	0	0	0	0	0	0	0	0	0
7I_NUDC___ENSG00000090273___ENST00000321265___protein_coding___protein_coding	1	26945473	26945567	+	7I	NUDC	ENSG00000090273	ENST00000321265	protein_coding	protein_coding	.	.	.	.	0.194415	0.160415	0.237319	0.101245	GUGAGCCCUGGCUGGUUGGGGGAGCUUCAGCAGGAAGGUGAGGGGCCUCGUUGUUUCCAGAGCUUCACCGAUUCCUGUCACUGCCUGCCCUCAG	-33	61.7021	94	ZNF800	.	.	0	0	0	0	0	0	0	0	0	1	0	0	0	0	0	0	0	0	11	0	0	0	0	0
4I_TMEM222___ENSG00000186501___ENST00000611517___protein_coding___protein_coding	1	27334054	27334150	+	4I	TMEM222	ENSG00000186501	ENST00000611517	protein_coding	protein_coding	.	.	.	.	0.19399	0.14124	0.130396	0.173917	GUAGGUGGGCCAGGGCGGCACCGGCACUCCCCAGGUGGGGACCAGGGGGGAGGCUCCCCUGCAGCCCAUCCUGACCAGCCCUUCUGGUGCCUCCAG	-45.3	72.9167	96	.	.	.	0	0	0	0	0	0	9	1	0	3	0	1	1	0	1	0	0	0	0	5	0	0	0	0
6I_SYTL1___ENSG00000142765___ENST00000618673___protein_coding___protein_coding	1	27349152	27349397	+	6I	SYTL1	ENSG00000142765	ENST00000618673	protein_coding	protein_coding	.	.	.	.	0.0538082	0.101331	0.0810082	0.0279306	GUGAGUGGGAGCGCCUGUUGGGGAGCACGGAGAGGUUUCGCGGGUCAGAGGCAGCUCUAAGGGGCCCCAACCACCUGUGUUCACCCUCGUCACCCCCACUCCCACCCCGCGUCGGAGGUGGGGACGAUCCCAGGGCAGCACCGGGGCCUGAAUCUGCAGCUCGCUGGGGUUGUAAACCAGUUCCUACAAAUUUGCUUAGGGGAGGGCAGGAGAGGGCUCGCUUAGCAUCUCGUGCCCCACCCCAG	-110.8	64.4898	245	PPIG	.	.	0	0	0	0	0	0	0	0	0	0	0	0	0	0	0	0	0	0	0	0	0	0	0	0
11I_SYTL1___ENSG00000142765___ENST00000618673___protein_coding___protein_coding	1	27351336	27351455	+	11I	SYTL1	ENSG00000142765	ENST00000618673	protein_coding	protein_coding	.	.	.	.	0.0802857	0.0689496	0.0972353	0.117193	GUGAGUGACAGCCGGAGAGGCCAAGCUGGACACGCCCUGAAAAGCGGGAGACUCCAGUCCCCGGGUUUGGGGGCGGUGGACUCCAUCCGUGUGCGGGCCUGAGCCGAGCCUCUCCGCAG	-53.3	68.0672	119	.	.	.	0	0	0	0	0	0	0	0	0	0	0	0	0	0	0	0	0	0	0	0	0	0	0	0
10I_MAP3K6___ENSG00000142733___ENST00000472410___protein_coding___protein_coding	1	27360838	27360920	-	10I	MAP3K6	ENSG00000142733	ENST00000472410	protein_coding	protein_coding	hsa-mirtron-1367	.	+	.	0.101841	0.0576463	0.109793	0.0673659	GUGAGGACGCGGGACUGGGAGCUCGCGGAGGGCGAGGGGCCGCGGGCCCUGCUGAACUCCCAUCUCACCCCGCGCCCGGCAG	-40.9	76.8293	82	.	.	CID_000236	0	0	0	0	0	0	0	0	0	0	0	0	0	0	0	0	0	0	0	0	0	0	0	0
14I_MAP3K6___ENSG00000142733___ENST00000472410___protein_coding___protein_coding	1	27361627	27361704	-	14I	MAP3K6	ENSG00000142733	ENST00000472410	protein_coding	protein_coding	.	.	.	.	0.0817273	0.0781429	0.109065	0.0989351	GUGAGGCCUGUAGGGGUGGUGGACCCGGGAAAGGGGUAAGCCCCUUCUGACUGACCCCACUCCCCAACUGCCUGCAG	-34	64.9351	77	.	ALL_AGO|slc15205_chr1|48|1|6|0.17|COORDS=chr1-:27560746	.	0	0	0	0	0	0	0	0	0	0	0	0	0	0	0	0	0	4	0	0	0	0	0	0
15I_MAP3K6___ENSG00000142733___ENST00000472410___protein_coding___protein_coding	1	27361867	27362090	-	15I	MAP3K6	ENSG00000142733	ENST00000472410	protein_coding	protein_coding	.	.	.	.	0.108964	0.116345	0.171215	0.0633408	GUAGGUGGCCCCCUCUGCAUUCUUGGCCUGACCUGGGCUGUCAGCUCCUGCACCUAUGUCCAUUGGCAUGCUAGACUGAACCCUGAGCCAAUGACCUGGCUGCUUUUAGACCAGUGCCCGUGGCACCCCAUGCCAACGUUCUAGCUAUAUCCAGGCCAGUUUCCUCUCCCUGGCAGUGCUGGUUGGUGCCUGGGCUGAACUGAGGAUGUGGCUUUGCAUGCAG	-77	57.8475	223	.	.	.	0	0	0	0	0	0	0	0	0	0	0	0	0	0	0	0	0	0	0	0	0	0	0	0
4I_SESN2___ENSG00000130766___ENST00000253063___protein_coding___protein_coding	1	28272466	28272580	+	4I	SESN2	ENSG00000130766	ENST00000253063	protein_coding	protein_coding	.	.	.	.	0.0652982	0.0724649	0.0654649	0.126281	GUGCAGGGGGCAGAGAGGCGGGUGUCUGAGGGAGCACAGAGGCCUGGCUGGUGCCUGGUGGGUAACCCAGGGCAGGCACUGAGCAGCUCUGACCUCCCCCCUUGUCCCUUCCAG	-52.6	67.5439	114	SSB	ALL_AGO|slc2061_chr1|50|10|22|0.45|COORDS=chr1+:28471649	CID_000251	0	0	0	0	0	0	2	2	0	12	2	2	0	3	0	0	0	1	0	3	6	1	0	1
9I_RCC1___ENSG00000180198___ENST00000398958___protein_coding___protein_coding	1	28536026	28536261	+	9I	RCC1	ENSG00000180198	ENST00000398958	protein_coding	protein_coding	.	.	.	.	0.0522809	0.125804	0.137234	0.0426596	GUGAGCCCCGAGCCCAGCUUCAGGCAUGACCCAGUGGCCUGCGUUCCUGUCCUGGCUCUGCCACUCAUUCAUUGUGCAUCCUUUGCGGGGUCGUCUAACCCCUCCAAGCCAGUUUUGUCAUCUGUAAAGUGAGAAUGUCCAUAUCCUGAUGGGAGGUGGCCUCACUGUGGGAGGAGAUUGAGAAGGGCAGCUCUCAGAACACCUUCACCCCUGAUGGCUCCGGCCUUUCCCCCAG	-73.6	57.4468	235	AQR	.	.	0	0	0	0	0	0	0	0	0	0	0	0	0	0	0	0	0	0	0	0	0	0	0	0
27I_PTPRU___ENSG00000060656___ENST00000373779___protein_coding___protein_coding	1	29323496	29323630	+	27I	PTPRU	ENSG00000060656	ENST00000373779	protein_coding	protein_coding	.	.	.	.	0.0621269	0.11391	0.118634	0.0917015	GUGAGUGGUCUGAGGAGCCCCAGGGAAGGACCCUGGGUGGUGGCUGGGGCAGCUUUUAAUGACCCUCUGUGUCAUCAGGGGCCCCUGGGACCCUGGUGCUCAUGUCCUCCCUGGCUGGCUGCCCCUGUCCCCAG	-57.5	65.6716	134	.	.	.	0	0	0	0	0	0	0	0	0	0	0	0	0	0	0	0	0	0	0	0	0	0	0	0
5I_TINAGL1___ENSG00000142910___ENST00000457433___protein_coding___protein_coding	1	31584801	31584885	+	5I	TINAGL1	ENSG00000142910	ENST00000457433	protein_coding	protein_coding	.	.	.	.	0.184738	0.0473452	0.044369	0.0803333	GUAAGCCAAGGGCAAGGGCUGGCGCCUGGGAGAGGAGGGCCAAGUCCUGAGCCUCCCGACAGCCCCUCUAUCUCACCCCACCAG	-27	66.6667	84	.	.	.	0	0	0	0	0	0	0	0	0	0	0	0	0	0	0	0	0	0	0	0	0	0	0	0
7I_TINAGL1___ENSG00000142910___ENST00000457433___protein_coding___protein_coding	1	31585340	31585439	+	7I	TINAGL1	ENSG00000142910	ENST00000457433	protein_coding	protein_coding	.	.	.	.	0.0582323	0.0569495	0.0649293	0.129283	GUAAGUCAGCACUUGGGUGAGGGCGCCGAGGCAGGAGGGUUGUGAAAGCCUGGAGUCUCACCCCUGACGUAUGCUCUCUGUCCAUCCCCUGCCCUCCAG	-29.2	61.6162	99	.	.	.	0	0	0	0	0	0	0	0	0	1	0	0	5	0	0	0	0	0	1	0	0	0	0	0
1I_ADGRB2___ENSG00000121753___ENST00000420125___protein_coding___protein_coding	1	31738326	31738586	-	1I	ADGRB2	ENSG00000121753	ENST00000420125	protein_coding	protein_coding	.	.	.	.	0.0742731	0.121665	0.163435	0.0799308	GUGAGUUGGGUGGCUCCUCUGGGUGAGGAAGGGAGCAGCCCUAGGGCCCUUUGCCAGAAAGGGGUCUCCUGCCUAAAAGGCAAGAGGGAUUUUUGGUGCCAUCCUAGCCUAAGGGGUCAAGAACGUAUCCUGGGACUCCCUGCUGUUGCCUCGUGGAUGUGGCCUUACUGUGGAUUUAGCCUGUCCUUGGGCAGUGGCCAGGACUGGGGGCAGGGCCACGUAGCUGGCCUGGGGCUCACUGAAUCUCUCCCCUACCCAAG	-107.2	59.6154	260	.	.	.	0	0	0	0	0	0	0	0	0	0	0	0	0	0	0	0	0	0	0	0	0	0	0	0
2I_ADGRB2___ENSG00000121753___ENST00000420125___protein_coding___protein_coding	1	31738630	31738831	-	2I	ADGRB2	ENSG00000121753	ENST00000420125	protein_coding	protein_coding	.	.	.	.	0.0597214	0.0983632	0.114343	0.0446169	GUGAGUGGAGAUCCAUGCAGAGACCUUGGGUGCACCUCAACCUGGGUGGCCAGAGGCCUGGCUGGUGGGAAGCACUCUGUCCCUGAUGGUGGGCUGAACCCUGGACCUGUGUGGGAGCUGCUGUGGCCCCCAUGGCAUGGGCAGUGGUGGGGUGUGGUGAGCUUCCCUCCCUAGACUGCACUCAUGUCUUUUGCUCCCCAG	-78.2	62.1891	201	.	.	.	0	0	0	0	0	0	0	0	0	0	0	0	0	0	0	0	0	0	0	0	0	0	0	0
10I_ADGRB2___ENSG00000121753___ENST00000420125___protein_coding___protein_coding	1	31741967	31742052	-	10I	ADGRB2	ENSG00000121753	ENST00000420125	protein_coding	protein_coding	.	.	.	.	0.163812	0.224471	0.299859	0.144247	GUGAGUGCUUGGCACAGUGGUGGCAAGUUGCAGCUCUGACCAUGGGGGUACCUGGGCCCACUCAUAUGCCUCACCUCUCCCACAG	-26.5	60	85	.	.	.	0	0	0	0	0	0	0	0	0	0	0	0	0	0	0	0	0	0	0	0	0	0	0	0
2I_IQCC___ENSG00000160051___ENST00000291358___protein_coding___protein_coding	1	32206297	32206508	+	2I	IQCC	ENSG00000160051	ENST00000291358	protein_coding	protein_coding	.	.	.	.	0.0688294	0.0917109	0.0865166	0.107739	GUAGAACACACCUAGGAGAGAAGGGAAGGAGGGACUUGGGCAGGGUGGAACCCACCCUUCCCAGUGAUAAGCUUUUCUCACUGGAAGAGGCAGUAGACUCACCUCCUCACACCCCACUCCUUAACCCUCACCAACUUGUCUGCUAGAUCAUGGUGCCCAGAUACUUGGAAGGGUUUAGCCCUGGGGCUCUCACAUCUCUCUUGUUUCUCAG	-72.5	53.0806	211	.	.	.	0	0	0	0	0	0	0	0	0	0	0	0	0	0	0	0	0	0	0	0	0	0	0	0
4I_IQCC___ENSG00000160051___ENST00000291358___protein_coding___protein_coding	1	32207120	32207239	+	4I	IQCC	ENSG00000160051	ENST00000291358	protein_coding	protein_coding	.	.	.	.	0.143689	0.207017	0.237706	0.109857	GUAACACUAACCUGGAACUCUUUCUGAACAUUUAGGGUCAAGGGUGGGGGUUAGGGAGAGACGACCUGCCAUGCCCAAGCAGGCCUGCUUGGUACAAUGUAUGUUCUCUCCCCCAACAG	-39.7	52.1008	119	.	.	.	0	0	0	0	0	0	0	0	0	0	0	0	0	0	0	0	0	0	0	0	0	0	0	8
1I_TMEM234___ENSG00000160055___ENST00000466796___protein_coding___lncRNA	1	32215049	32215135	-	1I	TMEM234	ENSG00000160055	ENST00000466796	protein_coding	lncRNA	.	.	.	.	0.0159186	0.0362442	0.0187209	0.0213721	GUCAGUACCAGCUUUUUUUUUUUUUACGGGCAGUCUCCUGAGCCACAGUAGGUUCAGACUCCUUUAUCUUUUUUUUUUUUUUCCAG	-14.1	38.3721	86	.	.	.	0	0	0	0	0	0	0	0	0	0	0	0	0	0	0	0	0	0	0	0	0	0	0	0
2I_EIF3I___ENSG00000084623___ENST00000355082___protein_coding___protein_coding	1	32222444	32222537	+	2I	EIF3I	ENSG00000084623	ENST00000355082	protein_coding	protein_coding	.	.	.	.	0.176301	0.204215	0.195527	0.169613	GUGAGUUUCAGAGUUAGGGGUAUUGCAGUGGGGGUCCUGGGCUGAGGCUGGGGCCCAAUUCCGAGCACUGACGUUACUGUCUUGUCCCCACAG	-28.6	58.0645	93	DDX3X,XRN2,BUD13,EFTUD2	.	.	0	0	0	0	0	0	0	0	0	1	0	0	1	0	0	0	0	0	0	0	0	0	0	0
4I_EIF3I___ENSG00000084623___ENST00000355082___protein_coding___protein_coding	1	32224121	32224409	+	4I	EIF3I	ENSG00000084623	ENST00000355082	protein_coding	protein_coding	.	.	.	.	0.298462	0.309351	0.17375	0.144906	GUAUCCUUAUUUUGGGUCUGAGUCCGUGUUGCUAGGGUCUGUCAGCGAUGGAGAGGCUGAGUUGGGAGUUGGGAGUUGGGGGUGCUGUUGAGGGCCUAGAGAACGAUACCUCCUACUCCCUGGUCUCUUCACUGACUGAGGAAACAUUCAGGACAAAUUCCAGUUCUGGAUAAGGAGGUAAGAGGGGUAGAAAGGCUCUUUGGGGCUGAACAGGGAGAUGAUUCACUUGGCAUCCCAAGAGGACAAGGGCUCGGGUGAACUUCGUCAUAUUUCUUAACAACUCUUCAG	-91.6	50.3472	288	RPS3	.	.	0	0	0	0	0	0	0	0	0	0	0	0	0	0	0	0	0	0	0	0	0	0	0	0
5I_EIF3I___ENSG00000084623___ENST00000373586___protein_coding___protein_coding	1	32226320	32226402	+	5I	EIF3I	ENSG00000084623	ENST00000373586	protein_coding	protein_coding	.	.	.	.	0.21672	0.145768	0.129878	0.108037	GUGAGGGCUGGGAAUAGGGCUGGGGUUGAGGUAAAGGGUACAGUUCUAGAGCCCAGGGCCUAACAUCUACUGCCCCACACAG	-29.8	57.3171	82	.	.	.	0	0	0	0	0	0	0	0	0	2	1	0	0	0	0	0	0	0	0	0	0	0	0	0
8I_HDAC1___ENSG00000116478___ENST00000373548___protein_coding___protein_coding	1	32330686	32330767	+	8I	HDAC1	ENSG00000116478	ENST00000373548	protein_coding	protein_coding	hsa-mirtron-1297	.	+	.	0.243407	0.24279	0.390543	0.170827	GUGAGACCAGGUAGCACAAGGAUGGGUGGGCGGGGUCCUGCUUGGUGCUCCUGUAACUCAGCACCCCUUCUCCCACCAAAG	-27.8	60.4938	81	SRSF1	.	.	0	0	0	0	0	0	0	0	0	0	0	0	0	0	0	0	0	0	0	0	0	0	0	0
10I_HDAC1___ENSG00000116478___ENST00000373548___protein_coding___protein_coding	1	32331582	32331675	+	10I	HDAC1	ENSG00000116478	ENST00000373548	protein_coding	protein_coding	.	.	.	.	0.0992473	0.126151	0.116882	0.0917097	GUGAGUAUAUCCUCCAGCCACCCCUUGGUUGAACAUUCCUGACUUUGGUUUGUCCCUGACCAGAGCCCUGCUACUCUCUCCCAUUGGCCACAG	-18.5	53.7634	93	.	.	.	0	0	0	0	0	0	0	0	0	1	0	0	0	0	0	0	0	0	0	0	0	0	0	0
11I_HDAC1___ENSG00000116478___ENST00000373548___protein_coding___protein_coding	1	32331806	32332089	+	11I	HDAC1	ENSG00000116478	ENST00000373548	protein_coding	protein_coding	.	.	.	.	0.102894	0.0825336	0.0653534	0.035477	GUGAGACCCAGACCUAGAGCCCUAUGCCUUCCAUUCAAUAGGCAGCUCACACUUCCACCACCAUUCCUGGCUGCACACUCCCUCCAAGCUCCCCACCUGUAGAGAAAUCUGUUUUCGAGUUCCAGUGCCUGUAGGAACAGGUUAGGGAGCCCGAGUUCCUCCCUCUUCUGGUUCCCUUUCCCUUGGUGUCUCUUGGAGGACACGCAGGGAAGCACUGGGCAUAGAUGCUGAGCUAAAUCAGCACCCGCCUGCCCUCUCACCCAUGCUUCCCACUCCCUCCCAG	-87.2	56.5371	283	PRPF8,RBM15	.	.	0	0	0	0	0	0	0	0	0	0	0	0	0	0	0	0	0	0	0	0	0	0	0	0
13I_HDAC1___ENSG00000116478___ENST00000373548___protein_coding___protein_coding	1	32332749	32333016	+	13I	HDAC1	ENSG00000116478	ENST00000373548	protein_coding	protein_coding	.	.	.	.	0.534839	0.579112	0.681562	0.382195	GUGAGGAAGGAGCUGCCUGUGGCCAUCUCCCUGGCAUUGGAGCACCAGCCCCUUUGUCCCACCACUCUGAGGAAAGGCACAGGGACAGCUGGUCCAGCUUACAAAGGCCUCUUUCAGGGACCAGUCUGUCCAGCUCUGCAGUUCUAGGCAGAGCUAGGAGCCCCAGCCCCCAGUAGUCACCUAGGAUCCUGUGGAAGUCACUGUCUGCACUUUUGCCCUGAGGCUCUGGGCUGGGUCAUCUCAUGCCAGUCUCUGCUCUCUCCACAG	-102.9	58.8015	267	GPKOW,PRPF8,AQR,SF3B4	.	.	0	0	0	0	0	0	0	0	0	0	0	0	0	0	0	0	0	0	0	0	0	0	0	0
2I_FAM229A___ENSG00000225828___ENST00000432622___protein_coding___protein_coding	1	32361876	32361957	-	2I	FAM229A	ENSG00000225828	ENST00000432622	protein_coding	protein_coding	.	.	.	.	0.410852	0.427099	0.444321	0.23463	GUGAGCGACGGCCCAGGGGGCGGGCGCGAGGCGGCGGCGCCCGGCGACCCGGGAGAGGCCUGACCGCCACUCCCCGCGCAG	-44.6	83.9506	81	EFTUD2,FUS	.	.	0	0	0	0	0	0	0	0	0	0	0	0	0	0	0	0	0	0	0	0	0	0	0	0
4I_ZBTB8OS___ENSG00000176261___ENST00000465588___protein_coding___protein_coding	1	32633727	32633950	-	4I	ZBTB8OS	ENSG00000176261	ENST00000465588	protein_coding	protein_coding	.	.	.	.	0.050148	0.0903363	0.325803	0.0817175	GUAAAUGAUUUAUUCACAAGGAAGAAAUUGUUAUACAGUACUGUAUAGAAUUGUGCAGUAUUCUACAUAAUCUGAGUAUAUUUUCACAAAAAGAACCAGAAAAUUAAGGAUGAGUCUUUUCUUUCUCUUUAAACUGACCUAAGACAUUUAUUUAUUGCACUUUUAAAUUCAAGUAUGUUUUUAGAGACCAGAAUUAUUAAAUAUACUAUUUGAUCUUGUGUAG	-39.8	26.4574	223	.	.	.	0	0	0	0	0	0	0	0	0	0	0	0	0	0	0	0	0	0	0	0	0	0	0	0
2I_KIAA1522___ENSG00000162522___ENST00000401073___protein_coding___protein_coding	1	32767957	32768061	+	2I	KIAA1522	ENSG00000162522	ENST00000401073	protein_coding	protein_coding	.	.	.	.	0.350154	0.188606	0.173692	0.104221	GUAAGCUUCCUCUCCACUCCCCUCCCCUCUCCUCCCUCCAGUGCUGCACUGUCAGCUGUCAAGGUCAGGGGCCUAACCCAACAGACCCUUCUGGUGUCUUCCAG	-21.2	59.6154	104	AQR	.	.	0	0	0	0	0	0	0	0	0	0	0	0	0	0	0	0	0	0	0	0	0	0	0	0
1I_AZIN2___ENSG00000142920___ENST00000294517___protein_coding___protein_coding	1	33081294	33081387	+	1I	AZIN2	ENSG00000142920	ENST00000294517	protein_coding	protein_coding	.	.	.	.	0.480839	0.454409	0.354183	0.300441	GCGAGUGCGGAAAGUGGCCUGGGGAGCCUCGGGGAGCGGACGCCCUCCGCCCUGGUGCUGACCUGCCUCCCUGCCCCUUCUGCCUCCUGUCAG	-38.2	72.043	93	.	.	.	0	0	0	0	0	0	0	0	0	0	0	0	0	0	0	0	0	0	0	0	0	0	0	0
6I_ZMYM1___ENSG00000197056___ENST00000611874___protein_coding___protein_coding	1	35104469	35104556	+	6I	ZMYM1	ENSG00000197056	ENST00000611874	protein_coding	protein_coding	.	.	.	.	0.403149	0.538138	0.589736	0.171126	GUAAGUUCCAAUUAUAACCUUUACAGGGAUUCUGAUGAUUCUGCUUAAAUAUCAGAGUUUUUACUGAAUCUUUUUAUUAAAUCCUAG	-11.9	28.7356	87	BCLAF1	.	.	0	0	0	0	0	0	0	0	0	0	0	0	0	0	0	0	0	0	0	0	0	0	0	0
9I_ZMYM1___ENSG00000197056___ENST00000611874___protein_coding___protein_coding	1	35111912	35112086	+	9I	ZMYM1	ENSG00000197056	ENST00000611874	protein_coding	protein_coding	.	.	.	.	0.075546	0.105713	0.187799	0.0958448	GUAAAAGUUGAUGUUAAGAUAUUUGACAUAAAUAUUGUUUUGUCAUACUUGAUAAAUCUGUCUAUAUGCUAAAUUUUCUUUUUGUUUCUUAUAUGAAAUAAGCAAAUAUAGUUUAUGAUGCUAUUUUAUAGGUUAUAGUAUAUAAGAUCUUGAAUUUAUGCUCUAUUUUAACAG	-30.4	21.8391	174	KHSRP	.	.	1	0	0	0	0	0	0	0	0	0	0	0	0	0	0	0	0	0	0	0	0	0	0	0
4I_ZMYM4___ENSG00000146463___ENST00000470175___protein_coding___lncRNA	1	35397123	35397376	+	4I	ZMYM4	ENSG00000146463	ENST00000470175	protein_coding	lncRNA	.	.	.	.	0.14087	0.148285	0.125601	0.132277	GCAAGUGUAUUAUAGAAUUAUUCUUUUAGAGGAUUCAGAGACAUAAUUGGUUGAGUGUCCAAAGCACUUAUUGAAAUUUUAUUUAAAUGGCUCUAGUCUUAUAAAAACAAACUAGCAAGACUAUUUUAAUCAUCAGCAAUGAAUAUACCUUAAAUUUGUUUACUAUUUUAAUACCUAAAUCAUCUCACAAAUCAUACUUUUGGCUACAAACCUGUUGCCAAAGAAAGCCUUCAGUCUAUCCUUGGUCUUUCAG	-37	30.4348	253	.	.	.	0	0	0	0	0	0	0	0	0	0	0	0	0	0	0	0	0	0	0	0	0	0	0	0
24I_ZMYM4___ENSG00000146463___ENST00000314607___protein_coding___protein_coding	1	35405194	35405372	+	24I	ZMYM4	ENSG00000146463	ENST00000314607	protein_coding	protein_coding	.	.	.	.	0.092927	0.208466	0.1395	0.10368	GUAAGUGCACAGCAUGAAUUGUAUCUUGAUUUAGGUAGGGGGAAAUAUACAGAUAAUCUACUGAAAAGGGAUACAUUUUAGGUCAAAAACCCCAUAAAACUUUGGUUUGGGCUUUACUUAAUUUUUUCCGCACUUUUAUUUUAUUUAAACUUUUCUUUUAUGUUUCUCUCCUUGUCAG	-27.9	32.0225	178	U2AF2	.	.	0	0	0	0	0	0	0	0	0	0	0	0	0	0	0	0	0	0	0	0	0	0	0	0
6I_CLSPN___ENSG00000092853___ENST00000318121___protein_coding___protein_coding	1	35739257	35739364	-	6I	CLSPN	ENSG00000092853	ENST00000318121	protein_coding	protein_coding	.	.	.	.	0.227785	0.303243	0.329206	0.180794	GUCAGUAUCCCAAUAAGCCCUUCUGAGUAAUAGGGUACAUCUUAAGACAAGCCCUGUAACCAGCCAGAAUGGUCCUUGUUUUGAACACCUUAUUUCUCCUGUUGCAG	-20.6	43.9252	107	.	.	.	0	0	0	0	0	0	0	0	0	0	0	0	0	0	0	0	0	0	0	0	0	0	0	0
8I_CLSPN___ENSG00000092853___ENST00000318121___protein_coding___protein_coding	1	35743241	35743454	-	8I	CLSPN	ENSG00000092853	ENST00000318121	protein_coding	protein_coding	.	.	.	.	0.175441	0.215845	0.385756	0.0716854	GUGAGUAUGAAGGGAACAAAGUAAUCAUAACUGAGCUCCAUGUAUUGCUGCCCUCAAGUGUUUUUUUCCCCUCAGUUCUUGAGAAUUCUAAGUUUGGCAUCUUAUCAGAAACAAUUUCCUAGAAUGAGGUAUUUGGGCAGAUGUUUAUAAAUCCUUUUUUCAUUGAGGACGCAUUUUAUUCUGCUUAAUUUGGAUAUGAUGCUGAUUUUGUAG	-42	35.6808	213	.	.	.	0	0	0	0	0	0	0	0	0	0	0	0	0	0	0	0	0	0	0	0	0	0	0	0
8I_AGO4___ENSG00000134698___ENST00000373210___protein_coding___protein_coding	1	35831574	35831811	+	8I	AGO4	ENSG00000134698	ENST00000373210	protein_coding	protein_coding	.	.	.	.	0.0738776	0.140536	0.103283	0.0587173	GUAAGUUAAAUUUUCUUUUGCCAAUUUGCUGAUCUCUUGAAUGAGUAUAUAUUUUUAAGUAGAGUUCUAAACUAGUGGUGAAAUUUAGUGUUAAUUUCUAAAAUAUUUUUGGCAGAUGAUUUCACUAUAUAACCAAAUUUUAAUUUUUCUGGAAAUAGAGGAUAUAAGAUAUGGUUUGGCAAAGGUUUAAGAUGUGGAACCCUUUACACAAACCAAUUUCUCUUUGUCUCUUGGCAG	-49.5	29.1139	237	.	.	.	0	0	0	0	0	0	0	0	0	0	0	0	0	0	0	0	0	0	0	0	0	0	0	0
7I_TEKT2___ENSG00000092850___ENST00000207457___protein_coding___protein_coding	1	36087311	36087438	+	7I	TEKT2	ENSG00000092850	ENST00000207457	protein_coding	protein_coding	.	.	.	.	0.0687638	0.13785	0.143819	0.126071	GUGAGCAUCUCCAGGGGCCUGGACUUCCUGCUGUGGGAUGAGAAGCCGCAUGCCCCCGCCAGGAGGCACUGGACCAGGCAUGCACGUGAGUCCAGCAGGUGGAAACCAGUCACUCUGUCCCCUGCAG	-48.5	63.7795	127	.	.	.	0	0	0	0	0	0	0	0	0	0	0	0	0	0	0	0	0	0	0	0	0	0	0	0
3I_ADPRHL2___ENSG00000116863___ENST00000373178___protein_coding___protein_coding	1	36091825	36091909	+	3I	ADPRHL2	ENSG00000116863	ENST00000373178	protein_coding	protein_coding	.	.	.	.	0.117929	0.123571	0.16125	0.120714	GUAUUCAGGGCGGGCUGGCUUCUGGGCUGUCCCCUUCCUCUUCUGCAGCAGGGCUUCUGUGACAGCAGGUCUCCUCCUCCCUAG	-24.6	61.9048	84	.	.	.	0	0	0	0	0	0	0	0	0	14	0	0	0	0	0	0	0	0	0	0	0	0	0	0
2I_MAP7D1___ENSG00000116871___ENST00000429533___protein_coding___protein_coding	1	36171315	36171512	+	2I	MAP7D1	ENSG00000116871	ENST00000429533	protein_coding	protein_coding	.	.	.	.	0.0853147	0.121594	0.131822	0.0493096	GUGUGUGUAAUGACCCCGGCCUGGGCCUAAACCUCUUGGCUCAGGGUCCUGGCCCUGGAUCAUGCCAACUGAAAGAGUCCUGUUUGCCCUAGAGGAGAUAAAGAAAGGAUGGGGUGAGGCCCGGAGGGAGGGAUCUGAGGCUGACUCCUCUUUGGGGACAGCCUUUUGACCUGUCUGUUCUUGUUCCCUCUGCUCAG	-73	56.3452	197	AQR	.	.	0	0	0	0	0	0	0	0	0	1	0	0	0	0	0	0	0	0	0	0	0	0	0	0
7I_MAP7D1___ENSG00000116871___ENST00000373150___protein_coding___protein_coding	1	36176321	36176417	+	7I	MAP7D1	ENSG00000116871	ENST00000373150	protein_coding	protein_coding	.	.	.	.	0.85	0.583417	0.76224	0.370385	GUAGGGGCUGCGACCCUGGGAGAGGCCCCACGUGGGGCCGGGCAGGGGCCAGCCUGGCGCGCGGGCCGCAACCCGACCGCACUCAUCCCUCUGCAG	-47.7	77.0833	96	.	.	.	0	0	0	0	0	0	0	0	0	0	0	0	0	0	0	0	0	0	0	0	0	0	0	0
6I_MAP7D1___ENSG00000116871___ENST00000316156___protein_coding___protein_coding	1	36176581	36176696	+	6I	MAP7D1	ENSG00000116871	ENST00000316156	protein_coding	protein_coding	.	.	.	.	0.156496	0.123217	0.139217	0.123878	GUGAGUGGCUCUACUGGCUCGAGUGGCCGCGCAGGUGGGGACAGGCAGCCUGGAACUGGGGUACGCGGGCGCUGCUGACCUCUACUCUCCUCUUCCGUUCCUCCUUCCCUGCCAG	-42.2	66.087	115	.	.	.	1	0	0	0	0	0	0	0	0	0	1	0	0	0	0	0	0	0	0	0	0	0	0	1
9I_MAP7D1___ENSG00000116871___ENST00000316156___protein_coding___protein_coding	1	36178596	36178684	+	9I	MAP7D1	ENSG00000116871	ENST00000316156	protein_coding	protein_coding	.	.	.	.	0.172352	0.145455	0.155261	0.101511	GUGAGUGCGCCUCGGGGACUGAGGGGGCCCUCGUGGGCGCUGGAGAAGAAGCAGAGGCCGAGCCUGAGCCGUUUGCUCCGUCCCCCAG	-36.8	70.4545	88	.	.	.	1	0	0	1	0	25	0	0	3	1	0	0	5	0	0	0	1	0	0	0	0	0	0	6
10I_MAP7D1___ENSG00000116871___ENST00000316156___protein_coding___protein_coding	1	36178823	36178920	+	10I	MAP7D1	ENSG00000116871	ENST00000316156	protein_coding	protein_coding	.	.	.	.	0.128237	0.201258	0.184918	0.119454	GUGCCCCCGGCGGGCGGGAAGCGGCUGGGCGCGGGCGCCGCGGGCCGGGAGGGAAGGCUGGAGUCAAGUGCCCCACGCUCAUGGGGGUCUUUGGCAG	-46.4	77.3196	97	.	.	.	0	0	0	0	0	0	0	0	7	0	0	0	0	0	0	0	0	0	0	0	0	0	0	7
14I_MAP7D1___ENSG00000116871___ENST00000316156___protein_coding___protein_coding	1	36179756	36179873	+	14I	MAP7D1	ENSG00000116871	ENST00000316156	protein_coding	protein_coding	.	.	.	.	0.246795	0.35241	0.241735	0.125692	GUACCAGCUUCCAAUCCCAGGGUCCCUGAGCAGGGAGGCAGACUGCAGCUGGAGCUGCGGGGUGGCCUGGGCUUUCCUGGGAGGUGAGGUGCUGAGCCUUGGCCUCUGCAUCCACAG	-48.5	64.9573	117	SF3B4	.	.	0	0	1	0	0	0	1	0	0	1	0	0	0	0	0	0	0	0	0	0	0	0	0	10
14I_SH3D21___ENSG00000214193___ENST00000453908___protein_coding___protein_coding	1	36320798	36320914	+	14I	SH3D21	ENSG00000214193	ENST00000453908	protein_coding	protein_coding	.	.	.	.	0.0401121	0.0972241	0.0821121	0.0850345	GUGAGUGGGCAGUGGCGGGGGUUGUGGAAGGUAGGGUUCCCCCUAGCCCUCACCUGCGCAGCCCCUCACCUCCAGCCCUCACCUGCCCAGCCCCUCACCUCCGCCUCGGCCCGCAG	-51.6	71.5517	116	.	.	.	1	0	0	0	0	0	0	0	0	0	0	0	0	0	0	0	0	0	0	0	0	0	0	0
5I_GNL2___ENSG00000134697___ENST00000373062___protein_coding___protein_coding	1	37574456	37574664	-	5I	GNL2	ENSG00000134697	ENST00000373062	protein_coding	protein_coding	.	.	.	.	0.0443173	0.0679856	0.0517885	0.0465529	GUGACCCGGCGUUUGUGAGAAUUUAGACUGAUACUUGUCACAAGCAUGUAUGUAUAUGAUAUGGGCCUUUUUUUGGUAUGCAUGUAUGAGCAGUGUGAAACUUGUCACUUAAGUGAUGAUGAACCCCUGGGACAACUGAAAUACCCCCAAAGUGGUAGGUGGUUUUGGUCCUUUGAAUUUAAUUGGGAAUCUCUUUGUGACCUUUCAG	-47.6	41.3462	208	PRPF8	.	.	0	0	0	0	0	0	0	3	0	1	0	0	0	0	0	0	0	0	0	0	0	0	0	0
2I_C1orf109___ENSG00000116922___ENST00000486637___protein_coding___protein_coding	1	37689883	37690001	-	2I	C1orf109	ENSG00000116922	ENST00000486637	protein_coding	protein_coding	.	.	.	.	0.0146441	0.0235678	0.0480763	0.0174322	GUGAGACAACUCCUGUCUGAACACGAUAACAGAGAUGACGCCCACCCUCGACCCAGUGCCUCCCCGACUGACUUGGCACCCCAACGUGGUUAUUUUCUGUUUUUAUCUUUUUCAGCAG	-25.7	50.8475	118	BUD13	.	.	0	0	0	0	0	0	0	0	0	0	0	1	0	0	0	0	0	0	0	0	0	0	0	0
1I_C1orf109___ENSG00000116922___ENST00000472584___protein_coding___lncRNA	1	37689886	37690001	-	1I	C1orf109	ENSG00000116922	ENST00000472584	protein_coding	lncRNA	.	.	.	.	0.0144783	0.0205391	0.041487	0.00141739	GUGAGACAACUCCUGUCUGAACACGAUAACAGAGAUGACGCCCACCCUCGACCCAGUGCCUCCCCGACUGACUUGGCACCCCAACGUGGUUAUUUUCUGUUUUUAUCUUUUUCAG	-23.3	50.4348	115	BUD13	.	.	0	0	0	0	0	0	0	0	0	0	0	1	0	0	0	0	0	0	0	0	0	0	0	0
1I_CDCA8___ENSG00000134690___ENST00000373055___protein_coding___protein_coding	1	37692784	37692904	+	1I	CDCA8	ENSG00000134690	ENST00000373055	protein_coding	protein_coding	.	.	.	.	0.0765667	0.110167	0.0926167	0.12385	GUAAGGGGCCAGGCCGUCGCGGCCUCCUGGGGCGGUCGCGGGAUGCUGGCGGGUGGGGACACGAGCUGCACAGAUUCGCCCGCCCGUGACCCGUGUCCUGUCGGCUCUGCCCUCCCGCAG	-58.2	74.1667	120	EFTUD2	.	CID_000324	0	0	0	0	0	0	1	0	0	1	0	0	0	0	0	0	0	0	0	0	0	0	0	0
2I_EPHA10___ENSG00000183317___ENST00000540011___protein_coding___protein_coding	1	37723166	37723310	-	2I	EPHA10	ENSG00000183317	ENST00000540011	protein_coding	protein_coding	.	.	.	.	0.140736	0.184451	0.12	0.0807847	GUGAGUUGGCUGGGCCUGGCUGGGGAGGGGCGGGCUCCACCCUGCCUCACUCCUCAGCCCUCUGCCUUGCUACACUGCAUGAGCCCGCUUGUCAGCCCCAGUGGUGGAGGCCCCAUUCCUCAGGCUCAUCUCUUUCUCUCCCAG	-61	65.2778	144	.	.	.	0	0	0	0	0	0	0	0	0	0	0	0	0	0	0	0	0	0	0	0	0	0	0	0
3I_YRDC___ENSG00000196449___ENST00000373044___protein_coding___protein_coding	1	37806976	37807100	-	3I	YRDC	ENSG00000196449	ENST00000373044	protein_coding	protein_coding	.	.	.	.	0.083871	0.0776613	0.0472258	0.0865806	GUGAGUCAAGUUUUCUCUUGUGUCCCCAGACUCCAGGCCACUUGGCUUUCACUAGGAUCCAGAUAAGACUUACCCUCUUAUCCCUUCCAACCUUUCUCAUGAUCCCUUUCCCCUUGCCUUACAG	-23.7	48.3871	124	.	ALL_AGO|slc16103_chr1|54|2|7|0.29|COORDS=chr1-:38045347	.	0	0	0	0	0	0	0	0	0	0	0	0	0	0	0	0	0	0	0	0	0	0	0	0
7I_SF3A3___ENSG00000183431___ENST00000373019___protein_coding___protein_coding	1	37978827	37978987	-	7I	SF3A3	ENSG00000183431	ENST00000373019	protein_coding	protein_coding	.	.	.	.	0.0915375	0.187888	0.16435	0.0937313	GUAAGGAAUAGUUUUUCUAUCAAAACUAUCGAUUUACUGUGUGUUUGCACAGUCUUCUAAGUAGCUCUGAUUCCAUUUUUUUUGUUGCUCCACACUGCAAAAAUAAGCCAGCCUGUGUGGUAAAGUAACCCUAAAAUCCUUUGCCGUCCUGUCUCCUUAG	-33.9	38.75	160	BUD13,SRSF1,SF3B4	.	.	0	0	0	0	0	0	0	0	0	0	1	0	0	0	0	0	0	0	0	0	1	0	0	0
2I_FHL3___ENSG00000183386___ENST00000373016___protein_coding___protein_coding	1	37997870	37997962	-	2I	FHL3	ENSG00000183386	ENST00000373016	protein_coding	protein_coding	.	.	.	.	0.301913	0.449696	0.635261	0.192728	GUGGGGGCUGGGCCAGCCAGGUGGGGGUGAGUGAGGCCUGUUGUGGGGUGGGAAUCCCCACUCAUACCUACUAAUGGAUGCUGCCCCCACAG	-46.7	64.1304	92	.	.	.	0	0	1	0	0	0	0	0	0	2	0	0	0	0	0	0	0	0	0	1	2	0	0	0
4I_FHL3___ENSG00000183386___ENST00000373016___protein_coding___protein_coding	1	37999148	37999256	-	4I	FHL3	ENSG00000183386	ENST00000373016	protein_coding	protein_coding	.	.	.	.	0.109102	0.0580185	0.0836481	0.117843	GUAAGGAGAGGGCCAGGCCAGGCAGGAGGUGGGUGGUGACCAGUGGAAGGGGGCAAAGGAUGGGUCCAUGAGGCCUGGGUGCCAGUGCCCCUGCUGUGUUCCCCACAG	-38.1	65.7407	108	EFTUD2	.	.	0	0	0	0	0	0	0	0	0	0	0	0	0	0	0	0	0	0	0	0	0	0	0	0
8I_MACF1___ENSG00000127603___ENST00000567887___protein_coding___protein_coding	1	39283301	39283408	+	8I	MACF1	ENSG00000127603	ENST00000567887	protein_coding	protein_coding	.	.	.	.	0.217822	0.222364	0.302439	0.0793364	GUGAGAGGGAGUUUACUGAACUUGAGUAAGGAACACGUAUUCAGUAUUCCUUCUUCUGGCAAGUUCCUUUGUUCUGACUAAGAAAUUUCUUGUCCAUUCUCUCUCAG	-30.7	40.1869	107	PPIG,DDX24	.	.	2	0	0	4	0	0	0	0	0	6	0	0	0	0	0	0	4	0	3	0	1	0	1	0
13I_MACF1___ENSG00000127603___ENST00000567887___protein_coding___protein_coding	1	39285390	39285603	+	13I	MACF1	ENSG00000127603	ENST00000567887	protein_coding	protein_coding	.	.	.	.	0.123305	0.107385	0.107789	0.053	GUAAGUCUCUGACUGUUUUGUCCAACAUCUGUGUCACAUGUUUCCUGCUUCUCACCCUCUGCUCUAAUUGUUGAAGUUAGCAAUCGAGGAAUCCAGAUGUAUUAUUUCCCUUUUUUUUUUUUUUUGGAAUUGCAGUAGACUUCUUGGCUCCCUCUGUCCUAGUGAGUGGGGCAAUGGAAGUUUUCCCACUGUUAUUCUCUCUUCCUGUCUCAG	-44.8	41.784	213	DDX24,BCLAF1,PPIG	.	.	0	0	0	0	0	0	0	0	0	0	0	0	0	0	0	0	0	0	0	0	0	0	0	0
34I_MACF1___ENSG00000127603___ENST00000567887___protein_coding___protein_coding	1	39324345	39324645	+	34I	MACF1	ENSG00000127603	ENST00000567887	protein_coding	protein_coding	.	.	.	.	0.10449	0.0603767	0.132543	0.0567067	GUGAGAAGAAGGUCCAUCUCUGUUUACCUGGGUAGAAUAAUAUGUGAUAAUACAUUAGGUGGAAUAGUAGAAGUCACAUGUGGGCCAUUCCAGAAGUGAUUGCUACCUGAGUAAAUGUUAAAGAAACUUAAGAAGCCAUCUUGUUUGUUCUUGUACCUUUUUAUCAGCUGUAGCUCAUUGGUGAUAAUAAUUUGACCUAAGCUGCAUAUUUUCUCUAGGAUUUAAAAAAAUAAUUUUAAAUAAUUUUUGACUCUUAAUUCUUGGGUUUUGAAGCUUUUUCUCUUUAUUUCUACCAUGUAG	-66.9	32.6667	300	AQR,ZNF800,BCLAF1	.	.	0	0	0	0	0	0	0	0	0	0	0	0	0	0	0	0	0	0	0	0	0	0	0	0
59I_MACF1___ENSG00000127603___ENST00000567887___protein_coding___protein_coding	1	39422535	39422729	+	59I	MACF1	ENSG00000127603	ENST00000567887	protein_coding	protein_coding	.	.	.	.	0.0801443	0.0964794	0.247923	0.0555	GUGAGUGACAAUGGGGUAGCAAGUGUACUGGAAACGGAAGGCAUAGAAAAGAGACAUCUGAAUCUAAGGUUUCCCGAAACCUGAAUGGAAAUAAAAAUUUAGCAGUUGCAAUCUAUAAUUACUAAAAGAGGUCAGUAGUAAUUUGAAAACUACUUUCUCCGUUCUCAUAAUGAACCUACAUGUUCAUGAUACAG	-39.6	36.5979	194	FXR2	.	.	0	0	0	0	0	0	0	0	0	0	0	0	0	2	0	0	0	0	0	0	0	0	0	0
73I_MACF1___ENSG00000127603___ENST00000567887___protein_coding___protein_coding	1	39441125	39441223	+	73I	MACF1	ENSG00000127603	ENST00000567887	protein_coding	protein_coding	.	.	.	.	0.210663	0.287786	0.199949	0.0931224	GUGUGGAGAAAUGGAUGAGGCACUCAGUUAGAACAUUAGUGGGCCCAGACUGAAGAGUGGUAUUGAUUGAAGAAUCUGAUUGAAUGUUUUUCCCCUAG	-21.4	42.8571	98	.	.	.	0	0	0	0	0	0	0	0	0	0	0	0	3	0	0	0	0	0	0	0	0	0	0	0
76I_MACF1___ENSG00000127603___ENST00000567887___protein_coding___protein_coding	1	39442320	39442411	+	76I	MACF1	ENSG00000127603	ENST00000567887	protein_coding	protein_coding	.	.	.	.	0.178769	0.201538	0.240132	0.0944505	GUAAGGCAGGUGGUAGAUGACAUCAGUGAACUACUCUCCGCUCUUUUCUAAUUUCGUAUUGAAUAUUCCCUUUCUGUCUUUUCCUGAGUAG	-11.4	40.6593	91	.	.	.	0	0	0	0	0	0	0	0	0	0	0	0	0	0	0	0	0	0	0	0	0	0	0	0
3I_PABPC4___ENSG00000090621___ENST00000437136___protein_coding___protein_coding	1	39562203	39562322	-	3I	PABPC4	ENSG00000090621	ENST00000437136	protein_coding	protein_coding	.	.	.	.	0.193176	0.096958	0.123277	0.0702689	GUGAGUGACCCACUUGCUUGCAGAAGAAGAGGGUCCCAGAGCCUGAUGCCAGCUAGGACACCAGUGUCCAUUGUUUACUGGGAUUUGAUUUGUUUUUUUAUUAACUAUCCUCCCCAUAG	-28.1	46.2185	119	U2AF2,PRPF8	.	.	0	0	0	0	0	0	0	0	0	0	0	0	0	0	0	0	0	0	0	0	0	0	0	0
5I_PABPC4___ENSG00000090621___ENST00000437136___protein_coding___protein_coding	1	39563741	39563835	-	5I	PABPC4	ENSG00000090621	ENST00000437136	protein_coding	protein_coding	.	.	.	.	0.650074	0.90583	0.910585	0.77917	GUGGUAUUGGAUGCACACAGAAGGGGGAAAGAUGGGAUUUGACGGGUCUUUGCCCAGACUGAUGGGCUUUAAUUGUAUUUGUUCUUUCCCUAAG	-28.9	45.7447	94	U2AF2,BUD13,SMNDC1,SF3B4,SF3A3,PRPF8,DDX24	.	.	0	0	0	0	1	0	0	0	1	2	2	0	0	8	0	0	0	0	0	0	0	0	0	0
9I_PPIE___ENSG00000084072___ENST00000324379___protein_coding___protein_coding	1	39753052	39753286	+	9I	PPIE	ENSG00000084072	ENST00000324379	protein_coding	protein_coding	.	.	.	.	0.0479103	0.0535598	0.0440812	0.0412479	GUAUGUGGCCAGGAAUGGGCCUCCUCCUUACCCAGGCCCUAGGAGCACAGCCCUGUGUGAGGGCUGGAGAGUCUCUGUGGCCUGAGAGAGAUGGCCAGGGGCUGUGUCCAGCGGGAGGGGCUGCUGCUGCCCAGGUUCCGGGGUGGAAGUGGGCAAAUGGGCAGGCAGGGGUUGGUAUCCCUAAACCACUGUUAGUCUCCGGCCUUACUCCCUCACUUCUAUUCUGCCACAAAG	-100.8	61.1111	234	AQR,BUD13	.	.	0	0	0	0	0	0	0	0	0	0	1	0	0	0	0	0	0	0	0	0	0	0	0	0
8I_MFSD2A___ENSG00000168389___ENST00000420632___protein_coding___protein_coding	1	39967711	39967803	+	8I	MFSD2A	ENSG00000168389	ENST00000420632	protein_coding	protein_coding	.	.	.	.	0.125489	0.179685	0.191185	0.126272	GUGAGUGGGGUUGAAGAGCAGAGCCUGGGUUGAGUUGGGAUGUCUGGUGGGAACCUCCCAGCUGAUUCAUCUUCCUGCACCCCCUUCCCUAG	-31.5	57.6087	92	.	.	.	0	0	0	0	0	0	0	0	0	0	0	0	0	0	0	0	0	0	0	0	0	0	0	0
6I_PPT1___ENSG00000131238___ENST00000439754___protein_coding___protein_coding	1	40092172	40092397	-	6I	PPT1	ENSG00000131238	ENST00000439754	protein_coding	protein_coding	.	.	.	.	0.113436	0.0837333	0.0602756	0.0959378	GUAAGGCGCUUCACAGCUGUUCCUUUGAAGGGUUGCUGACUGAUUUCAUAGCAUAUACUGUUAAAAUGCUUUGCCUUGUGUUUUCAGCAGCAGAUCAUACAGUGAUACUUUCACCCUUGAGUGGCUCAUGUGAGGAUACCAACCUAAAUGAGUUUACCUCUUAGAGAAGAUGUCAGUGGUUGUUUUCAGUCCCAUCCUCUCACUUCUCUCUGGCUUCUUUUUUAG	-54.3	42.2222	225	.	.	.	0	0	0	0	0	0	0	0	0	0	0	0	0	0	0	0	0	0	0	0	0	0	0	0
2I_EXO5___ENSG00000164002___ENST00000358527___protein_coding___protein_coding	1	40509625	40509732	+	2I	EXO5	ENSG00000164002	ENST00000358527	protein_coding	protein_coding	.	.	.	.	0.173822	0.0166916	0.0362991	0.00705607	GUAAGAAAGGACCAGAAGUUCCGGUUCUACCAUAGCAAGGACCUAAGUUGCUAAUUUAGGUUCUUUAAUGCAGACCUGGUCUUUCAGAACUUCUUUCUCUUCCCUAG	-29.3	42.0561	107	.	.	.	0	1	0	0	0	0	0	0	0	1	0	0	0	0	0	0	0	0	0	0	0	0	0	0
8I_NFYC___ENSG00000066136___ENST00000425457___protein_coding___protein_coding	1	40766703	40766917	+	8I	NFYC	ENSG00000066136	ENST00000425457	protein_coding	protein_coding	.	.	.	.	0.0930607	0.0562383	0.0574813	0.0536075	GUAUGUGCCCCAGAGACACAAGGCCUGUGUUGGAGACCAGGAGCAGAUGGCUUCUGACAGGAAAGGAGCGCUCAGCACACAGCUGUCUUGCCACCUCAUCCUUCAACCAGAAGCACCACCCCCACACCCUCCAUAUCCUUCUGCACCCAAGAGGCAUGGGUGGUAAUUGGAACAUUAGAUUCAAAGUGUUUUCUCUUACCAUCUUGUUCUCAAG	-57.7	51.4019	214	GRWD1,IGF2BP1,AQR	.	.	0	0	0	0	0	0	0	0	0	0	0	0	0	0	0	0	0	0	0	0	0	0	0	0
15I_CTPS1___ENSG00000171793___ENST00000372621___protein_coding___protein_coding	1	41008714	41008793	+	15I	CTPS1	ENSG00000171793	ENST00000372621	protein_coding	protein_coding	.	.	.	.	0.117608	0.147253	0.140456	0.0761646	GUGAGGAUUCCAGCUUGCUGGUACUCUGGAAAGAUAGUGAGCUGAGAGACCAGCAGAAUUAUUUUUCAUGCCUCAACAG	-22	45.5696	79	PRPF8,PPIG,SF3B4	.	.	0	1	0	0	0	1	0	0	0	2	0	0	2	1	0	1	0	0	0	0	0	0	0	0
2I_SCMH1___ENSG00000010803___ENST00000472037___protein_coding___protein_coding	1	41028319	41028583	-	2I	SCMH1	ENSG00000010803	ENST00000472037	protein_coding	protein_coding	.	.	.	.	0.123795	0.170523	0.243144	0.0696856	GUAGGUGCUGCUGCCUGACCUCUCAGUAGGAACCUGUGUGGAGAGCCUCACCUGGUGGGGACAAUACGAGAUGUUUGGGGAGGAGGGAUGCUUAGAGACAAAGGCUGAGGAGAACAGGUAGGCUUCAGCAUCACAGCAGGUGAACUGGACUCCAUGUGGCGGGCACUUCCCAGGAUGGCCUAUAAUCAGAACCUGGGGUGGUCAGACCAACCAGGACUCUGAUGGUGCCUCCCUUCCACUUCUGCCCACCUCCCCACCCCCCAG	-95.3	57.9545	264	.	.	.	0	0	0	0	0	0	0	0	0	0	0	0	0	0	0	0	0	0	0	0	0	0	0	0
5I_YBX1___ENSG00000065978___ENST00000321358___protein_coding___protein_coding	1	42696944	42697179	+	5I	YBX1	ENSG00000065978	ENST00000321358	protein_coding	protein_coding	.	.	.	.	0.0719106	0.0938723	0.0947872	0.0823064	GUAAGUUUCACCAUCAACAACAGCAAUGUGAUAAGUUCUGGUAGGACUGUUUAGAGCUGUUAAUUAUAUGGAAAGCAACUUGGAUUCCUAGUAAGAACCAAAAGGAUUAAUUUAUAAUGUAGUCACAAUUACUAGAUGGUCUGUUUUGUUUGUUUUUUAACUCUUGGAUUUAUCUGGUUGGGUUUUUUUAUUAUAUUACUGACCCAGUAGGCUUAAUUUCCAUUGUCUUUUUCAG	-43.6	32.3404	235	AQR,SF3B4	.	.	0	0	0	0	0	0	0	0	0	0	0	0	0	0	0	0	0	0	0	0	0	0	0	0
8I_P3H1___ENSG00000117385___ENST00000296388___protein_coding___protein_coding	1	42754990	42755164	-	8I	P3H1	ENSG00000117385	ENST00000296388	protein_coding	protein_coding	.	.	.	.	0.270069	0.703155	0.785345	0.260557	GUGAGGACCUUGAAGAAACUGCAUGGUUGGAUCAGUCUGAUGAAGCACUUGAGGCUUCCUGAGCCCAGGCAGAUGUGAACUCCUGGCAAGGGGUGGGCAGGUCCAGUUUGGGAAGUCGGGGUGGAGCCCAGGGCUGGCCCUGGAAUGCAGUCCUCAGAGCGGCUGUGCUCAUAG	-67.7	58.6207	174	PRPF8,GPKOW,BCLAF1,AQR,DDX24,ZC3H11A,EFTUD2,BUD13,UCHL5,SF3A3,ZNF622,PPIG,ZNF800,GRWD1	.	.	0	0	0	0	0	0	0	0	0	0	0	0	0	0	0	0	0	0	0	0	0	0	0	0
3I_SLC2A1___ENSG00000117394___ENST00000426263___protein_coding___protein_coding	1	42929033	42929209	-	3I	SLC2A1	ENSG00000117394	ENST00000426263	protein_coding	protein_coding	.	.	.	.	0.119977	0.134801	0.135108	0.0680511	GUGAGUCUUUGCUUACUGGCCCCCCCAGCCAAACCCCAGGGAGGAGGCAGUGCCAUCUUCCCCACUGGUCUUUGCAGUGCCCUGUGACUUUCUCAGCUCUUGAGGCAAGGCCUCUGGGUGGGUGGGUUCAGAAGGGCACUAGGCAGGGGUGGCACUGACACUGUCUCUGCCCACAG	-75.5	60.7955	176	SF3B4,AQR,EFTUD2,PRPF8	.	.	0	0	0	0	0	0	0	0	0	0	0	0	0	0	0	0	0	0	0	0	0	8	0	6
4I_SLC2A1___ENSG00000117394___ENST00000426263___protein_coding___protein_coding	1	42929314	42929592	-	4I	SLC2A1	ENSG00000117394	ENST00000426263	protein_coding	protein_coding	.	.	.	.	0.0700432	0.1265	0.155086	0.0607374	GUGAGUGCCCCCACCCACCCUUCCUGUGCCCCAGCCAAGCCCUCUGGUCAAGUGUGCAUGGUGAACAAGUCCCAAACUUGAAACAACAGAUACGCCUCUGCCGAAGAAGUUUCCCUUUAGACCCCAAGCCCGUAAGGUCACUGCAGUGCAGUGUCCCUUCUGCCUGAGUAUUUGUCCCCUUCAUUCUUUACUCAUCCUGGGUCCCACAUCCACUGCUACAGAGGCAGGGAAGGGCCACAAUGUCCAGGUAGGCCCCAACAGUUUCUCUUGUCUGGCAG	-71.5	55.036	278	AQR,SF3A3,SF3B4,PRPF8	.	.	0	0	0	0	0	0	0	0	0	0	0	0	0	0	0	0	0	0	0	0	0	0	0	0
2I_SLC2A1___ENSG00000117394___ENST00000475162___protein_coding___protein_coding	1	42930866	42931045	-	2I	SLC2A1	ENSG00000117394	ENST00000475162	protein_coding	protein_coding	.	.	.	.	0.0859218	0.0911955	0.127916	0.107469	GUAAGUAGGAGAGGUCCUGGCACUGCCCUUGGAGGGCCCAUGCCCUCCUGCCCAGGGAGUCCCAGAUGGGGUGGGAGGUAGGGGAGACUUAUCUGCCUGUUCCAGGGUAUUACCUCUGACCCAGCCCCUCGGAGCCCAAGGAAUGUGGGCACUGGCCUGACCUGUGACCCCGUCCCCAG	-72.4	63.6872	179	AQR,SF3B4,EFTUD2,RBM22,PRPF8	.	CID_000363	0	0	11	0	0	0	0	0	0	3	1	0	9	15	1	0	0	0	0	0	0	0	14	0
7I_EBNA1BP2___ENSG00000117395___ENST00000236051___protein_coding___protein_coding	1	43171651	43171885	-	7I	EBNA1BP2	ENSG00000117395	ENST00000236051	protein_coding	protein_coding	hsa-mirtron-1410	.	+	.	0.0619573	0.0808761	0.0850726	0.0453248	GUGAGCGUGGGCACAGGGUCGGGGGUACUCGGACAUGGGAUGCGCUUCAGGCGCUGUUGGGCUUGGGAGACCGAUUCUUGUCCCAGGAAAGAUGCACCCUGCGCCUCGCCAAGAGGGUCAAUUACCUGUCUGGGUAUUGGGGAUUAGCACUUUGUCCCUUCGCCUAACAGCCUGUGCUUGGGAAAGACAAACUCAGAGUUCCCUUCUUGUGAGCUCAGUGUCUGGAUUUCCUAG	-86.1	55.9829	234	AQR	.	CID_000364	0	0	0	0	0	0	0	0	0	0	0	0	0	0	0	0	0	0	0	0	0	0	0	0
9I_EBNA1BP2___ENSG00000117395___ENST00000431635___protein_coding___protein_coding	1	43172141	43172279	-	9I	EBNA1BP2	ENSG00000117395	ENST00000431635	protein_coding	protein_coding	.	.	.	.	0.0162681	0.0144855	0.0196087	0.0457536	GUGAGUUGCUGGCGCUGGAGCGAUUCGGUGGCACGUGGAGCCACGGCGUGGGAGUAGGGGGCUGAAGGCAGGCAGCAGCGGCCAGGGCCGCCCUCUGCUAGCCGCUUGGGUCUCGGGAUACCCCGUUUCUUCCUGUAG	-57.4	67.3913	138	DDX3X,NCBP2	.	.	0	0	0	0	0	0	0	0	0	0	0	0	0	4	0	0	0	0	0	0	0	0	0	0
1I_CDC20___ENSG00000117399___ENST00000310955___protein_coding___protein_coding	1	43359006	43359166	+	1I	CDC20	ENSG00000117399	ENST00000310955	protein_coding	protein_coding	.	.	.	.	0.013125	0.0135312	0.0349937	0.0169312	GUGAGAGGUGGUGGGGCUGAGCCGAGGUGGGGCCGUGGCCAGGGGGAGGGGGUGCUAGGCCGGAAGGGGCUGCAGCCGAGGGUGGCCCUGAUUUUGUGGCCGGCCAGGAGCGAAGGGGUCCCUUUCUGUCCCCUGAGCACCGUCGCCUCCUUUCCUCCAG	-77.4	70	160	DDX3X,AQR,EFTUD2	.	.	0	0	0	0	0	0	0	0	0	0	0	0	0	0	0	0	0	0	0	0	0	0	0	0
2I_CDC20___ENSG00000117399___ENST00000310955___protein_coding___protein_coding	1	43359396	43359489	+	2I	CDC20	ENSG00000117399	ENST00000310955	protein_coding	protein_coding	.	.	.	.	0.210409	0.136817	0.178581	0.0803226	GUCAGUGAGGUGCCAAAGGAACUGAGUGAGAGCAGCCUUCAUACUUUCUCCCUGGGGAGCCUGGUCAGACUGUCUUCUCUUUCUCCGCCCCAG	-21.2	55.914	93	PRPF8,SF3B4,EFTUD2	.	.	0	0	0	0	0	0	0	0	0	0	0	0	0	0	0	0	0	0	0	0	0	0	0	0
4I_CDC20___ENSG00000117399___ENST00000310955___protein_coding___protein_coding	1	43359821	43359968	+	4I	CDC20	ENSG00000117399	ENST00000310955	protein_coding	protein_coding	.	.	.	.	0.116503	0.111925	0.115483	0.106259	GUAAGACCCGAAGUUCCUGGUUCCUGGAGGGAGGUGUCAGUUCAUCUCCAGGGCUGAGCACAGAUAUCUGUCUCCUCUUCCUAUCUAAGAUUGAGGGCAAGGGAGGUGUUGAUUUUCCCAGCGUCUAGACUCACUCCGUUGCCACAG	-43.1	52.381	147	.	.	.	0	0	0	0	0	0	0	0	0	0	0	0	0	0	0	0	0	0	0	0	0	0	0	0
5I_CDC20___ENSG00000117399___ENST00000310955___protein_coding___protein_coding	1	43360097	43360192	+	5I	CDC20	ENSG00000117399	ENST00000310955	protein_coding	protein_coding	.	.	.	.	0.147274	0.250379	0.264789	0.134263	GUAAGUGCAUCCUUAUCCUCGCCUCAUGCAUGGAGAAAGAGGGCCUGGGACCACACAAACAAGGAAGCUCAUGCUCUUCUCUCCACCUCUGACAG	-22.2	52.6316	95	.	.	.	0	0	0	0	0	0	0	0	0	2	0	0	2	0	0	0	0	0	0	1	0	0	0	0
6I_CDC20___ENSG00000117399___ENST00000310955___protein_coding___protein_coding	1	43360389	43360498	+	6I	CDC20	ENSG00000117399	ENST00000310955	protein_coding	protein_coding	.	.	.	.	0.0941009	0.187367	0.135734	0.121899	GUGAGACGUGUCCAGUGCUGUCAUUCUCACCAGUCCCAAUGGGCUUGCACAGCUGGAGGAUAUUAAUGCCAAGUCCCAAUCUCUGAUCCUAGUGGGCUUCUCUCUCUAG	-24	51.3761	109	SF3B4	.	.	0	0	0	0	0	0	1	0	0	0	0	0	0	0	0	0	0	0	0	0	0	0	0	0
8I_CDC20___ENSG00000117399___ENST00000310955___protein_coding___protein_coding	1	43360961	43361119	+	8I	CDC20	ENSG00000117399	ENST00000310955	protein_coding	protein_coding	.	.	.	.	0.087443	0.185013	0.221006	0.0623861	GUGAGUAGGGUUGGGCUGAAGCCUCUGCAGACCCUCACCUAUAAUCUGGGGACUGUUAAGGGGAGAAGGGAUGGUAGGAUUGGACUGGGUUAAUCUGUGACCCCUAGAGCUCCUUGUCUGGCUCUAGUACCUGCUGACCCCACCUUUAUUCCAUCUAG	-50.7	52.5316	158	PRPF8,EFTUD2,BUD13,AQR,SF3B4	.	.	0	0	0	0	0	0	0	0	0	1	0	0	0	0	0	0	0	0	0	0	0	0	0	0
1I_ELOVL1___ENSG00000066322___ENST00000621943___protein_coding___protein_coding	1	43364137	43364323	-	1I	ELOVL1	ENSG00000066322	ENST00000621943	protein_coding	protein_coding	.	.	.	.	0.0970591	0.0853656	0.108941	0.0901935	GUGAGGGGCUUGGCCUGACUUACCUAUAACCAUCCCCCCACAUUCCUAGCCUGGAUCCUGCCUUUAUCCAGUCUGUCUCACCUUUGACCCCAUCUCUCCCUACUCAACGUUUGUCUCUUUCUCUACCCCCUCUUCCCCUCUAGUCCUCUCACUAUUCCCUCUGACCCUGGUCUUUCUCUAUCCUAG	-25.2	52.1505	186	.	.	.	0	0	0	0	0	0	0	0	0	0	0	0	0	0	0	0	0	0	0	0	0	0	0	0
2I_ELOVL1___ENSG00000066322___ENST00000621943___protein_coding___protein_coding	1	43364460	43364541	-	2I	ELOVL1	ENSG00000066322	ENST00000621943	protein_coding	protein_coding	.	.	.	.	0.238432	0.244914	0.20884	0.138556	GUGAGUGGUGAAGGCCACUAUGGGAAAGGGUGGGCACCAGAGGCUGGACUCUGCUGACCCUGUCUUAUUGUCCACUCACAG	-36.3	56.7901	81	SND1	.	.	0	0	0	0	0	0	2	0	0	1	0	0	0	0	1	0	0	0	0	0	0	0	0	0
4I_ELOVL1___ENSG00000066322___ENST00000621943___protein_coding___protein_coding	1	43364794	43364927	-	4I	ELOVL1	ENSG00000066322	ENST00000621943	protein_coding	protein_coding	.	.	.	.	0.112586	0.121368	0.11782	0.105226	GUAAGUAGGGGCUGGGGCUAGGUCAUAAGCAACCUGGUAGAUAUGACCAGUUUGGGGCCUGUGCUCAAGGCCCAGUUUAGGGAGGCUCUUAGAAUAGUGUAUGAGGUCCUAAGGCUAUCCCAACUUCUUGCAG	-46.4	51.1278	133	EFTUD2,PRPF8	.	.	0	0	0	0	0	0	0	0	0	0	0	0	0	0	0	0	0	0	0	0	0	0	0	0
17I_SZT2___ENSG00000198198___ENST00000634258___protein_coding___protein_coding	1	43424862	43425112	+	17I	SZT2	ENSG00000198198	ENST00000634258	protein_coding	protein_coding	.	.	.	.	0.17914	0.172808	0.152888	0.039172	GUACGUGCCAUCCCCCAUGACACCUCCCUGCCAAGGUCUGUCAUAAUCCCAGGGACACUCACCUCUGAGCUGGGUUGGGACUGCUGGAAACUGCCUCACAGGGACCCUGUGGCCAGAGGAUGCUCAAGGUCUGAGGCUGCAGUCAUAGGACAAUUUGGUGAGGGAACUGAAAUUCUGAGGGCCAGAGCUAGGCCAGGCCAGAUCUCUGCCUUGGCUGGGAUUUGCCCAAGAUCUCCCAUUUUGCCCACAG	-83	56.8	250	PRPF8	.	.	0	0	0	0	0	0	0	0	0	0	0	0	0	0	0	0	0	0	0	0	0	0	0	0
20I_SZT2___ENSG00000198198___ENST00000634258___protein_coding___protein_coding	1	43425949	43426037	+	20I	SZT2	ENSG00000198198	ENST00000634258	protein_coding	protein_coding	.	.	.	.	0.0800909	0.106125	0.0998295	0.162273	GUGAGUGGGGCAGGCGGCCCACUGGUGGAGCAGGGGAGUGGGUAGGGUAAUCUGCGUCUCACUGUGUCCUGUCCUUCCUCCCUCGUAG	-32.1	63.6364	88	.	.	.	0	0	0	0	0	0	0	0	0	0	0	0	0	0	0	0	0	0	0	0	0	0	0	0
29I_SZT2___ENSG00000198198___ENST00000634258___protein_coding___protein_coding	1	43429844	43430010	+	29I	SZT2	ENSG00000198198	ENST00000634258	protein_coding	protein_coding	.	.	.	.	0.101422	0.0988434	0.0909337	0.0514518	GUGGGAAGCUUGGGUGAGGGUAGAAGAGGUGUUAGAGUCCUGCCUGUGCAGAGGGACAGGAUUCUCUCCUGGGCGGGGGGUAUGCAUGUGUCCUGCUCUAGGGUAGGGAGUAGUAUCCUGUUGAGGGGUGACUGACAUUCUAACCUCCUUCUAAACCCCACAACAG	-62.9	54.8193	166	.	.	.	0	0	0	0	0	0	0	0	0	0	1	0	0	0	0	0	0	0	0	0	0	0	0	0
30I_SZT2___ENSG00000198198___ENST00000634258___protein_coding___protein_coding	1	43430103	43430310	+	30I	SZT2	ENSG00000198198	ENST00000634258	protein_coding	protein_coding	.	.	.	.	0.132391	0.197377	0.258729	0.0614638	GUGAGUGGCUCUCUUCCUUACCUCUCUCGUGCCCUCAACCCAGAGGCCCACCCAGACCCUCUUGAGUCUUGGUUCCCUGAGGCCUGGAUGUGGCUCUUGUCUUGCCUUAGAUCAAGCUGUCUAAGGCAAGACAAGUGUAAUCCCACUUGCCUAGGAUGAGGCAAGUGGGAUUCUUGCCUCAUCAUCUUGCUUCAUUCUUUUGCCUAG	-85.3	52.1739	207	.	.	.	0	0	0	0	0	0	0	0	0	0	0	0	0	0	0	0	0	0	0	0	0	0	0	0
32I_SZT2___ENSG00000198198___ENST00000634258___protein_coding___protein_coding	1	43430789	43430948	+	32I	SZT2	ENSG00000198198	ENST00000634258	protein_coding	protein_coding	.	.	.	.	0.089566	0.100881	0.0554214	0.0698679	GUGAGUUUGAGGCAGCCCGAGGGAAAGCCAAAGGUCCUGGAACAGCCUGCCUAAGUGGGAGUGGAGGGGAGCCUAGGGUUAUGUCUUUUAACACAUAGAUCUUGGAAUCUGUGCUUGUCUUAGAGCCCUCAGCAACUGCUAACUUUCCCCCUCUCCCAG	-48.5	52.8302	159	.	.	.	0	0	0	0	0	0	0	0	0	0	0	0	0	0	0	0	0	0	0	0	0	0	0	0
33I_SZT2___ENSG00000198198___ENST00000634258___protein_coding___protein_coding	1	43431090	43431264	+	33I	SZT2	ENSG00000198198	ENST00000634258	protein_coding	protein_coding	.	.	.	.	0.22158	0.226138	0.267023	0.140747	GUGUGGCAGCAAGUUUGGUGGGGGGUUUGGGACCUUUUUAGGGUAGGGGGACCACUAAGCGAAUCUAGAGCACUUGGGGACUAAGGAGACCUUGAGGAGUCCAAGAAUGAAGUAAGGAGGAGGCCCUGGUAGGAUAGUAACUCCUGACCUUUGACUUGUUCCCACCCUGUUCAG	-54.2	52.2989	174	EFTUD2	.	.	0	0	0	0	0	2	0	0	0	0	0	1	0	0	0	0	0	0	0	0	0	0	0	0
38I_SZT2___ENSG00000198198___ENST00000634258___protein_coding___protein_coding	1	43432604	43432727	+	38I	SZT2	ENSG00000198198	ENST00000634258	protein_coding	protein_coding	.	.	.	.	0.172236	0.231756	0.239171	0.118203	GUAAGAGAGGACUUGGGCAGCAGUCUGGAGGCCAGGACCAGAUCCCUGACCAUGCUUCCAUUUUUGGAGGGAGGCCCUAGACAGGAUUGAGAGAGGCUCCAGGCAUUUUCCUUCUCUAUCCAG	-39.7	54.4715	123	.	.	.	0	0	0	0	0	0	0	0	0	0	0	0	0	0	0	0	0	0	2	0	0	0	0	0
44I_SZT2___ENSG00000198198___ENST00000634258___protein_coding___protein_coding	1	43437508	43437594	+	44I	SZT2	ENSG00000198198	ENST00000634258	protein_coding	protein_coding	.	.	.	.	0.0723372	0.126384	0.127523	0.132884	GUAUGUGGCCCUUGGAAGGUGGGUAGGGCAUGAAUUAAGGAUGGCCUGGGAGGAGGCAUGUCCAAAGACAUGCUGCUCUUUCCCAG	-31.7	54.6512	86	.	.	.	0	0	0	0	0	0	0	0	0	0	0	0	0	0	0	0	0	0	0	0	0	0	0	0
50I_SZT2___ENSG00000198198___ENST00000634258___protein_coding___protein_coding	1	43439769	43439880	+	50I	SZT2	ENSG00000198198	ENST00000634258	protein_coding	protein_coding	.	.	.	.	0.0314054	0.174829	0.155865	0.0637297	GUGGGACAGCUUGGUCAGAGGAUGAGGUGUUCAGUUAUUGCUGUGGGAGGUAAGGGUGGUGAGUAGAGUGGGAUCUAGGGACACCCUCAAGUGUCCCUGUUCUCCUUCCAG	-36.4	54.0541	111	.	.	.	0	0	0	0	0	0	0	0	0	2	0	0	0	0	0	0	0	0	0	0	0	0	0	0
55I_SZT2___ENSG00000198198___ENST00000634258___protein_coding___protein_coding	1	43441818	43441999	+	55I	SZT2	ENSG00000198198	ENST00000634258	protein_coding	protein_coding	.	.	.	.	0.100282	0.110691	0.0851492	0.123917	GUGAGUGUAGAUCCUAUAGAAUUGAAGGGAACUCCCCUAGACUUCCUAAAAGCUGGGCCUACAGGAAGCCAAACCUGAGGAAGCUGAGCUAGGAGAGGUGGAAACAAGGCCCAGGGAGGUGAAGGCUAGGCCAGGGAGUGGUGUCAUGGAUGGCCUUUCUGUCUGUCCUCCCUUUCAAUAG	-58.4	52.4862	181	.	.	.	0	0	0	0	0	0	0	0	0	0	0	0	0	0	0	0	0	0	0	0	0	0	0	4
59I_SZT2___ENSG00000198198___ENST00000634258___protein_coding___protein_coding	1	43443086	43443187	+	59I	SZT2	ENSG00000198198	ENST00000634258	protein_coding	protein_coding	.	.	.	.	0.0883762	0.0992376	0.109416	0.103772	GUGAGGGUACUGGGCCAGGCAGCAGGGACAGGAAAUCUGUGGAGUCUGGGAGGAAGGGAGUGACAAUGCCUGGGGCUACUACUAAUGCCCUCAACCCUCAG	-35.7	58.4158	101	.	ALL_AGO|slc3447_chr1|42|12|19|0.63|COORDS=chr1+:43681410	.	0	0	0	0	0	11	0	0	0	4	0	0	0	0	0	0	0	0	0	0	0	0	0	0
17I_PTPRF___ENSG00000142949___ENST00000359947___protein_coding___protein_coding	1	43605000	43605189	+	17I	PTPRF	ENSG00000142949	ENST00000359947	protein_coding	protein_coding	.	.	.	.	0.0785556	0.0466032	0.051619	0.056164	GUGAGUAAGGGCCACGGCCAGCUGAGCCUGGCACACACACAGGCCUGCUGGGUGCUGUCUUUCCAGUCCUAACCCAUGUGCAUCCGGCUGUGGAGCAGGAAUGUGGUUGUGUAUCCGUGCACUGUGCCUUGCAGCCCGUGGUAGGGAACCUCACCCAAAGGCAUUGAUUGCCCCUCCCGUCCCCCACAG	-67.5	60.8466	189	PRPF8	.	.	0	0	0	0	0	0	0	0	0	0	0	0	0	0	0	0	0	0	0	0	0	0	0	0
28I_PTPRF___ENSG00000142949___ENST00000359947___protein_coding___protein_coding	1	43619573	43619679	+	28I	PTPRF	ENSG00000142949	ENST00000359947	protein_coding	protein_coding	.	.	.	.	0.179028	0.0548774	0.0835566	0.129217	GUGGGGCUCGGGUGGGCCUGCUUGGCUCCAGGGCCUAGACUGGGUCAUGCAGAUGACCCCCACCCCCACAGGAAGCCUGGCCUGACCAAUCCCUGCCUCUCAAUAG	-43.1	65.0943	106	.	.	.	0	0	0	0	1	0	0	0	0	2	0	0	7	0	1	0	0	2	0	0	5	0	0	0
31I_PTPRF___ENSG00000142949___ENST00000359947___protein_coding___protein_coding	1	43620579	43620837	+	31I	PTPRF	ENSG00000142949	ENST00000359947	protein_coding	protein_coding	.	.	.	.	0.0297791	0.0717752	0.0838217	0.0394651	GUGAGUGAGUGCAUUGAGUGUGUCCAUAACGCUGCCUGUCCACACGCUGGGUGGAUGGCUGCCUGCAUGGUACCUUAGCUCAAGCUUCAGAAAUCUGAGGCGGUGGGUGGGUAUUAGGGUGUGAGCACAUCUCCCCCUGUGGCCUCGGGUGCAGUGACACAGAUGCAUGCCUGUAUCAUGGUACUACCCUGGUCUAGUCCAGAGGGGUGGCUGCCUAAGGCACGAAUUCUAAUCAUGUACCCCACCCACCUUUCCCAG	-100.3	55.814	258	LIN28B	.	.	0	0	0	0	0	0	0	0	0	0	0	0	0	0	0	0	0	0	0	0	0	0	0	0
20I_KDM4A___ENSG00000066135___ENST00000372396___protein_coding___protein_coding	1	43703736	43704019	+	20I	KDM4A	ENSG00000066135	ENST00000372396	protein_coding	protein_coding	.	.	.	.	0.0281378	0.0472827	0.0627279	0.0669717	GUAUCCAAAGUUCUACCUUUCUAGGGAGUGGGGGGUGCUUGAUUAAUUCUGUGCUUCCUGUUGGGCCAGAGGCGAGUCUUUGCUCUUAGGAGAACUAAUAGGUUGGUAACCCUUUCAGAGCUAGGGGUCUGCCCUGUUUCCAGUCUGCCAAAUGUGAAGUAAGGUAGUUGUUAUUUUAGUGUUCUAACUCCUUCCUUUGACUGUAGGGGACUGCCACUGUGCAUGGUGGACCAGGGAAAGAGUCAGGGAUAUCCUAGCCAAAAGGCCUUUGUUUCCUUGGUAG	-87.1	47.7032	283	.	.	.	0	0	0	0	0	0	0	0	0	0	0	0	0	0	0	0	0	0	0	0	0	0	0	0
21I_KDM4A___ENSG00000066135___ENST00000372396___protein_coding___protein_coding	1	43704112	43704229	+	21I	KDM4A	ENSG00000066135	ENST00000372396	protein_coding	protein_coding	.	.	.	.	0.0570769	0.256949	0.24247	0.162342	GUGAGUAUUUUCUGUGUCCCCCCAGUUCCUGUCUUGGAGGGAGGGAACAAGUCAAGGAUGCAUCCCUUUGUAUUGUUCCUGGGGUAGCUGACACUUGGCUUGCUUAUUCUUCUAUAG	-36.3	47.8632	117	.	.	.	0	0	0	0	0	0	0	0	0	0	0	0	0	0	0	0	0	0	0	0	0	0	0	0
3I_IPO13___ENSG00000117408___ENST00000372343___protein_coding___protein_coding	1	43956460	43956559	+	3I	IPO13	ENSG00000117408	ENST00000372343	protein_coding	protein_coding	.	.	.	.	0.0953737	0.134525	0.169566	0.210081	GUAAAGGGUGGAGCAGCUUGGGGUGGGAUAGUAGGGCCCUCUAAGAAAUGGGGUUCUGGAAGUCCCUGGAAAGGUAGAAUGACCUGACUCUCUCCCCAG	-31.9	54.5455	99	.	.	.	0	0	0	0	0	0	0	0	0	0	0	0	0	0	0	0	0	0	0	0	0	0	0	0
8I_IPO13___ENSG00000117408___ENST00000372343___protein_coding___protein_coding	1	43958158	43958241	+	8I	IPO13	ENSG00000117408	ENST00000372343	protein_coding	protein_coding	.	.	.	.	0.208867	0.112024	0.0872169	0.0819518	GUAUGCAGGGGCCCUGGAUGGUGCUGGGCCUCAGAGCACACUCUGCACUGUGCUGAUACUACAUUCCUUCUUUCUCCCCUCAG	-21.9	56.6265	83	PRPF8,EFTUD2	.	.	0	0	0	0	0	0	0	0	0	0	0	0	0	0	0	0	0	0	0	0	0	0	0	0
16I_IPO13___ENSG00000117408___ENST00000372343___protein_coding___protein_coding	1	43966641	43966723	+	16I	IPO13	ENSG00000117408	ENST00000372343	protein_coding	protein_coding	.	.	.	.	0.366256	0.477183	0.40928	0.40678	GUAAGUGGGGCGAGAUGGACAGGUGGGCCUGGGGCUCCCCUAGAAGGAUCGUUAAACUGAUCUGCCUCUGCCUUUCCCACAG	-28.3	58.5366	82	PPIG	.	.	0	0	0	0	0	0	0	0	0	0	0	0	0	0	0	0	0	0	0	0	0	0	0	0
17I_IPO13___ENSG00000117408___ENST00000372343___protein_coding___protein_coding	1	43966782	43966929	+	17I	IPO13	ENSG00000117408	ENST00000372343	protein_coding	protein_coding	.	.	.	.	0.289068	0.751905	0.508129	0.225755	GUGAGUCCCAUGCUGAACCCUGACCCACUGCCACCCCAGUGCCCUCCCCUGCCCAGGACUUCAGACAGUAGGGCUGGGGUGUACAGGUCUUGUCCUCAGGGAGAGCUGGGAAGGAGCUGGGCUGAUGGGCCUCUCCAUCCUCUGCAG	-56.4	63.2653	147	.	.	.	0	0	0	0	0	0	0	0	0	0	0	0	0	0	0	0	0	0	0	0	0	0	0	0
4I_DPH2___ENSG00000132768___ENST00000255108___protein_coding___protein_coding	1	43972070	43972157	+	4I	DPH2	ENSG00000132768	ENST00000255108	protein_coding	protein_coding	.	.	.	.	0.0898506	0.103391	0.174448	0.118368	GUGAGUAGUGGGGGCAUUGCCUAAGCUGGAAACCUGGGGCACGGAGUCAGGGGGUGAGUAUGGAUUUUCUUUCCUCCUCCCUUUCAG	-23.9	55.1724	87	.	ALL_AGO|slc3533_chr1|51|3|6|0.50|COORDS=chr1+:44210293	.	17	0	0	0	0	1	0	0	0	0	0	0	0	1	0	0	0	0	0	0	0	0	9	7
5I_DPH2___ENSG00000132768___ENST00000255108___protein_coding___protein_coding	1	43972334	43972414	+	5I	DPH2	ENSG00000132768	ENST00000255108	protein_coding	protein_coding	.	.	.	.	0.0606625	0.0608	0.070725	0.063075	GUAAAUGUACAAGUCUCCACUCCCAGCUGAGCUUUUUCUCCAGAUGCAGCGCACUCAGACUGAGCCCCCUCCCUCUACAG	-8.4	53.75	80	.	.	.	0	0	0	0	0	0	0	0	0	0	0	0	0	0	0	0	0	0	0	0	0	0	0	0
6I_ATP6V0B___ENSG00000117410___ENST00000472174___protein_coding___protein_coding	1	43976824	43977025	+	6I	ATP6V0B	ENSG00000117410	ENST00000472174	protein_coding	protein_coding	.	.	.	.	0.0746667	0.0949204	0.0591741	0.0616119	GUGGGUGGAUGGGCGUAUGAAUGCAAAAUGCUGGGACUUCAUGCCUGCUUCCACUCUCCCCCAUCCCAGCUUGGGCCAUCAUUUUGAUAUUCUCUCACCUACUUUUUCUGCUUUGCAGAGUGGGGAUGGUGAUUGGCCCCAUUAGCCCAUAUCUCCCCCAUUCCUGGCUUAGCCUCACUGCACCCCUCUCUAUCCUCCCAG	-57.6	53.2338	201	EFTUD2,SF3B4	.	.	0	0	0	0	0	0	0	1	0	0	2	0	0	0	0	0	0	0	0	6	0	0	0	0
1I_SLC6A9___ENSG00000196517___ENST00000360584___protein_coding___protein_coding	1	43997739	43997854	-	1I	SLC6A9	ENSG00000196517	ENST00000360584	protein_coding	protein_coding	.	.	.	.	0.156426	0.0871217	0.0961217	0.123696	GUGAGGGCAGGGACAGGCUGGGUAGCCAGGCAAAAUGGGAGGGGCCAGCUGGAAGGGGCUUAAGGGCUCCCUCCUGACGUGCCCUGCCCCUGUGCCCCAUGCCUACCUCAUGCAG	-55.7	66.087	115	.	.	.	0	0	0	0	0	0	0	0	0	2	0	0	0	0	0	0	2	0	0	0	0	0	0	0
2I_SLC6A9___ENSG00000196517___ENST00000372307___protein_coding___protein_coding	1	44000867	44000955	-	2I	SLC6A9	ENSG00000196517	ENST00000372307	protein_coding	protein_coding	.	.	.	.	0.151886	0.122864	0.155966	0.170477	GUGAGCACUCGAGCCUCCGGCCUCCCGCGACCCGGCCCUUGGCCCGCCCACUCUGUCCUGCGGGUCUGCUGACCCCCCAUCUCUCCAG	-24.4	72.7273	88	.	.	.	0	0	0	0	0	0	0	0	0	0	0	0	0	0	0	0	0	0	0	0	0	0	0	0
6I_SLC6A9___ENSG00000196517___ENST00000372307___protein_coding___protein_coding	1	44002416	44002511	-	6I	SLC6A9	ENSG00000196517	ENST00000372307	protein_coding	protein_coding	.	.	.	.	0.0799263	0.111168	0.168411	0.0960316	GUGGGAAGUGAGGGAAACCGGAAGGGGGCUGGGGAGGGGCCAGGGAGGUGCCUGCCUCUGCCCACAGCUCCUCACCCACCGGUCCUUCCCUGCAG	-51	69.4737	95	.	.	.	0	0	0	0	0	0	0	0	0	2	0	0	5	0	0	0	0	0	0	0	0	0	0	0
1I_DMAP1___ENSG00000178028___ENST00000446292___protein_coding___protein_coding	1	44213527	44213662	+	1I	DMAP1	ENSG00000178028	ENST00000446292	protein_coding	protein_coding	.	.	.	.	0.00865926	0.00744444	0.00826667	0.0272815	GUGCGGAAGUGCGAGGGCCCAGGUGGCUGAAGGGGCCGUUAGGAACAUCCAAGCGGUGGGGCACAGGCAGAUCCCCGACCUGACCUGGACCACCCUUCUCCUCUUGGCCCGCCCCUUCAACUCGCCUCCGCUUAG	-61.2	65.9259	135	NCBP2	.	.	0	0	0	0	0	0	0	0	0	1	0	9	0	0	0	0	0	0	0	0	0	0	0	3
7I_DMAP1___ENSG00000178028___ENST00000361745___protein_coding___protein_coding	1	44219241	44219405	+	7I	DMAP1	ENSG00000178028	ENST00000361745	protein_coding	protein_coding	.	.	.	.	0.243909	0.264622	0.171762	0.0792561	GUGCGGAGGUUCCGCCAGCCUAGCUCAGGGUGGAAGGGUCACCUGGCACAAGGCCUCACCCCGAGUGGAGGGUUCUGAGAGUACCCAGUGCUGAUGGGGUGCUAGGACUAACCCUGGGCCCUCUCCCUGUGACACCUUGGUCUCCAUAAUGCCUUCUCCCCCAG	-60	62.1951	164	PRPF8	.	.	0	0	0	0	0	0	0	0	1	0	0	0	0	0	0	0	0	0	0	0	0	0	0	0
9I_DMAP1___ENSG00000178028___ENST00000361745___protein_coding___protein_coding	1	44219878	44220016	+	9I	DMAP1	ENSG00000178028	ENST00000361745	protein_coding	protein_coding	.	.	.	.	0.159768	0.145645	0.0808623	0.10529	GUGAGUGUGGGGACUGGGCCCCAUAGGGUGUACCCACCCGAGGCUGUGGAUAUAGGUUGGGCAGGGGGAGGGGAGUUCACAUUGCUGGCCCUCUACCACACCUGGGCUCUGCCCGUGCUGCCUGCCGCCUGCCUGCAG	-61.1	65.942	138	PABPN1,PPIG,PRPF8	.	.	0	0	0	0	0	0	0	0	0	0	0	0	0	0	0	0	0	0	0	0	0	0	0	0
9I_RNF220___ENSG00000187147___ENST00000355387___protein_coding___protein_coding	1	44644794	44644994	+	9I	RNF220	ENSG00000187147	ENST00000355387	protein_coding	protein_coding	.	.	.	.	0.24663	0.25863	0.353435	0.170005	GUAUCCUUGGAGCACUAUGGGGGCUGGUGGGGCUGAUAGGGCAGGCACAGGGAAUAAGAAAAGUAGCUCUUCUAGUAUUCACCUGCACCACCCCCCGGGCCAGAGUCUCAGCUUUGGCCAGGAGGGCCAUGCUCUCCUGAGGAUUCAACCCUCAUAGCCUGCUGCAAACUAGGAUCCAUUGUCCUUGACCACCAUGCCAG	-75.9	56	200	.	.	.	0	0	0	0	0	0	0	0	0	0	0	0	0	0	0	0	0	0	0	0	0	0	0	0
11I_RNF220___ENSG00000187147___ENST00000355387___protein_coding___protein_coding	1	44645276	44645409	+	11I	RNF220	ENSG00000187147	ENST00000355387	protein_coding	protein_coding	.	.	.	.	0.264128	0.840714	0.768617	0.119677	GUAAGUCCUGCCCCAGGUUAGGAGUAAUGGGGGAGAGGGGGUAUCCCUAGAUGGUGGUGACUGACUCAAGCCCAACCCCUCACCUGUGCUGCCCAGUCUGGCCGGAGUGUGAGUUGCCCCUCUGUCCCAGCAG	-47.2	60.9023	133	PRPF8,SF3B4	.	.	0	0	0	0	0	0	0	0	0	0	0	0	0	0	0	0	0	0	0	0	0	0	0	0
13I_RNF220___ENSG00000187147___ENST00000355387___protein_coding___protein_coding	1	44649769	44649882	+	13I	RNF220	ENSG00000187147	ENST00000355387	protein_coding	protein_coding	.	.	.	.	0.259929	0.274327	0.343248	0.142425	GUGAGUAGAAAAGAACCUAGGGGUGCCCUUGGUCAGGCUUCCACGCCCUCUGGGGGAGUUGGAGAGGGUGGGCCUACCUCAGAGUGACCCCUUCUCUGCCCCCUCCUCCCUAG	-38.8	61.9469	113	.	.	CID_000377	0	0	0	0	0	0	0	1	0	1	0	0	3	0	0	0	0	0	5	0	0	0	5	0
8I_KIF2C___ENSG00000142945___ENST00000452259___protein_coding___protein_coding	1	44755983	44756074	+	8I	KIF2C	ENSG00000142945	ENST00000452259	protein_coding	protein_coding	.	.	.	.	0.352615	0.307165	0.361495	0.240011	GUAAGUCCUGUUCAGUCAGGAAGAGGCUUCAGACUGACUAAUGGGCCUUCUGUUUCCAGGGAGCACCCCCUGAAAUACUCUCCUUCUGCAG	-25	51.6484	91	SMNDC1,SF3B4	.	.	0	0	0	0	0	0	0	0	0	0	0	0	0	0	0	0	0	0	0	0	0	0	0	0
10I_KIF2C___ENSG00000142945___ENST00000452259___protein_coding___protein_coding	1	44757646	44757907	+	10I	KIF2C	ENSG00000142945	ENST00000452259	protein_coding	protein_coding	.	.	.	.	0.0866437	0.129073	0.161494	0.0830536	GUGAGUAUUGAGGCCUGGCGGGGAAAGAGCCUUUCCCUUGUGCACCCCUGGCUCCCUAUAAAGGGAGACAAUGAGUUUGUUGAGAAAGGCCCCUUGUUACAGAUGCCCCAUCACCAGAUAGCCUUGCCAUGUCAGAUGCAGGGAGGGGCUUUAGGUCCAGCCUUCUGGCUUUGUUGUGGCCCACUGUAGUGAAGGAGCCAGUAGUGCUCUGCUCUAGGCCAACAGCCCUUUUCCAUGGUCUUCUACCCCUUCCCUUUGCAG	-87.2	54.4061	261	PRPF8,AQR,EFTUD2,RBM22,BUD13	.	.	0	0	0	0	0	0	0	0	0	0	0	0	0	0	0	0	0	0	0	0	0	0	0	0
12I_KIF2C___ENSG00000142945___ENST00000372224___protein_coding___protein_coding	1	44757971	44758048	+	12I	KIF2C	ENSG00000142945	ENST00000372224	protein_coding	protein_coding	.	.	.	.	0.121325	0.114935	0.127688	0.172052	GUAAGUACUGUGUACUGCUGCUUCAGGGUUGGGCACAGAAAGGCAGGUUGUUUGCUUAGCAAAGUUCUCUCCCUCAG	-16.6	49.3506	77	EFTUD2,PRPF8	.	.	0	0	0	0	0	0	0	0	0	1	0	0	3	0	0	0	0	0	0	0	1	0	0	0
15I_KIF2C___ENSG00000142945___ENST00000372224___protein_coding___protein_coding	1	44760484	44760591	+	15I	KIF2C	ENSG00000142945	ENST00000372224	protein_coding	protein_coding	.	.	.	.	0.139477	0.0537383	0.0647757	0.0723458	GUAGUGGGGCAGCUAGAGCUGGUUGGCCGGGAGAGCUACUGGGAAGGGAUGGGGAGGGAUCAGUGCAAGGAAAGAAGGGACCUCAGUUGUUCCUGCUGCCCCCACAG	-36.7	60.7477	107	FUS	.	.	0	0	0	0	0	0	0	1	0	1	0	0	0	15	0	0	0	0	0	0	0	0	0	0
18I_KIF2C___ENSG00000142945___ENST00000372224___protein_coding___protein_coding	1	44762451	44762544	+	18I	KIF2C	ENSG00000142945	ENST00000372224	protein_coding	protein_coding	.	.	.	.	0.0720645	0.040043	0.0786559	0.113978	GUAAGGACCAGGAUGCGGCCAAGCAAGACAGAAGUGUGGCCUGCUGAGGCGGCACCUGGGUCACAUAAUUGUCUUUCUUUUUGGCCCUCUCAG	-32.6	54.8387	93	EFTUD2	.	.	0	0	0	0	0	0	2	0	0	3	1	0	0	0	0	0	0	0	0	0	0	0	0	0
20I_KIF2C___ENSG00000142945___ENST00000372224___protein_coding___protein_coding	1	44766949	44767096	+	20I	KIF2C	ENSG00000142945	ENST00000372224	protein_coding	protein_coding	.	.	.	.	0.106129	0.13515	0.23902	0.0996327	GUGGGUGUGGCUGGAUGGGGUGCAGGUGGACGAUGGUGGCCUCUGCUGGCUCUUGGGCAGCUGCAGGUGAUGGCAGCUCUGCCCUGAGUGAAUGGGGGCUCCUCAGACUCUCACUAACCCCAUAUGUACCGCUACCCUUUCUUCCAG	-64.7	60.5442	147	AQR	.	.	0	0	0	0	0	0	0	0	0	0	0	0	0	0	0	0	0	0	0	0	0	0	0	0
4I_RPS8___ENSG00000142937___ENST00000396651___protein_coding___protein_coding	1	44777789	44777999	+	4I	RPS8	ENSG00000142937	ENST00000396651	protein_coding	protein_coding	.	.	.	SNORD38A	0.396614	0.372733	0.391195	0.308405	GUGCGUGUUACUUCCCUGUAGGGGUUGUGGGGAGGGCAGCCUGACUCCAGCCUUCUCGUGAUGAAAACUCUGUCCAGUUCUGCUACUGAAGGGAGAGAGAUGAGAGCCUUUUAGGCUGAGGAAGGCCAGCACUGGGGUGUGCAGGGUUCGAGAAAGCUCCCAGGGCCUGCCUUCCUUCCCUGAGCUCAUAUAUUUGUAUCCCCUUUUCAG	-70.5	54.7619	210	PUM1,YBX3,NOLC1,NIPBL,EFTUD2,SF3B4	.	.	0	0	0	0	0	0	0	0	0	1	0	0	0	0	0	0	0	0	0	0	0	0	0	0
1I_PLK3___ENSG00000173846___ENST00000372201___protein_coding___protein_coding	1	44800673	44800839	+	1I	PLK3	ENSG00000173846	ENST00000372201	protein_coding	protein_coding	.	.	.	.	0.0305904	0.0407349	0.0519458	0.0583675	GUGGGCCGAGGGACGUCCGCGGGGUGGUGAUGGUGGAGGUGGGGGUCCCGGCCGGCCUCUUUUCUGGCGCCGAGCAGGGCGUGGGCACUUGACCCCCAACGCGGGGACGCCCGCGGGCCAGACUCGGCCCCCCUGGAACAACCAGCCUGAUGCCCCCUCUUCACAG	-79	72.8916	166	RBM15,PRPF8	.	.	1	0	0	0	0	0	9	0	0	0	1	0	0	0	0	0	0	0	3	0	0	0	0	0
6I_PLK3___ENSG00000173846___ENST00000372201___protein_coding___protein_coding	1	44802855	44802954	+	6I	PLK3	ENSG00000173846	ENST00000372201	protein_coding	protein_coding	.	.	.	.	0.096303	0.0971212	0.173384	0.0971616	GUGAGUUGCAGGGUCCAGGUUCAGCAGCAGACAGGUGGUGGGUGUGUGGGUGGAGCAUCUCCUCCACUUUACUCCUGACCCCUUGGCCCUGCCCUAUAG	-37.7	59.596	99	.	.	.	0	0	0	0	0	0	0	0	0	2	1	0	0	0	0	0	0	0	0	0	0	0	0	0
7I_PLK3___ENSG00000173846___ENST00000372201___protein_coding___protein_coding	1	44803153	44803267	+	7I	PLK3	ENSG00000173846	ENST00000372201	protein_coding	protein_coding	.	.	.	.	0.109746	0.208588	0.179228	0.0762456	GUCUGUGGCUCCCCAGACCUCUAAGUCCAUCUGUGUAUUCCCAGGGAUUGAAAGGGGGCAGGUGACAGGACCCCUGGAGCCUCUCUUCUCUGUUCACAUGGUUCCCCUCCCUAG	-31.7	57.0175	114	PRPF8	.	.	0	0	0	0	0	0	0	0	0	0	0	0	0	0	0	0	0	0	0	0	0	0	0	0
9I_PLK3___ENSG00000173846___ENST00000372201___protein_coding___protein_coding	1	44803691	44803930	+	9I	PLK3	ENSG00000173846	ENST00000372201	protein_coding	protein_coding	.	.	.	.	0.664142	0.583552	0.628983	0.517264	GUGAGGCGCUCAGGUGGACACUGUUCCCCUGACUCACCCCCACCCUAGCAGCUGAGGGAAGCCGGGGAUAAAAGAGGCUGCUGAAGCAUCCAGCCUCGUGGUGGCCUAAUUGGCUGUGUGUCACCAGCCUGGCGGGGCUGACCUGGGGUGCCCUGGGAGCCAGGGCAGGGCCAGGCCAUGGACUCAAGGGUUUGGAUUUUGGGGCCUGUGUCACUCCCUUUCCCUGCCCAACCCUCCAG	-99.4	63.5983	239	PPIG,AQR,PRPF8	.	.	0	0	0	0	0	0	0	0	0	0	0	0	0	0	0	0	0	0	0	0	0	0	0	0
10I_PLK3___ENSG00000173846___ENST00000372201___protein_coding___protein_coding	1	44804024	44804162	+	10I	PLK3	ENSG00000173846	ENST00000372201	protein_coding	protein_coding	.	.	.	.	0.107804	0.102159	0.132891	0.104014	GUGAGGAGCCAGGGAGGAUGAGAGGUGAUAGAGGUUGCUGGAGCUGAGAUCAGGGGCGAGAGGGAAGGAGUGGGCAGAGGGGCCUGGCCUGGGUCCUGGGGUGCUAAUUCCUAAAUCUCAGUGCCCUGUCUCCUUCAG	-51.4	60.1449	138	EFTUD2,SF3B4	.	.	0	0	0	0	0	0	0	1	0	1	1	0	0	2	0	0	0	0	0	0	0	0	5	8
7I_BTBD19___ENSG00000222009___ENST00000450269___protein_coding___protein_coding	1	44813499	44813637	+	7I	BTBD19	ENSG00000222009	ENST00000450269	protein_coding	protein_coding	.	.	.	.	0.113072	0.0952826	0.124283	0.0662464	GUGGGGACGCGGGGAACCGGCCCAGCUCCACUCAGCAGGGGGUACAGGGCGCUGGGAGGGGGCAGGAGCAGCCCGGCCCACGGUCCUCGGGGCGAGGGGCCACCGCGGGACUGCGCACUAACUGGCCUUGCUCUGCAG	-64.6	74.6377	138	SRSF1,PPIG,PRPF8,RBFOX2,SF3B4,SF3A3	.	.	0	0	0	0	0	0	0	0	0	0	0	0	0	0	0	0	0	0	0	0	0	0	0	0
4I_PTCH2___ENSG00000117425___ENST00000438067___protein_coding___protein_coding	1	44823168	44823242	-	4I	PTCH2	ENSG00000117425	ENST00000438067	protein_coding	protein_coding	has-agotron-4	+	.	.	0.0685	0.0652162	0.0624324	0.109027	GUAGGGAGGGCUCGGGGCAGGGAGGCAGGGCUCAGGACAGGCCUGGGCUGACUCCCCCCACACCCUACCCCUAG	-39	71.6216	74	.	ALL_AGO|slc16594_chr1|56|14|50|0.28|COORDS=chr1-:45061416,ALL_AGO|slc16595_chr1|43|6|46|0.13|COORDS=chr1-:45061470	.	0	0	0	0	0	0	0	0	0	1	0	0	0	0	0	0	0	0	0	0	0	0	0	0
19I_PTCH2___ENSG00000117425___ENST00000372192___protein_coding___protein_coding	1	44832044	44832151	-	19I	PTCH2	ENSG00000117425	ENST00000372192	protein_coding	protein_coding	.	.	.	.	0.123514	0.339729	0.247916	0.200626	GUGAGUCUGGCUGAGCCCCUGAGCAGCUGGGGGCGAGGCGUGCUGUGGGGGUUCUGGAGUGGGAAUCCCCUUCUUCUGCUGAUCUCCUAUGCCCCUGGCUAUUGCAG	-43.4	62.6168	107	.	.	.	0	0	0	0	0	0	0	0	0	0	0	0	0	0	0	0	0	0	0	0	0	0	0	0
1I_HECTD3___ENSG00000126107___ENST00000372168___protein_coding___protein_coding	1	45003576	45003668	-	1I	HECTD3	ENSG00000126107	ENST00000372168	protein_coding	protein_coding	.	.	.	.	0.164326	0.143815	0.0861304	0.0878587	GUGGGUUUUUUCCUAGGCUCGAUUUGGGGCCCAGGGGACCCCAUCACCCCUGGUAGCGAUGUAGGGACCUGACCAAGUCCCCAUUCCCACAG	-34.7	59.7826	92	.	.	.	0	0	0	0	0	0	0	0	0	2	0	0	0	0	0	0	0	0	0	0	0	0	0	0
3I_HECTD3___ENSG00000126107___ENST00000372168___protein_coding___protein_coding	1	45003936	45004059	-	3I	HECTD3	ENSG00000126107	ENST00000372168	protein_coding	protein_coding	.	.	.	.	0.242398	0.283333	0.163154	0.0841707	GUCAGUGGAGGAGGGCAGGGUGACACCUGGGUUUGGACUCUGCUGCUGAGUUGCAGAGGCAGGGUAGAAGUUGUAGACCCUCCCUCACCAUCCAUGCAGGCACUGAUUUCCUUCUCCCUCCAG	-42	57.7236	123	.	.	.	0	0	0	0	0	0	0	0	0	0	0	0	0	0	0	0	0	0	0	0	0	0	0	0
11I_HECTD3___ENSG00000126107___ENST00000372168___protein_coding___protein_coding	1	45007271	45007412	-	11I	HECTD3	ENSG00000126107	ENST00000372168	protein_coding	protein_coding	.	.	.	.	0.113957	0.0736809	0.152369	0.0491206	GUCUGCACCACCUAGGGUCCGACUGAGAUAGGAUCAGUCAAGGGCCAAGGGGGCUAGGCCAAGAGGGACCUGAACAAGUUCUUGGGGCAAGUAUAGGGCCAGGUCUUGCUUUCCUAUGACUCCUUUCCUCCUUGCCUCCAG	-50.6	56.0284	141	.	.	.	0	0	0	0	0	0	0	0	0	0	0	0	0	0	0	0	0	0	0	0	0	0	0	0
2I_UROD___ENSG00000126088___ENST00000246337___protein_coding___protein_coding	1	45013019	45013135	+	2I	UROD	ENSG00000126088	ENST00000246337	protein_coding	protein_coding	.	.	.	.	0.0652414	0.0934397	0.1235	0.163534	GUAAGAGUCAGGGUCUGGAAAUCUAGAUAAAACUCCGGAGGGAGAAAAGUUUUCGAGGGGCAGGGGAGGGCUCUGGAGGGCCUCAAGGCUGAGCCCUGUCUUCCCUCUGUAUGCAG	-42.4	55.1724	116	.	.	.	0	0	0	0	0	0	0	0	0	0	0	0	0	0	0	0	0	0	0	0	0	0	0	0
3I_MUTYH___ENSG00000132781___ENST00000529892___protein_coding___protein_coding	1	45331334	45331419	-	3I	MUTYH	ENSG00000132781	ENST00000529892	protein_coding	protein_coding	.	.	.	.	0.138753	0.220106	0.169824	0.108894	GUAAGUGAGCAGCGGAAUAGCCAAGGAUGUUGGCUUUUGAGGCUAUAUCCACAGGCCUAUUUGAACCCCUUGACCCUUCCUCCAG	-17.6	50.5882	85	.	.	.	0	0	0	0	1	0	0	0	0	2	0	0	0	0	0	0	0	0	0	0	0	0	0	0
9I_MUTYH___ENSG00000132781___ENST00000448481___protein_coding___protein_coding	1	45332687	45332762	-	9I	MUTYH	ENSG00000132781	ENST00000448481	protein_coding	protein_coding	.	.	.	.	0.11936	0.102933	0.12172	0.0947467	GUAAGGGGAUGGCAGGAGGGUAGGAACCCAGGAGUCUUGGGUGUCUUAUAAUCUUGAGUCUUGCACUCCAAUCAG	-24.6	50.6667	75	.	.	.	0	0	0	0	0	0	0	0	0	0	0	0	0	0	0	0	0	0	0	0	0	0	0	0
10I_MUTYH___ENSG00000132781___ENST00000448481___protein_coding___protein_coding	1	45332834	45332917	-	10I	MUTYH	ENSG00000132781	ENST00000448481	protein_coding	protein_coding	.	.	.	.	0.277301	0.294506	0.299554	0.104	GUGAGAGCCACCCUAGGGUAGGGGAAAUAGGAACAAUAGAGGGACUGACGGGUGAUCUCUUUGACCUCUGAUCCUACCCACAG	-24.5	53.012	83	.	.	.	0	0	0	0	0	0	0	0	0	1	0	0	0	0	0	0	0	0	0	1	0	0	0	0
11I_MUTYH___ENSG00000132781___ENST00000448481___protein_coding___protein_coding	1	45332959	45333096	-	11I	MUTYH	ENSG00000132781	ENST00000448481	protein_coding	protein_coding	.	.	.	.	0.0581314	0.101109	0.146577	0.0675109	GUGACUCCAGGGGAGGAAGGGAAGGGUCAUGGGUCAGACCCCAGAUGAGAGCCUCUACUUUGGGGUGGGUGUAGAGAAGGCUUCCUCUACCACCUUCACCCUUGACCUUGUCUCUUUCUGCCUGCCUGUGGCUAUAG	-62.4	56.2044	137	PPIG,EFTUD2,PRPF8	ALL_AGO|slc16633_chr1|43|7|11|0.64|COORDS=chr1-:45571351	.	0	0	0	0	0	0	0	0	0	0	0	0	0	0	0	0	0	0	0	0	0	0	0	0
12I_MUTYH___ENSG00000132781___ENST00000448481___protein_coding___protein_coding	1	45333170	45333284	-	12I	MUTYH	ENSG00000132781	ENST00000448481	protein_coding	protein_coding	.	.	.	.	0.140842	0.400719	0.380184	0.181211	GUCAGUACAUCUCCUGAGAGCAGGGCCACUUUGCCUCGAGGCCCUUGGGUCUGGGGGCUGUGGGCCAGGUAGGGGCAGGUCAGCAGUGUCCUCAUGCCAACCCCUUUCCCCCAG	-44.7	64.0351	114	PPIG	.	.	0	0	0	0	0	0	0	0	0	0	0	0	0	0	0	0	0	0	0	0	0	0	0	0
13I_MUTYH___ENSG00000132781___ENST00000448481___protein_coding___protein_coding	1	45333324	45333412	-	13I	MUTYH	ENSG00000132781	ENST00000448481	protein_coding	protein_coding	.	.	.	.	0.00405682	0.0170568	0.0205	0.0783864	GUAGGCAGGCGAGGAGCAGGGACAGUGGGUGGGAGGCAGGCACCCAGCCCCCUCCACCCUAACUCCUCAUCUGGGGUUGCAUUGACAG	-38.2	64.7727	88	PPIG	.	.	0	0	0	0	0	0	0	0	0	0	0	0	0	0	0	0	0	0	0	0	0	0	0	0
3I_TOE1___ENSG00000132773___ENST00000372090___protein_coding___protein_coding	1	45341343	45341472	+	3I	TOE1	ENSG00000132773	ENST00000372090	protein_coding	protein_coding	.	.	.	.	0.204178	0.180326	0.185853	0.166434	GUAAGUAUAAGCCCUUUUCUCUUUAGUGCCAGCCCUCAACUGUGGAGUGGGGGGGUCACAGACCUGGGUGGUUUGGGUCCUUCAUAAGGCUAACUCCUAGCCACAGCAACCCCCAUACCCAACCCCAAG	-37.3	54.2636	129	EFTUD2	.	.	0	0	0	0	0	0	1	0	0	1	0	0	0	0	0	0	0	0	0	0	0	0	0	0
4I_AKR1A1___ENSG00000117448___ENST00000372070___protein_coding___protein_coding	1	45566688	45566868	+	4I	AKR1A1	ENSG00000117448	ENST00000372070	protein_coding	protein_coding	.	.	.	.	0.0561833	0.0998	0.0859667	0.05235	GUAAGGACUGGGGUUGUAAAUAGAGGUGGGAUAAGAGAACUUAGAAGCUGAAGCUAGGGCUGGGGCCCAGCUGGAGGGAAUCUGGCAUCAGCUUCCUUCCAGUUCCUCUCCCAGAGUUGAGGGUGGGUGAGACCACGUGCUCAUGGCUCUUCUCACUGUGGGCCCUGCCCCCUGCACUAG	-69	56.6667	180	G3BP1,BCLAF1,PPIG,DDX24,SF3B4	.	.	0	0	0	0	0	0	0	0	0	1	0	0	0	0	0	0	0	0	0	0	0	1	0	0
2I_CCDC17___ENSG00000159588___ENST00000421127___protein_coding___protein_coding	1	45620833	45620902	-	2I	CCDC17	ENSG00000159588	ENST00000421127	protein_coding	protein_coding	.	.	.	.	0.0868986	0.115362	0.192536	0.0908406	GUGAGUGUGGUGCGCAGGGAUUGGGCAUACAGCAAAGUACAAGUGCAAUACCAUUUCAUCUCUCCCCAG	-15.2	50.7246	69	.	.	.	0	0	0	0	0	0	0	1	0	1	0	0	0	0	0	0	0	0	0	0	0	0	12	0
19I_MAST2___ENSG00000086015___ENST00000361297___protein_coding___protein_coding	1	46029567	46029830	+	19I	MAST2	ENSG00000086015	ENST00000361297	protein_coding	protein_coding	.	.	.	.	0.0475551	0.066	0.123646	0.0323878	GUAGGGCAGGCCCUGCUAACUUUUCUCACUACUUGGAAAAGGGGUAAGGGAGGCUGAGUCAUGUACCCUGGAGGUUCAGGCUUCGGUUACGGGCAGCCCCUCUGGAUCCUGAAACUCUGCCCUGCUCUGUAGGCAGAAAAGGGAAGAUGCUUGAGCUGAUCCCCUAGGUAUAGCUUCUGAAGGUCUGGCUUCUUGCUAGAUUUGCUGACCUAGACUCCAUGCUGCUCAUCCUACCCCCUUGCCCAUGUCCUCCCUGUCCACAG	-103.2	54.3726	263	.	.	.	0	0	0	0	0	0	0	0	0	0	0	0	0	0	0	0	0	0	0	0	1	0	0	1
22I_MAST2___ENSG00000086015___ENST00000361297___protein_coding___protein_coding	1	46030761	46031006	+	22I	MAST2	ENSG00000086015	ENST00000361297	protein_coding	protein_coding	.	.	.	.	0.303163	0.165849	0.147845	0.0638408	GUGAGCACCCAGAGUUCACCCAGGGUGGGCGACACAGCUAUCCCUGCAUUGUCACAGAUCAUGGGAGAGAUUCCGAUGCCAGGGAGGAGUGCAGGUGGCAGGGAGGGGGCAUUCACAAGGGUGGCUCCUGGAGGAAUGUCUGCGGAGGAAAGUUCUGUUACUAUAACCCUUGUGUGCCCCUAAGGAGACCUGGCAGGAGGAGGGGGACCACCUGGGUCACUCACCCCAGGCCUUGUGUCUCAUAG	-95.7	58.7755	245	.	.	.	0	0	0	0	0	0	0	0	0	0	0	0	0	0	0	0	0	0	0	0	0	0	0	0
23I_MAST2___ENSG00000086015___ENST00000361297___protein_coding___protein_coding	1	46031290	46031390	+	23I	MAST2	ENSG00000086015	ENST00000361297	protein_coding	protein_coding	.	.	.	.	0.11778	0.25435	0.21675	0.10076	GUAUGGCCCAGUGGGCGGCCAAACGACCUAAGCUGGAGGAUACUGCAGGGCAGGGAGGCUCAGCGGCAUCGCGGGUCUCACUGCUUACUUGGGCCUACAG	-48.1	63	100	PRPF8	.	.	1	0	0	0	0	0	1	0	0	2	0	1	0	0	0	0	0	0	0	0	0	0	0	3
25I_MAST2___ENSG00000086015___ENST00000361297___protein_coding___protein_coding	1	46032404	46032595	+	25I	MAST2	ENSG00000086015	ENST00000361297	protein_coding	protein_coding	.	.	.	.	0.143351	0.110942	0.163424	0.0541623	GUAUGUCUGACCAUCCAGACCUGCUGUCUCCCUGCUUCAUCAUCCUUCCAGCUUCCCCUUUGUGGAGCCCAUCUGUCCCUGCUCGGGGGUCAAAGGGUGGUGGUGAAGGGGCUCACAGCUUAAUGUCCAGAACCAGGCCCCAUACUUCGUGUUCAGGCUCCAGUCUGAGUACUGUUCUCUUCCUGGCACAG	-62.6	56.0209	191	.	.	.	0	0	0	0	0	0	0	0	0	0	0	0	0	0	0	0	0	0	0	0	0	0	0	0
27I_MAST2___ENSG00000086015___ENST00000361297___protein_coding___protein_coding	1	46033938	46034072	+	27I	MAST2	ENSG00000086015	ENST00000361297	protein_coding	protein_coding	.	.	.	.	0.138903	0.144134	0.0725821	0.064694	GUGAGCCAGGCGCAGUGAAGAGGGUUUUCUCUGAGCCACAUGAGUGCUGGUACGUGGUGGGUGCCUUGGCCCUGGGGGUCCAGUGUGUGCUGUGCUCACUGCACCGACUCAGCCUUUGACCCUUAUCCCCGCAG	-44.3	61.194	134	.	.	.	0	0	0	0	0	0	0	0	0	0	0	0	0	0	0	0	0	0	0	0	0	0	0	0
4I_POMGNT1___ENSG00000085998___ENST00000371984___protein_coding___protein_coding	1	46190517	46190719	-	4I	POMGNT1	ENSG00000085998	ENST00000371984	protein_coding	protein_coding	.	.	.	.	0.157901	0.174366	0.296366	0.0919455	GUUGGGGCUGGCAGCAGGGCAAGGGGUGGAUAUCUAGGAGAUUUGGAGGCCAGUCCCUGAAAGUCCCUUCCAAUGCUGGGCCUGUGUGUUUACUCCAGCCCUGCGGCUACAGAUUCCCAUGUGACCCCUUGCCCUGCUCAGUGCUACCCAUGGGACCUGAGGGCCUGCCCACUCCCCUGACCCAUUUCUCCCUCCUCUUCAG	-74	59.901	202	EFTUD2,AQR,PRPF8	.	.	0	0	0	0	0	0	0	0	0	0	0	0	0	0	0	0	0	0	0	0	0	0	0	0
7I_POMGNT1___ENSG00000085998___ENST00000371984___protein_coding___protein_coding	1	46192436	46192517	-	7I	POMGNT1	ENSG00000085998	ENST00000371984	protein_coding	protein_coding	.	.	.	.	0.0991235	0.0675802	0.165457	0.135247	GUAGGCUGGAAUGACCAGGGUUUAGCAGGCGAGUUUAUGAGGCCUCAGCUAAUACCUCCCACUAUGGCACCCUGUCCCCAG	-22.2	55.5556	81	.	.	.	0	0	0	0	0	0	0	0	0	0	0	0	0	0	0	0	0	0	0	0	0	0	0	0
10I_POMGNT1___ENSG00000085998___ENST00000371984___protein_coding___protein_coding	1	46193215	46193304	-	10I	POMGNT1	ENSG00000085998	ENST00000371984	protein_coding	protein_coding	.	.	.	.	0.253921	0.211056	0.153539	0.178944	GUACUGCAUAGGCAAGUGGGGAUGGGGCAGACACCUGGCUCUGCCUUCUACCCUAAAGCUCAUGUGCCCUAUUCCCACCCCACUCCCAG	-29.2	58.427	89	.	.	.	0	0	0	0	0	0	0	0	0	0	0	0	0	0	0	0	0	0	0	0	0	0	0	0
12I_POMGNT1___ENSG00000085998___ENST00000371984___protein_coding___protein_coding	1	46193639	46193854	-	12I	POMGNT1	ENSG00000085998	ENST00000371984	protein_coding	protein_coding	.	.	.	.	0.143972	0.167126	0.160656	0.102972	GUAAGCCUGGGAAUGGGCUAUACCCAGCACUGAACAGGAGGGUGCUUAGGUCAUCUACCUCCAGGAGGAACUCUUGAGGUGGGCAGAAAGGCAAUAGAUUCUAGACGCAUUCACCUCUGUGGGUAAGCAUAGGGACUCUGGGCCCAGCUGUAAACACAGGGGAACCUGAGUUGAGGGGUGAUGAAGUGACCCUAACCUAUCCCUGGGCUCCCCAG	-78.1	54.4186	215	PRPF8	.	.	0	0	0	0	0	0	0	0	0	0	0	0	0	0	0	0	0	0	0	0	0	0	0	0
17I_POMGNT1___ENSG00000085998___ENST00000371984___protein_coding___protein_coding	1	46195924	46196011	-	17I	POMGNT1	ENSG00000085998	ENST00000371984	protein_coding	protein_coding	.	.	.	.	0.160437	0.175448	0.179069	0.232046	GUGAGUUUCUAGGGGUGGGUGACCCAGAGGGCUGGAGCUGGGCUCUUGCUGAUGACACCAACUCACCAGAAGUAUAUCCCCUGCCAG	-23.6	57.4713	87	DDX24	.	.	1	2	0	0	0	0	0	0	0	2	0	0	0	0	0	0	0	0	0	0	0	0	0	0
2I_RAD54L___ENSG00000085999___ENST00000442598___protein_coding___protein_coding	1	46248408	46248511	+	2I	RAD54L	ENSG00000085999	ENST00000442598	protein_coding	protein_coding	.	.	.	.	0.177699	0.121961	0.12466	0.129864	GUAAGUGUGGGCCUAGGGGAGACUGGGAAUAGCCCUGGGUCAGGGUCUAGUAGGCCUAGGCUGCAGGAUCCUUGCAGGCACUGUUUCUGUUCUCCCUUUACAG	-40.8	56.3107	103	PPIG	.	.	0	0	0	0	0	0	1	0	0	0	0	0	0	0	0	0	0	0	0	0	0	0	0	0
14I_RAD54L___ENSG00000085999___ENST00000442598___protein_coding___protein_coding	1	46273465	46273623	+	14I	RAD54L	ENSG00000085999	ENST00000442598	protein_coding	protein_coding	.	.	.	.	0.0491835	0.0673861	0.102854	0.0843734	GUGACCCUUUUCCUACCAGUAUUUGGGCUUCUCUAGGAGGAGGGUGGGAGAUUUUUUUUUGUGCUAGGGCUGUCCUGUUUCAAGGCAGGAUAUCAAGAGUAAGAAGCCUGGGCCAUUGGGACAGCCAGUAGGGGACUGCUGGUUGCUGCUCUUCCCAG	-60.1	51.8987	158	PRPF8,RBM22,AQR	.	.	0	0	0	0	0	0	0	0	0	0	0	0	0	0	0	0	0	0	0	0	0	0	0	0
18I_RAD54L___ENSG00000085999___ENST00000442598___protein_coding___protein_coding	1	46277980	46278071	+	18I	RAD54L	ENSG00000085999	ENST00000442598	protein_coding	protein_coding	.	.	.	.	0.0722418	0.0534505	0.0977363	0.116758	GUGGGGAAGUGCCCUAACCAUUAUCUCUAAGCUACCCACACAGUAGGGAGAUGGGAUCUGUAGUGACUUCAGCUGUGCCUUCUGUCCCUAG	-22.7	51.6484	91	.	.	.	0	0	0	0	1	0	1	0	0	0	0	0	0	0	0	0	0	0	0	1	0	0	0	0
5I_LRRC41___ENSG00000132128___ENST00000496156___protein_coding___protein_coding	1	46280290	46280395	-	5I	LRRC41	ENSG00000132128	ENST00000496156	protein_coding	protein_coding	.	.	.	.	0.255067	0.223048	0.193686	0.121657	GUAGGACCCAGCCAGAAUGGUGAAGGGAGAGGAGUAGGUGGGGACCUAGCACUGUUCUCUAGGAAAGCUAAGGUCCAUGGUCCAUGGUCUCUGCCUCCUAUCCAG	-33.7	55.2381	105	.	.	.	0	0	0	0	0	0	0	0	0	2	0	0	0	0	0	1	0	0	0	0	0	0	0	0
6I_FAAH___ENSG00000117480___ENST00000243167___protein_coding___protein_coding	1	46406078	46406243	+	6I	FAAH	ENSG00000117480	ENST00000243167	protein_coding	protein_coding	.	.	.	.	0.0452303	0.0944182	0.115673	0.0720182	GUGAGGUCCGUGGUGCUCUCAGUGCCCCGAGGAGGGUGGGGGUCGGCCUGACCCGCUUCCGCCCGUGCUUCUCAGGUGGCAGGGCAGUGUCUGGCCCCCAGGCUGCUCUAGGUCUGGGUUCCUCGCUCCUUGUCUGCUUACCUCCCUCACCUCUCUGCCCCACAG	-70.7	67.2727	165	.	.	.	0	0	0	0	0	0	0	0	0	0	0	0	0	0	0	0	0	0	0	0	0	3	0	0
4I_OSBPL9___ENSG00000117859___ENST00000533825___protein_coding___lncRNA	1	51781335	51781587	+	4I	OSBPL9	ENSG00000117859	ENST00000533825	protein_coding	lncRNA	.	.	.	.	0.0530913	0.150405	0.119742	0.0939881	GUGAGUUCUGCAUUGACAUUUUUAAAUUAUCUUAAUUGUAUACUGAUUCAAGAUUUUAUUUAGGGGCAAAUAAUAAUGAUGAAAGCAAUGAUCAAAAGAUGGUCACCACCCAUAGAAGAAAUUGUUGUUAGAGCAGCAUAGUUUGAAUGUAGUGAGAAGGAGGAAAAAGAGUAGGAUGAGAUGAGGAUGGGGAUGUAGAAAUCAGAUCUUGCAAGGUCUUGUAGACCAUAAUAUAAUUUUAUGGCUUUUCAG	-53.5	33.7302	252	.	.	.	0	0	0	0	0	0	0	0	0	0	0	0	0	0	0	0	0	0	0	0	0	0	0	0
3I_NRDC___ENSG00000078618___ENST00000440943___protein_coding___protein_coding	1	51790649	51790899	-	3I	NRDC	ENSG00000078618	ENST00000440943	protein_coding	protein_coding	.	.	.	.	0.06636	0.075964	0.131908	0.03922	GUGACUGUGCCAGCCUGGUCUUUUGGCCUUUGGCCCACACAAGCCCCCAGAUACAAAUCUUAACAGGGCUUCGCCGGCCAGUUUUUGAGCUUUGCAGCCCCACCUUCCUCUUACAAUAGUGUCUCCCUAGCUUCAUCCGUGCCUCUUAUACUGGCAUGUCCAUCACAAGCCGGGCUGGACAGGGCCCAGUGUGUUCUGUGGGAAGUGGUAUGUUGCCUCACCUGAGCAUCUUUCUUUUUGGUGGGAACAG	-72.7	53.6	250	DDX55,PABPN1,PABPC4	.	.	0	0	0	0	0	0	0	0	0	0	0	0	0	0	0	0	0	0	0	0	0	0	0	0
7I_NRDC___ENSG00000078618___ENST00000440943___protein_coding___protein_coding	1	51794610	51794822	-	7I	NRDC	ENSG00000078618	ENST00000440943	protein_coding	protein_coding	.	.	.	.	0.152137	0.243028	0.153538	0.152991	GUAAGUAUUUGAAUUUUCUCUUUGGGGUUAUGUGUUCUUACCAGCGAGAGGGCAUGGAGCCACAAUUCAGUUAAUUGUUACUAAACACCCAAUUGAAAUACUACUUGUAGUAGAUUUUUUUGAGGCUGGUGUACAAGGCAAUUGAAAAGUUAGAAGGCCUAGCUUCUUAUAGUUUUUGGGUGCCUCAGUGACCCAUACUGAUUCUCUUGCAG	-51.6	39.1509	212	.	.	.	0	0	0	0	0	0	0	0	0	0	0	0	0	0	0	0	0	0	0	0	0	0	0	0
5I_CC2D1B___ENSG00000154222___ENST00000438021___protein_coding___protein_coding	1	52355449	52355607	-	5I	CC2D1B	ENSG00000154222	ENST00000438021	protein_coding	protein_coding	.	.	.	.	0.154278	0.129	0.23731	0.0656519	GUGAGGUUCAGGUAGAAGUAGGAUCCUCUGAAACCCGCCUUGCAUUCCAGGACCCUGUGCUCACUUUCUUCCCAUCCCUGGGAGGUGUGGCUGCAGUGCCUGCCCUGUGUGCCUCUUUGUUUAUACGCUGUCCUGACUUCUCCCUCCUCACUGCUUAG	-53.6	55.0633	158	.	.	.	1	0	0	0	0	0	0	0	0	0	0	0	0	0	0	0	0	0	0	0	0	0	0	15
8I_CC2D1B___ENSG00000154222___ENST00000438021___protein_coding___protein_coding	1	52356302	52356383	-	8I	CC2D1B	ENSG00000154222	ENST00000438021	protein_coding	protein_coding	.	.	.	.	0.193037	0.0507284	0.0509259	0.168494	GUAAGUGCAAGGGCUGGGGCUGGGCUCAUAGGGUGGGGAGCAGAAAAUCCACCAUCAUGCUGACAUACCCAUCCCUGUCAG	-26.8	56.7901	81	.	.	.	0	0	0	0	0	0	0	0	0	0	0	0	0	0	0	0	0	0	0	0	0	0	0	0
13I_CC2D1B___ENSG00000154222___ENST00000438021___protein_coding___protein_coding	1	52358461	52358685	-	13I	CC2D1B	ENSG00000154222	ENST00000438021	protein_coding	protein_coding	.	.	.	.	0.0949911	0.0351429	0.0447679	0.0431161	GUAAGUGGGGCAUGGCCUAGGGGCUCUGUGAGGAGGUGGUCCCUGGGCAAGAAGGGAAUGGGGGACAGCCAGUGAUUCCCACUUCUCAUGCGUCUGCCUCCCCUCUGUGGAGCCAUCCAUCCCAGCCAUGCCCCAGCAGAGCCAUGCCCCAGACAGGGCCCCGGGUAGCUUUGUGCUUCUCUGAGGCUGCUCCCUGCCCCUCCCAUGCUGUCUCUCUCCCACAG	-94	63.3929	224	PRPF8,AQR	.	.	2	0	0	0	0	0	0	0	0	0	0	0	0	0	0	0	0	0	0	0	0	0	0	0
15I_CC2D1B___ENSG00000154222___ENST00000438021___protein_coding___protein_coding	1	52359157	52359249	-	15I	CC2D1B	ENSG00000154222	ENST00000438021	protein_coding	protein_coding	.	.	.	.	0.139315	0.085413	0.0988478	0.103391	GUAGGGCAGGAUGGUGGGACUGUGGCGUGGGGACCUGCAGGCAUUGGAGGGCAGGCUGACCUGAUGCCCACUUCUUCCUUCUUUCCUUCAAG	-34.7	59.7826	92	EFTUD2,SF3B4	.	.	1	0	0	0	0	0	1	1	0	4	1	1	0	2	0	5	2	1	0	7	0	0	1	9
12I_ZYG11B___ENSG00000162378___ENST00000545132___protein_coding___protein_coding	1	52813733	52813859	+	12I	ZYG11B	ENSG00000162378	ENST00000545132	protein_coding	protein_coding	.	.	.	.	0.493651	0.233587	0.269095	0.231008	GUAGGGUCAUUCCAUACCAACAAAAGACAUUCAUAGUGGUUAAACUAUCAAAGCCUCAUAAUGUAGUAAAUAAUGCAGUGCUAAAUAAAUAUUGUAAUCCUUUCUUGUGUGUCUUUUGUCUUCCAG	-21.4	33.3333	126	.	.	.	1	0	0	0	0	0	0	1	0	0	0	0	0	0	0	0	0	0	0	0	0	1	0	1
7I_C1orf123___ENSG00000162384___ENST00000294360___protein_coding___protein_coding	1	53220344	53220569	-	7I	C1orf123	ENSG00000162384	ENST00000294360	protein_coding	protein_coding	.	.	.	.	0.0414	0.0394267	0.0467111	0.03652	GUGAGGGGAGGCCGCCCGCCGCGGGGACACGGAGGGGAGGUGGCGAGGGUCUGGGAGGCAACAGCUCGCGCCAGGAGGAGAUGAAGCGAGUGGGUGCGCGCUGAAGGAGCAGGAGGCAGAAGGAGUGUCUCCCUGUGGCACCCACGGCUGGGAAUGCGGGAGGGUCGGGCAGGCGUGGGGCUGCGCAGGCACGGCUGACGCAGUCGCUCUGGCCCUCCCCCUCAG	-109.5	72	225	PRPF4,GTF2F1,NCBP2	.	.	0	0	0	0	0	0	0	0	0	0	0	0	0	0	0	0	0	0	0	0	0	0	0	0
7I_LRP8___ENSG00000157193___ENST00000465675___protein_coding___protein_coding	1	53262207	53262445	-	7I	LRP8	ENSG00000157193	ENST00000465675	protein_coding	protein_coding	.	.	.	.	0.130382	0.126038	0.145807	0.139055	GUGAGCCCUGCCUUUCCUGGGUUGGGGGCCUAUUCUAGUGCCUUGUCCUGAUCACUGUCUGGAACUCCAUGAGUCUUGUUUCUGGGUCCUCUCAUGGUGCCAGUGACUUUGUUUCCUAAUGGUUGCCGUAGGCUGGCCUCAGUGUGAGGCCUAGAAAUGUGGGCAGGGAGAGGUACAAAGGAACAGAGCUCCAGACUGGGGUCCCAGGUUCAUGACCUGAUCCUGCUUCCUUCCCAAG	-90.1	54.6218	238	ZNF622,AQR	.	.	0	0	0	0	0	0	0	0	0	0	0	1	0	0	0	0	0	0	0	0	0	0	0	0
3I_LRP8___ENSG00000157193___ENST00000475501___protein_coding___protein_coding	1	53271153	53271226	-	3I	LRP8	ENSG00000157193	ENST00000475501	protein_coding	protein_coding	.	.	.	.	0.24763	0.462795	0.408123	0.271726	GUGAGACCUUCUCCCACACCCCCAAGCAGAAGCAGAUCCUCCUGCUGGUUCUGACUCCUGCUCCUCCCCACAG	-18.2	60.274	73	UCHL5	.	.	0	0	0	0	0	0	0	0	0	0	0	0	0	0	0	0	0	0	0	0	0	0	0	0
6I_YIPF1___ENSG00000058799___ENST00000371399___protein_coding___protein_coding	1	53878402	53878641	-	6I	YIPF1	ENSG00000058799	ENST00000371399	protein_coding	protein_coding	.	.	.	.	0.0673808	0.108335	0.151711	0.0901715	GUUUGGAAACCAAUUUCACCUUUCCUUUUACGGGUAAAGGAGACUUGUUUCUUUAAUGGUUGAACAACCAAAUAAUGUGAAAGCCUUUAUAUACUGAAAAUGGUCUUACAAAAGUAAAGGGUUAUUAGCAUUUGAAAAUACUAUCAUAAAAGCUCUAAUGACUGAGUUUCAAUUUUGUAGUAGUUGAAUUUAUUAAACUUAAAAAACUUCAGUAGAAUUACUGCUAUGAUGUUUUCCAG	-42.8	29.7071	239	.	.	.	0	0	0	0	0	0	0	0	0	0	0	0	0	0	0	0	0	0	0	0	0	0	4	0
6I_SSBP3___ENSG00000157216___ENST00000444533___protein_coding___protein_coding	1	54251692	54251793	-	6I	SSBP3	ENSG00000157216	ENST00000444533	protein_coding	protein_coding	.	.	.	.	0.0711881	0.0549802	0.0553564	0.100287	GUAGAGAGGGCAGGGUGGGCCUAGGGUGGCUGGGGAUGCCAGGAGGGGCUCCUCCUCCCUCCACUCCUGCCAUCCCAUGACGCGCCUCCUCUCUCACGCAG	-50.5	68.3168	101	.	.	.	0	0	0	0	0	0	0	0	0	0	0	0	0	0	0	1	0	0	0	0	0	0	0	1
46I_USP24___ENSG00000162402___ENST00000294383___protein_coding___protein_coding	1	55142795	55142978	-	46I	USP24	ENSG00000162402	ENST00000294383	protein_coding	protein_coding	.	.	.	.	0.255929	0.172377	0.18488	0.0765464	GUAGGUAUCUAAGGAAAGAAGUUAUCCAUAUACAAAAAAGCAGAAAAUUAUAUGUAUAUUUUAGUGAUAAGCUGUGAUCCUUGGCAUGACCAAAAAUUGGCUUCUUUAUUUUGAUAUUUUGUCCUGAAUAAUGAUUACAACUAAAUGUCAAGGACUAAUUGUAAUUUCCAUAUACUCUUUCAG	-27.9	28.9617	183	.	.	.	0	0	0	0	0	0	0	0	0	1	0	1	0	0	0	0	3	0	0	0	0	0	0	0
54I_USP24___ENSG00000162402___ENST00000294383___protein_coding___protein_coding	1	55154280	55154370	-	54I	USP24	ENSG00000162402	ENST00000294383	protein_coding	protein_coding	.	.	.	.	0.394233	0.366189	0.489911	0.101111	GCAGGAGAAUCAAAUGGAUUUUUCUAGCUACAAAUGCUCAAAGCAGCUAUUUGCAUAUUGGCUGGCUGAUCAUAUGUAAUAUUAUUGUAG	-23.4	35.5556	90	.	.	.	0	1	0	0	0	0	3	0	0	0	1	0	1	0	0	0	0	0	0	0	0	0	1	2
3I_DNAJC6___ENSG00000116675___ENST00000494710___protein_coding___protein_coding	1	65365934	65366047	+	3I	DNAJC6	ENSG00000116675	ENST00000494710	protein_coding	protein_coding	.	.	.	.	0.204628	0.18154	0.167398	0.076354	GUAAGUUUCUCAUGUUUAUUAACAGUCCUUUGGCUCAGUUUCCCGUUGCUGCCCAUCGUUAUAGCAGACGUAAACAUUUAACCUGUUUUCUUUCUGUGUGAUCUCUCUCCUAG	-14.4	40.708	113	.	.	.	0	0	0	0	0	0	0	0	0	0	0	0	1	0	0	0	0	0	0	0	0	0	0	0
5I_SERBP1___ENSG00000142864___ENST00000370995___protein_coding___protein_coding	1	67424977	67425082	-	5I	SERBP1	ENSG00000142864	ENST00000370995	protein_coding	protein_coding	.	.	.	.	0.600886	0.721695	0.761419	0.576962	GUAAGUCUUACUGGUUUUUAUUUUACUUUAAUAUUUUAAUCUAUUUAAUAAACAAACUUUGAAUUUCUAGAACUAAAGAGUAUUAUGUUAACUCAGUUUUGUUAG	-12.4	20.9524	105	BCLAF1,UCHL5	.	.	0	0	0	0	0	0	0	0	0	0	0	0	0	0	0	0	0	0	0	0	0	0	0	0
2I_GADD45A___ENSG00000116717___ENST00000370986___protein_coding___protein_coding	1	67686126	67686349	+	2I	GADD45A	ENSG00000116717	ENST00000370986	protein_coding	protein_coding	.	.	.	.	0.0824126	0.0776143	0.115659	0.0551076	GUAAGUGGGGCCCUUGCGCGUCCCCCAUGGCACCCCUUCCCGCCCCAGCCCGGGAGGUCGCCUUGGCUGGGCGCCCCUCGCCCGGCCGCGCCACUUCCUGUCGCUUUUCUGCCUGUCUCGGAAGGGAGGGGGCGAGCGGGCCGGGCGGCGACCCCCAGGGACCCGGGCAGUGGUUGAGGGCGCCCGCGCUUCUGCGCUCACUGGCCCCGCCCGCUGCCCCCAG	-119.6	76.6816	223	PPIG,AQR,PRPF8,EFTUD2,BUD13,XRN2,SF3B4	.	CID_000483	0	10	0	0	0	0	0	2	0	0	0	0	5	16	0	0	0	0	0	1	0	2	0	1
7I_LRRC40___ENSG00000066557___ENST00000370952___protein_coding___protein_coding	1	70173510	70173621	-	7I	LRRC40	ENSG00000066557	ENST00000370952	protein_coding	protein_coding	.	.	.	.	0.590937	0.451423	0.456486	0.285324	GUAAGUAUAUUUGGAAUUCAGCUCUUUGUUAAAUUGAAAUUCAGACAUAUAUGUUGAUCUGUAAAACUGCAAAGCAUGUCUUGGUGAAUGUCUUUGUCUCCACCCUUCUAG	-14.6	34.2342	111	AQR,BUD13,SF3B4,EFTUD2	.	.	0	0	0	0	0	0	0	0	0	0	0	0	0	0	0	0	0	0	0	0	0	0	0	0
4I_SRSF11___ENSG00000116754___ENST00000475204___protein_coding___lncRNA	1	70231975	70232267	+	4I	SRSF11	ENSG00000116754	ENST00000475204	protein_coding	lncRNA	.	.	.	.	0.996993	0.998668	0.998764	0.978106	GUGAUGAAAUCUUGGCAGUGUUAACAAAAAAGUAGUGUGUAUUGUGCUAUUUUUUUUUACUCUAGAAACUUAACCAUUUGUAGAGAAAAAGGAAACAAAUUUUCACACAUUGAAGUUCAUUCUGACAUAAAAUUAAUGAUAAAUAAUCAUAGAAAUCAAGCUUUGUAUUUUAGCGAACAUAAGUACUUUCAACAAACUCAGGUGGUGUAUCAGGGAGACAUUUUCUGGGUGUUUUUGUGUGUUUUCUGUCUUAGAAAAGAAUGUGUUCUAAUGCAAGGAUGUUUCUCUGCAG	-56.4	31.5068	292	SMNDC1,SF3B4,SF3A3,ZNF622	.	.	0	0	0	0	0	0	0	0	0	0	0	0	0	0	0	0	0	0	0	0	0	0	0	0
6I_ZRANB2___ENSG00000132485___ENST00000254821___protein_coding___protein_coding	1	71072255	71072471	-	6I	ZRANB2	ENSG00000132485	ENST00000254821	protein_coding	protein_coding	.	.	.	.	0.0850602	0.227639	0.213088	0.0650278	GUAAGCUAUAUUUUGGUGUUCAGGUUGAAUAUAAAUUAGAAAAACAGAAAAAAUUCUUAAAUGCAAAGGAAAACAAACUUUUUUUUAAGUGCAAUUUGAGUCUUCAGCAACUGAUCAUUUUCAGGAAAUCAUAAAUAUCUAAAAUAAUUUUUUAGAAAAUGUAUUAAGUUUAAUGCAUUAUCAGCUGACAAGCAUUUUGAAAUUGUUUUUCUCUAG	-39.9	25	216	.	.	.	0	0	0	1	0	0	0	0	0	1	0	0	0	0	0	0	0	0	0	0	0	0	2	0
9I_ZRANB2___ENSG00000132485___ENST00000254821___protein_coding___protein_coding	1	71078565	71078655	-	9I	ZRANB2	ENSG00000132485	ENST00000254821	protein_coding	protein_coding	.	.	.	.	0.236422	0.146233	0.1676	0.143122	GUAAGUAUUUAAAGAAGAUUCUAUUUAUACUGUAUAUGUAUCAUUUAUUUAUUUCUCCAGGUUCAUAUUGCAUGAUUUUUCUGUUUUCAG	-6.9	24.4444	90	DDX24,GRWD1,PRPF8,TRA2A,ZNF622,BCLAF1,UCHL5	.	.	0	0	0	0	0	0	0	0	0	0	0	0	0	0	0	0	0	0	0	0	0	0	0	0
3I_RABGGTB___ENSG00000137955___ENST00000485459___protein_coding___lncRNA	1	75790274	75790445	+	3I	RABGGTB	ENSG00000137955	ENST00000485459	protein_coding	lncRNA	.	.	.	.	0.33024	0.62614	0.628988	0.562018	GUAGGUGGAAUUUUUUUCCCCAAUAUUUGGUGGCUUUGUAAAGUUUUUUAAAAACUACUUGCUGGAAAGGGAAAAAUAUUUAAAAAAAAAAACUUUACAAACUUGCUGAAUAUUUGAGUGGAGGGAGGGAAUAGAAUUUUAUUUGAUAAACGUAGAUAAUCUCUGCUUUAG	-39.2	29.8246	171	EFTUD2,AQR,TIAL1	.	.	0	0	0	0	0	0	0	0	0	0	0	0	0	0	0	0	0	0	0	0	0	0	0	0
5I_RABGGTB___ENSG00000137955___ENST00000319942___protein_coding___protein_coding	1	75791337	75791460	+	5I	RABGGTB	ENSG00000137955	ENST00000319942	protein_coding	protein_coding	.	.	.	.	0.192195	0.120301	0.0726911	0.108098	GUAAGCUUUGAAUAUUUGAUUGAAAUGAUUAAAGUUCAUGAAUACUCUGGAAUUUUUUUUUUUUUUGAGUCUGAUCUGCUGAAUACUCUGGAAUUUAACAGGCAUCUUUUUUUUUGUUUGUAG	-16	27.6423	123	PRPF8,PPIG,EFTUD2,SF3B4,DDX24	.	.	0	1	0	0	0	0	0	0	0	2	0	0	0	0	0	0	0	0	0	0	0	0	0	0
8I_AC118549.1___ENSG00000036549___ENST00000370801___protein_coding___protein_coding	1	77581891	77581978	-	8I	AC118549.1	ENSG00000036549	ENST00000370801	protein_coding	protein_coding	.	.	.	.	0.202609	0.280632	0.353368	0.245506	GUAAGAAAUCAUAUGAUAAGAAUUUAAGUAGAAAAAUAUCUGGCAAUGUUUUGCUUUAACAGUUCUGUAUGUGGUCUUAUUUUUCAG	-14.3	27.5862	87	.	.	.	1	0	0	0	0	0	0	0	0	0	0	0	0	0	0	0	0	1	0	0	0	0	0	0
13I_AC118549.1___ENSG00000036549___ENST00000370801___protein_coding___protein_coding	1	77641446	77641521	-	13I	AC118549.1	ENSG00000036549	ENST00000370801	protein_coding	protein_coding	.	.	.	.	0.27708	0.570293	0.624693	0.46784	GUAAGAAAUAAUGUAAUCUUAAUUAAGGCCAUGUGGGGUUUAGUUAGAAGUAAUUGAUUGAAGUUUCUUUUUCAG	-13	29.3333	75	EFTUD2,PRPF8	.	.	0	0	0	0	0	0	0	0	0	0	0	0	0	0	0	0	0	0	0	0	0	0	0	0
5I_FUBP1___ENSG00000162613___ENST00000370768___protein_coding___protein_coding	1	77960263	77960343	-	5I	FUBP1	ENSG00000162613	ENST00000370768	protein_coding	protein_coding	.	.	.	.	0.134713	0.154725	0.198	0.171175	GUAAGUAUUGGGUUUAGUUCUGGGCUUUCCCCAAAGAUUCUAGUUUUGGGACUGUUUUUUAUGCUGAUUUUUCUUUUCAG	-11.2	36.25	80	EFTUD2,PRPF8	.	.	0	0	0	0	0	0	0	0	0	0	0	0	0	0	0	0	0	0	0	0	0	0	0	4
3I_FUBP1___ENSG00000162613___ENST00000421641___protein_coding___protein_coding	1	77966955	77967048	-	3I	FUBP1	ENSG00000162613	ENST00000421641	protein_coding	protein_coding	.	.	.	.	0.184839	0.384022	0.383301	0.117742	GUAAGUAACUUGAUUUUUAAAGUUUUGAAAACAUGAUCAAAACAUACUUUAGAAUCUUUCAACCAAAAAAAAAAUUUUUUUUUUUCUAACUAG	-9	20.4301	93	.	.	.	0	0	0	0	0	0	0	0	0	0	0	0	0	0	0	0	0	0	0	0	0	0	0	0
14I_ADGRL2___ENSG00000117114___ENST00000370730___protein_coding___protein_coding	1	81966183	81966403	+	14I	ADGRL2	ENSG00000117114	ENST00000370730	protein_coding	protein_coding	.	.	.	.	0.0765136	0.0660682	0.0857864	0.0795045	GUAAGGUGGAAGUCUUUUAAAAAUUGACAGUUUUUGUUGUUGUUCAAAAACCUAUUAAUUCUAAAAUGUAUUUGAGUCCUUAUAUAACAAAAAAACGGCUUACCAUUUAAAAGCAGAUAUAAAACAGUGCCUUAGGACUUCAUCAUUUUAUUCUUAUUUUAUCUUAGUUUAUUAACAAGCAUGUUUUUUGUACAUCAUGUGACUAUUUUUACCUUCCUAG	-31.7	27.2727	220	.	.	.	0	0	0	0	0	0	0	0	0	0	0	0	0	0	0	0	0	0	0	0	0	0	0	0
3I_CYR61___ENSG00000142871___ENST00000451137___protein_coding___protein_coding	1	85582284	85582415	+	3I	CYR61	ENSG00000142871	ENST00000451137	protein_coding	protein_coding	.	.	.	.	0.117557	0.0663664	0.0582824	0.0810076	GUAAGUGGAGACUGAGCACUUCAGACACUGUACUGAGAUGCAUUUCUGGUCUAAAUCUUUGUAGAAAUGAGUGCUUGAGCCUGUUUGUGUCGGUAUGCCUCUGAGAAGUCUUCCCUCUUAUAUGUCUCUAG	-28.1	43.5115	131	.	.	.	0	0	0	0	0	0	0	0	0	0	0	0	6	0	0	0	0	0	0	0	0	0	0	0
4I_CYR61___ENSG00000142871___ENST00000451137___protein_coding___protein_coding	1	85582624	85582739	+	4I	CYR61	ENSG00000142871	ENST00000451137	protein_coding	protein_coding	.	.	.	.	0.099087	0.175965	0.215904	0.165887	GUAAGUUCCUUCAGGGACGUGUAGACUGUUGCCUGGCAGGUGGGUGGGAUGUGAACAUCUUUUUGAAGAAAGAGAAAUAUCACCCCUAACUUUCCUUCUCUCCUUUCUCUUACAG	-27	45.2174	115	.	.	.	0	0	0	0	0	0	0	0	0	0	0	0	0	0	0	0	0	0	0	0	0	0	0	0
12I_ODF2L___ENSG00000122417___ENST00000460698___protein_coding___protein_coding	1	86383002	86383133	-	12I	ODF2L	ENSG00000122417	ENST00000460698	protein_coding	protein_coding	.	.	.	.	0.120511	0.168656	0.107466	0.104122	GUAAGUCUUUCCACACUUACUUUGUGUCCAUUCUUCCUGUCAUUGUUAUUUGCAUGCUGCUUGGUUUUAUAAAGUUAGCCAAUAUUAUCCAAGUUGUGAAAUUCCUAAUUCUUAUUUUAUAUUUGCUCAAG	-14.4	32.0611	131	.	.	.	0	0	0	0	0	0	0	0	0	0	0	0	0	0	0	0	0	0	0	0	0	0	0	0
3I_GFI1___ENSG00000162676___ENST00000370332___protein_coding___protein_coding	1	92480485	92480600	-	3I	GFI1	ENSG00000162676	ENST00000370332	protein_coding	protein_coding	.	.	.	.	0.37033	0.29773	0.335965	0.318452	GUGAGGCUCCCGAGCUCACCACCUCGCCUGCCGUGCGCCCGCUUCCCCUACCCGCGCCUCGCCUGCGCCCCGCGGCCCCUCUCAGCGGCCUUCUCUCUGGCCCCACCCGCCUUAG	-31.7	75.6522	115	.	.	.	0	0	0	0	0	0	0	0	0	0	0	0	0	0	0	0	0	0	0	0	0	0	0	0
3I_MTF2___ENSG00000143033___ENST00000545708___protein_coding___protein_coding	1	93110428	93110544	+	3I	MTF2	ENSG00000143033	ENST00000545708	protein_coding	protein_coding	.	.	.	.	0.274612	0.564603	0.777897	0.280966	GCAAGUUACUUUAAUGUAUCUUUUGCUGUUUUUGCAGUAAGCAUUUAAUAAUCUUAAAUUUAACUUCAUGUUUUUAAUUUUAAGAGAUCACCGUUAAGUAUUUCUCUGUAUUGCAG	-16.9	26.7241	116	.	.	.	0	0	0	0	0	0	0	0	0	0	0	0	0	0	0	0	0	0	0	0	0	0	0	0
14I_MTF2___ENSG00000143033___ENST00000545708___protein_coding___protein_coding	1	93133980	93134090	+	14I	MTF2	ENSG00000143033	ENST00000545708	protein_coding	protein_coding	.	.	.	.	0.699064	0.600255	0.834464	0.546455	GUAAAUAGAAAGUUAUUUUCUCCCUUUCUAGGUUUUGUCUUUUGAGUAGAUAUUAAUAUUUGUUUGUUAUAUAAUAUAGUCGUUACACAAUUUAAAUUCUUUUGUCUCAG	-9.6	24.5455	110	SF3B4	.	.	0	0	0	0	0	0	0	0	0	0	0	0	0	0	0	0	0	0	0	0	0	0	0	0
20I_CCDC18___ENSG00000122483___ENST00000343253___protein_coding___protein_coding	1	93239473	93239682	+	20I	CCDC18	ENSG00000122483	ENST00000343253	protein_coding	protein_coding	.	.	.	.	0.486005	0.453215	0.452268	0.18666	GUAAGCAAGUGGUUAGAUGAGUAUAGCUGCCUAUGUAUUUGUACUUAACGAAGUGAAAUAAUGUGAGAAUUUGAGAUGGUGGGGCUGGAAGGGAAAAUAAGUGGUAUUUUGCCUCUCGUAGAUGAAUAUAAUUGAAUAUUCUUAAUAUAUACAAAGUUUGUAAUAAAUGGUUUACAUAUAGUUAUAAAAUUAUUCUCUCCUCUUAAUAG	-33.9	30.622	209	.	.	.	0	0	0	0	0	0	0	0	0	0	0	0	0	0	0	0	0	0	0	0	0	0	0	0
2I_BCAR3___ENSG00000137936___ENST00000539242___protein_coding___protein_coding	1	93567491	93567739	-	2I	BCAR3	ENSG00000137936	ENST00000539242	protein_coding	protein_coding	.	.	.	.	0.0614597	0.0755484	0.111931	0.0559032	GUGAGCACGUGGGCAGAGCAAGCAUGGGGCUACCCCGCUGGGGAGUGGAGUACAAGUACACAGGGCAUGUUAUGAGGCCCUGAGUUAUCUGCAGCACUGUGGAUGGCUCAUCAGGGCUUUUAUCAGAUGACAGCGUUGCUUGUAGAAGGCUGCAGUUGCUGUAACAAGACAAGGGCUAUGAGUCACCUCAUUCUGUGCUUAACUUUGGAAAACAUGUGAUAUGGAAAACUCUACUCCUUAUUCUUCAG	-81.5	49.1935	248	.	.	.	0	0	0	0	0	0	0	0	0	0	0	0	0	0	0	0	0	0	0	0	0	0	0	0
17I_ABCD3___ENSG00000117528___ENST00000370214___protein_coding___protein_coding	1	94498679	94498782	+	17I	ABCD3	ENSG00000117528	ENST00000370214	protein_coding	protein_coding	.	.	.	.	0.189903	0.094068	0.145	0.128602	GUAAGUACAAGUUGGCCUCAAAAUUUUGCAGUCUUAUUUUGCCAUACUGUCUACCACUUUGUAAAUUUUACAAUUGUUCUUCUCCCUUCUCUCUCUUUAAUAG	-10.2	33.9806	103	.	.	.	0	0	1	0	0	0	0	0	0	0	0	0	0	0	0	0	0	0	0	0	0	0	0	0
12I_PTBP2___ENSG00000117569___ENST00000609116___protein_coding___protein_coding	1	96812928	96813028	+	12I	PTBP2	ENSG00000117569	ENST00000609116	protein_coding	protein_coding	.	.	.	.	0.21626	0.1411	0.16246	0.18097	GUAAGUAUAUAAGCUAGAGUGUAUUGAGAUACAUUCUAUUUUGAUAAAAUAUGAAAUUUAUUCUUAAUCUUCACUUUUUCUUCCCAUUCAAUUUUCCUAG	-12.6	25	100	EFTUD2,U2AF2,U2AF1,ZNF622	.	.	0	0	0	0	0	0	0	0	0	0	0	0	0	0	0	0	0	0	0	0	0	0	0	0
1I_FRRS1___ENSG00000156869___ENST00000287474___protein_coding___protein_coding	1	99709120	99709197	-	1I	FRRS1	ENSG00000156869	ENST00000287474	protein_coding	protein_coding	.	.	.	.	0.280753	0.29987	0.328312	0.206247	GUAAGUCCUUUUCUUGUUCAUUGACACAAACCUUAAUGGUAAUACUUUUUUUUUUCAUAUCUCAAUUUUUCUUUCAG	-2.7	27.2727	77	U2AF1,U2AF2	.	.	0	0	0	0	0	0	0	0	0	0	0	0	0	0	0	0	0	0	0	0	0	0	0	0
1I_RTCA___ENSG00000137996___ENST00000370128___protein_coding___protein_coding	1	100266420	100266523	+	1I	RTCA	ENSG00000137996	ENST00000370128	protein_coding	protein_coding	.	.	.	.	0.0914757	0.079233	0.0855825	0.0907767	GUGAGUACAGAGCGAAGCGGCCGGGGCUGCAGCCUAACUAAGGAGGGGAGCUCUCACCACCGGUGUGCUUACUUCUCUUCUCCCUGUACCCCAACCUUUGCAG	-33.3	59.2233	103	BUD13	.	.	1	0	0	0	0	0	0	0	0	2	0	1	0	11	0	0	0	0	0	0	1	1	0	1
14I_NBPF4___ENSG00000196427___ENST00000415641___protein_coding___protein_coding	1	108243796	108243898	-	14I	NBPF4	ENSG00000196427	ENST00000415641	protein_coding	protein_coding	.	.	.	.	0.0913333	0.0575098	0.0273922	0.0489216	GUAAGUUAACAAUUCCAGUAAUUGUCAUCUCUCAGUCCUGAUUAAACCUAAUUGAUUUCACUAUUUUUUGACCCAUCAUGUGUCUGGGUUUCUUCUCCCCAG	-10.7	37.2549	102	.	.	.	0	0	0	0	0	0	0	0	0	0	0	0	0	0	0	0	0	0	0	0	0	0	0	0
7I_FAM102B___ENSG00000162636___ENST00000405454___protein_coding___protein_coding	1	108628262	108628394	+	7I	FAM102B	ENSG00000162636	ENST00000405454	protein_coding	protein_coding	.	.	.	.	0.145636	0.216879	0.172712	0.0590682	GUAGAGGCUAACAGUGAAGUUGAAUUCCUUAUUGUUCCAAAGGGACUUGAAACUGCUGUGGUGUGGGGGAACGAUGUCAGAUUGCAGAGUGUUUGAUAUGAGUAUUAUAUCCAAGGUGAUUUUCUCUGACAG	-26	41.6667	132	.	.	.	0	0	0	0	0	0	0	0	0	0	0	0	0	0	0	0	0	0	0	0	0	0	0	0
2I_PRPF38B___ENSG00000134186___ENST00000370025___protein_coding___protein_coding	1	108695770	108696042	+	2I	PRPF38B	ENSG00000134186	ENST00000370025	protein_coding	protein_coding	.	.	.	.	0.275004	0.285765	0.326665	0.179426	GUAAGUAGAAGUACGUGCAUUUUUCAGUUUUUCUGUGUCUAAUAACUAAGUUUAUAUUUAGAGAACUAGAGGCCUGUCAAUUAUACACUUGAGUGACAAUUUUUUUAAUCCAAAUUCAAGUGUUCAGUGAAAUAGGGUUAGAAAAGUGUUACUUUUUAAUGCUCCUUAGUUCUGGAUUAUGGAUUGUUAUUGAUACCUAACAGGAUUAAUCAAUUGGUGUUAAGAGUCCGUUAAUUAUUUUACUACUUUUUCUUAACUCGUUUCCCCUAAAG	-54.2	30.8824	272	AQR,BUD13,BCLAF1,PRPF8,U2AF2,GPKOW,ZNF622	.	.	0	0	0	0	0	0	0	0	0	0	0	0	0	0	0	0	0	0	0	0	0	0	0	4
3I_PRPF38B___ENSG00000134186___ENST00000370025___protein_coding___protein_coding	1	108696194	108696276	+	3I	PRPF38B	ENSG00000134186	ENST00000370025	protein_coding	protein_coding	.	.	.	.	0.239146	0.246134	0.250073	0.1695	GUGAGCGUACAUUUAUGUACAUUUCCAGUAAAUAUCUCAUUUUAAUUCACAUGUGUUUAAUAAUAGUCUUUUGUAAUUCUAG	-5.4	26.8293	82	PRPF8,EFTUD2,SF3B4	.	.	0	0	0	0	0	0	0	0	0	0	0	0	0	0	0	0	0	0	0	0	0	0	0	0
14I_CELSR2___ENSG00000143126___ENST00000271332___protein_coding___protein_coding	1	109265918	109266104	+	14I	CELSR2	ENSG00000143126	ENST00000271332	protein_coding	protein_coding	.	.	.	.	0.0418118	0.0495753	0.058414	0.0769247	GUGGGGCUCCUGGGAUGGGUGGGCAGCCCUCCUUACAGUGUGCUAGGCACCUGCACCCCAGGAAAGCCAGGAAGGGGCUGGUUGCAGGCCUGGGGAGGCCUGGGGAGGCCUAGGGAGGGCUGGGGAGCCUGGGCAGGACAGCAGAGGGAGAGCUGCUCCUGGGUGACCAUGUGCUCUUCCCCGCAG	-96	68.2796	186	.	.	.	0	0	0	0	0	0	0	0	0	0	0	0	0	0	0	0	0	0	0	0	0	0	0	0
18I_CELSR2___ENSG00000143126___ENST00000271332___protein_coding___protein_coding	1	109268764	109268879	+	18I	CELSR2	ENSG00000143126	ENST00000271332	protein_coding	protein_coding	.	.	.	.	0.106635	0.101791	0.0940174	0.0839739	GUAAGGCUGGUGCCUGGGUUGGGGAGGGGUUUGUGGAGGGAGUCCCCGACAAGAGCGGCUGUGCUGGGGUCCUGCCUGCCUCACAGGUCCGAUCUGUGACCAUCCCCUUCCUUAG	-48.8	63.4783	115	.	.	.	0	0	0	0	0	0	0	0	0	0	0	0	0	0	0	0	0	0	0	0	0	0	0	0
25I_CELSR2___ENSG00000143126___ENST00000271332___protein_coding___protein_coding	1	109271039	109271216	+	25I	CELSR2	ENSG00000143126	ENST00000271332	protein_coding	protein_coding	.	.	.	.	0.108802	0.0858192	0.0693503	0.0629209	GUGAGUGCUAGCAGGUGGGUUGGGUGUCACCUGUGGCCCUCCUUUGCUGUCCUCCUGCUGCUGGGGCCGCGUGUCCUCAGGACUCCCUUUAGGAACAGCUGAGGCCACGGGGCCCUGUGGGCUGGGUGGAAGCUGUUUGUCCCCACUGAGCACCCCAUGCCCUCUGCCCCUGCCUAG	-80.9	64.9718	177	.	.	.	0	0	0	0	0	0	0	0	0	0	0	0	0	0	0	0	0	0	0	0	0	0	0	0
26I_CELSR2___ENSG00000143126___ENST00000271332___protein_coding___protein_coding	1	109271296	109271385	+	26I	CELSR2	ENSG00000143126	ENST00000271332	protein_coding	protein_coding	.	.	.	.	0.149404	0.100494	0.0805506	0.167876	GUGAGUAUAGGGUUGGGGUGCCUGGGCCAUGGGCAGGCACCAGCAUGGGAGGUCUCAUGGCCGGACUCAUGGCCUGUCCCUAUCCCCAG	-41	64.0449	89	.	.	.	0	0	0	0	0	0	0	0	0	0	0	0	0	0	0	1	2	1	0	0	0	0	0	8
27I_CELSR2___ENSG00000143126___ENST00000271332___protein_coding___protein_coding	1	109271512	109271599	+	27I	CELSR2	ENSG00000143126	ENST00000271332	protein_coding	protein_coding	.	.	.	.	0.212736	0.19008	0.265747	0.0587931	GUACCUGGCCCAGCCUGUGGAGAAGGGAGGCACCUGGGCUGUGGAUGCCUGAAUAUGCACAGACCGUUGCUGCCUCUUGCCUGCCAG	-32.9	62.069	87	.	.	.	0	0	0	0	0	0	0	1	0	0	0	0	0	0	0	0	0	0	0	0	0	0	0	0
30I_CELSR2___ENSG00000143126___ENST00000271332___protein_coding___protein_coding	1	109272728	109272832	+	30I	CELSR2	ENSG00000143126	ENST00000271332	protein_coding	protein_coding	.	.	.	.	0.287019	0.305317	0.234875	0.0707115	GUGAGGACAGAACGCUCUGGCCACCCAGCAGGGCAGUUGGCUGGCUUUUACUGAAGGUGGGUGGAGGUGGCUGGGCUGGCUGUGAUCUCUCCCUGGCCUCCUAG	-39.5	62.5	104	.	.	.	0	0	0	0	0	0	0	0	0	1	0	0	0	1	0	4	0	1	0	0	0	3	0	0
32I_CELSR2___ENSG00000143126___ENST00000271332___protein_coding___protein_coding	1	109273336	109273435	+	32I	CELSR2	ENSG00000143126	ENST00000271332	protein_coding	protein_coding	.	.	.	.	0.122727	0.141172	0.104626	0.069	GUGAGUGGGGCACCCCCAGCUGCCGAGCUCCCCUAGUCAGCAGCCUCAUACCUCACAUUCUCCUGUGGCCGCACCUCACAGCCCCGCCCCGGCCCACAG	-31.5	68.6869	99	.	.	.	0	0	0	0	0	0	0	1	0	0	0	0	0	0	0	0	0	0	0	0	0	0	0	0
2I_PSRC1___ENSG00000134222___ENST00000409267___protein_coding___protein_coding	1	109280489	109280776	-	2I	PSRC1	ENSG00000134222	ENST00000409267	protein_coding	protein_coding	.	.	.	.	0.13131	0.0587038	0.0415749	0.0371603	GUAAGAGGUCAGGAGGAAGAAUGCCCGCCCUUGCCCAGCGUGUCCUCACCCUCCCAGAGCUGUCAACAGUGACCACUUUUGCCAUCCUUAUUGCAAUUCAAUUGGAAGAUGGGGAGACUGAGUUACAGAGAGGAUAUGGGGCUGGACAGAGUCUGAGUCUUAGUUUUCAAAUACCUCAUGGUCAGGGGGAGAGUACUAAUCCCACACUCGCUCCCUUCAUCCAGUAUUUCUUUUCGAGGUCAGUUAAACUUGCUGCUAACUCAUUUCUUUUGUUAACCCCCAUGAAG	-74.7	48.0836	287	SF3B4,AQR	.	.	0	0	0	0	0	0	0	0	0	0	0	0	0	0	0	0	0	0	0	0	0	0	0	0
3I_PSRC1___ENSG00000134222___ENST00000418914___protein_coding___protein_coding	1	109282575	109282679	-	3I	PSRC1	ENSG00000134222	ENST00000418914	protein_coding	protein_coding	.	.	.	.	0.129385	0.258231	0.311644	0.162	GUAAGGAAAGGAGGGAGGGAAGAAUGAAAGGGAGGAGUGAGACCCAGCGAUGGAGAGCUGCAUCAGGGACCCAUGACUGGCUUUCAUUCUUCUUUCCCCUUCAG	-43.8	52.8846	104	SRSF1,PRPF8	.	.	0	0	0	0	0	0	0	0	0	0	0	0	0	0	0	0	0	0	0	0	0	0	0	0
1I_SORT1___ENSG00000134243___ENST00000538502___protein_coding___protein_coding	1	109314057	109314260	-	1I	SORT1	ENSG00000134243	ENST00000538502	protein_coding	protein_coding	.	.	.	.	0.135724	0.0976897	0.155399	0.10766	GUGAGGCUAUUUCUUCUUGAAUGGUAGUACCCCCCCCCCCAAAAAAUACAAGAAAAUAAAGUCUGUCUUCUAUUCAUGAUCAAGAUAUGCCAGGGCCAAGGCGACUUAAUGACCAUAAGAUUUGGCAAGCCCAGAAACUAGGUGAUUGCUUUUGAAAUAGGAGUGUUGUGGUCUGUCGGUAAUAUGGUGCAUGUCUUUUUCAG	-45	41.8719	203	.	.	.	0	0	0	0	0	0	0	0	0	0	0	0	0	0	0	0	0	0	0	0	0	0	0	0
8I_ATXN7L2___ENSG00000162650___ENST00000369870___protein_coding___protein_coding	1	109490128	109490270	+	8I	ATXN7L2	ENSG00000162650	ENST00000369870	protein_coding	protein_coding	.	.	.	.	0.159056	0.12562	0.150585	0.085831	GUAAGGACCUGGAAUAGGGGCCUAUGGAGGGGGUGGCCCAGCACUCCUGGCCAACAACAUGGGGAGGAGGCCAGAUCCUGUGUGCAGAUGCUGUCUGUGCACCCCAGACCCUGCCAACCAUGCACCUUCCUUCUGCCUUUAG	-47.7	59.8592	142	.	.	.	0	0	0	0	0	0	0	0	0	0	0	0	0	0	0	0	0	0	0	0	0	0	0	0
6I_AMPD2___ENSG00000116337___ENST00000342115___protein_coding___protein_coding	1	109626912	109627174	+	6I	AMPD2	ENSG00000116337	ENST00000342115	protein_coding	protein_coding	.	.	.	.	0.0735573	0.0865763	0.0973473	0.0540153	GUGGGACUCCCCAUCUCUGCCCCAUGCCAUGUGCCCUAGCCUCCUGGGCUUCUCAGCCUGGUGCCUGGGCACCUCUGCCCUGCCUGCCUCUCCCUACAACCCAGGCUCAUUCCAACCUCUUGGGGUACAGGGGUGGAGGUUGGGCAGGAGCUGUCUGACCUACUGGGUCUUCAACAUCUCUUGCCCUCUGUGGGGCCUUUGGGUUGGGCAGUGGGUGGCUUGGAAGAGCCCUGCUCUGACUUUACCCUCCUCACCCCUGCAG	-112	62.2137	262	PRPF8,PPIG,AQR,SF3A3,RBFOX2,SF3B4,BUD13,XRN2	.	.	0	0	0	0	0	0	0	1	0	0	0	0	0	0	0	0	0	0	0	0	0	0	0	0
9I_AMPD2___ENSG00000116337___ENST00000342115___protein_coding___protein_coding	1	109627903	109628082	+	9I	AMPD2	ENSG00000116337	ENST00000342115	protein_coding	protein_coding	.	.	.	.	0.0496927	0.0555363	0.0840726	0.0397765	GUGGGCCCUCACCCCGUGGCCGUCUCCAUGUCCUCAUCCCACACCUCUGCCCAGCCUCCCCUUCAAGGGCCAGGCCCCCCACACAGCAUCCAGUACAGAGGGUCCUUUCCCAUUGCACUGCCCCAGGCCCCAGACCUUCCUGGCCUCUGGUGGAUCAGCAGUGCCCUGUUCCAUUCCAG	-51.1	64.8045	179	UCHL5	ALL_AGO|slc6640_chr1|45|5|6|0.83|COORDS=chr1+:109972225	.	0	0	0	0	0	0	0	0	0	0	0	0	0	0	0	0	0	0	0	0	0	0	0	0
10I_AMPD2___ENSG00000116337___ENST00000342115___protein_coding___protein_coding	1	109628277	109628363	+	10I	AMPD2	ENSG00000116337	ENST00000342115	protein_coding	protein_coding	.	.	.	.	0.138302	0.133453	0.186547	0.189395	GUCUGUGCCAGUGGCGUGGGCUGUGGGACUGAGUCAGUCAGGGGACCAGGAGUCACGGGUGACCUGAGCCUUCCCAUGUCCCCCAG	-31.7	65.1163	86	PRPF8,SF3B4,BUD13	.	.	0	0	0	0	0	0	0	0	0	0	0	0	0	0	0	0	0	0	0	0	0	0	0	0
2I_GSTM3___ENSG00000134202___ENST00000256594___protein_coding___protein_coding	1	109737567	109737655	-	2I	GSTM3	ENSG00000134202	ENST00000256594	protein_coding	protein_coding	.	.	.	.	0.16958	0.201955	0.197057	0.109045	GUAGGAAGAAGGGAAAAGAAGAGGAUACUUCUCUAUCUCUGCAGGCUACUACUCCUCAGACCUAAGCAUCUUAUUGCUUUUCUUCUAG	-20.4	42.0455	88	.	.	.	0	0	0	0	0	0	0	0	0	0	0	0	0	0	0	0	0	0	0	0	0	0	0	0
4I_GSTM3___ENSG00000134202___ENST00000256594___protein_coding___protein_coding	1	109738191	109738284	-	4I	GSTM3	ENSG00000134202	ENST00000256594	protein_coding	protein_coding	.	.	.	.	0.12529	0.145032	0.110323	0.100194	GUGAGUGGGGUAGGGCUGGUGAGGGACCCCAGGCUGGUAGUUUGUCUGAGAGUGGAUGAUGCCAAGGGUGAUUUGUUGUCAUUUGGCCUACAG	-25	54.8387	93	.	.	.	0	0	0	0	0	0	0	0	0	0	0	0	0	0	0	0	0	0	0	0	0	0	0	0
12I_AHCYL1___ENSG00000168710___ENST00000369799___protein_coding___protein_coding	1	110018467	110018551	+	12I	AHCYL1	ENSG00000168710	ENST00000369799	protein_coding	protein_coding	.	.	.	.	0.305345	0.203226	0.15856	0.13875	GUAAGGCUUCUCUCAUUUGUUGCUAGGCAUUUCUCUACUACCUUUCAUUAAUAACCAUAGUCAACUGUGCUUUCUUCCUUUCAG	-8.6	38.0952	84	.	.	.	0	0	0	0	0	0	0	0	0	0	0	0	0	0	0	0	0	0	0	0	0	0	0	0
7I_STRIP1___ENSG00000143093___ENST00000369796___protein_coding___protein_coding	1	110041642	110041733	+	7I	STRIP1	ENSG00000143093	ENST00000369796	protein_coding	protein_coding	.	.	.	.	0.316956	0.286758	0.29022	0.107659	GUAGGACCCUGGGGAUCCUCUCUAGAGGCCCUGCCUGGAAGCUGAGGCGGAAGGCUUUGGGAGGGUCCUGAUACCUUUGUGUCACCUCCAG	-41.1	60.4396	91	PPIG,GRWD1	.	.	1	0	0	0	0	0	11	0	0	5	0	0	0	0	0	0	0	0	0	0	0	0	0	13
14I_STRIP1___ENSG00000143093___ENST00000369796___protein_coding___protein_coding	1	110047616	110047771	+	14I	STRIP1	ENSG00000143093	ENST00000369796	protein_coding	protein_coding	.	.	.	.	0.0738903	0.0853548	0.0893226	0.0708903	GUGAGUGGUGCCUGCAGUGGGACACUCCCACUACACUGGCCUUAGAGCAGGCCCUGCCGUCCUCCUGCCACCUGCAGACCAACAGGAGGACUGCUCAGAGCUUAAUUUUGACCCUGGGCUCUCAGACCUGUGUCUGAAUGGUCUACUCUUCCCAG	-61.6	58.0645	155	PRPF8,AQR,SF3B4	.	.	0	0	0	0	0	0	0	0	0	2	0	0	0	0	0	0	0	0	0	0	0	0	1	11
5I_C1orf162___ENSG00000143110___ENST00000343534___protein_coding___protein_coding	1	111477775	111477982	+	5I	C1orf162	ENSG00000143110	ENST00000343534	protein_coding	protein_coding	.	.	.	.	0.272836	0.0344976	0.0493671	0.0794348	GUAAGAUGACCACACUGUUUUGGGGACACUGAAGGGCUACCGUCAUUGGAAUUCCCCUCCAUACUCUUCAUUAUCUGCUAGAAUGGUGGUAUUGAUUUCCAGACACUGGGCAAGUGAUUCUUUGACCAAAGUGCUCAGGUUGCUUCUAAAGAGCAACCUUUUGCUCCAGACUGGACUCACUCAUUCCUCCUUUUUCUCCCUCUGCAG	-51.5	46.3768	207	.	.	.	0	0	0	0	0	0	0	0	0	0	0	0	0	0	0	0	0	0	0	0	0	0	0	0
6I_DDX20___ENSG00000064703___ENST00000369702___protein_coding___protein_coding	1	111761125	111761225	+	6I	DDX20	ENSG00000064703	ENST00000369702	protein_coding	protein_coding	.	.	.	.	0.26965	0.36327	0.45507	0.11937	GUAAUGUAACUUAAAAGGUCAUCUGGGGAACUUGUGAAAUAAAAGGAUAGUCAUGGGGCAAUAUUUGUAAAUUUGUAACCAUUUAUGUUAUAUUUCAUAG	-14	30	100	.	.	.	0	0	0	0	0	0	0	0	0	0	0	0	0	0	0	0	0	0	0	1	0	0	0	0
4I_MOV10___ENSG00000155363___ENST00000413052___protein_coding___protein_coding	1	112689650	112689839	+	4I	MOV10	ENSG00000155363	ENST00000413052	protein_coding	protein_coding	.	.	.	.	0.0335556	0.0567354	0.0514603	0.0553228	GUGAGUGAGUUUCCAAAGGAAAGAGCUGGUGGACAGGGGCUUGUCCCAGGCAGUGCUUAUGCUUUGGGAAACACACUGUCACUGUCCAUGGGACUCUUGCCUUGGGAUGGGGCUUCCUGGGGGAGUGUCCGGGAUAAGGAUAUGGGUGGGAGGGUCCCUACCCCCAUUCACUCAUCCAUUCUCCUCCAG	-82.6	56.0847	189	.	.	.	0	0	0	0	0	0	0	1	0	0	0	0	0	6	0	0	0	0	0	0	0	0	0	0
8I_MOV10___ENSG00000155363___ENST00000413052___protein_coding___protein_coding	1	112694172	112694452	+	8I	MOV10	ENSG00000155363	ENST00000413052	protein_coding	protein_coding	.	.	.	.	0.0257393	0.0261857	0.0467393	0.02985	GUGGGUGUUGGGGGAACCCUGAGCUGCUGGAAGGGUCUACAGACUUCUGACCCCAGGGGAGGAGGAGUGUUUCUCCCUGAGAUAAAUGAGACCCCGGGGCAGAGCAGGAGACUUUUCCUCAGGGGUACCCUGAGAUGCUACGGCAGCUUCCUCUUCUAGAGAACUUGCAUAGAGGUCUUGGAAAGAGGGGUUGGGACACUGGUUGGUGGAGAAAGUUCUGGCCCUUUAUUGCCCACCUCCCCUGCCCCAACAAACUCUUACCACCUCUCUCUGCCCAAAG	-111.7	55.7143	280	G3BP1,PRPF8,AQR	.	.	0	0	0	0	0	0	0	0	0	0	0	0	0	0	0	0	0	0	0	0	0	0	0	0
9I_MOV10___ENSG00000155363___ENST00000413052___protein_coding___protein_coding	1	112694629	112694748	+	9I	MOV10	ENSG00000155363	ENST00000413052	protein_coding	protein_coding	.	.	.	.	0.222782	0.274084	0.237815	0.072916	GUGAGACUGUGGGCAGGGAGCUUCUGGAGCCACUUGGAGUGUGGGCACAGGGGGUGGAGUCAGGGAGGCCUCUGGGUCACUGGAUGACUUCAAGUUCACAUUCCUGGUCCCUCUGCCAG	-43.5	60.5042	119	.	.	.	1	0	0	0	0	0	1	0	0	0	0	0	0	0	0	0	0	0	0	0	0	0	0	0
13I_MOV10___ENSG00000155363___ENST00000413052___protein_coding___protein_coding	1	112696534	112696629	+	13I	MOV10	ENSG00000155363	ENST00000413052	protein_coding	protein_coding	.	.	.	.	0.207663	0.152558	0.155579	0.117084	GUGAGGGACUCAGGUGGGGCUGCAGGUAUACACCCUGUGUGGGUCAGAGAGGUUGCACCACUUACCUUUCUUCCCACACCUCUUCUGCUUCCCAG	-38.7	56.8421	95	.	.	.	0	0	0	0	0	0	0	0	0	0	1	0	0	0	0	0	0	0	0	0	0	0	0	0
19I_MOV10___ENSG00000155363___ENST00000413052___protein_coding___protein_coding	1	112699982	112700218	+	19I	MOV10	ENSG00000155363	ENST00000413052	protein_coding	protein_coding	.	.	.	.	0.116975	0.0914576	0.117869	0.0579831	GUGAGCAUUCCCACCCCAUUCUCCCUCUUAGUGGCCACAGCCCCUGCCUAGGGCAGGUGGAUCUUUUUUAAGCGCUUGCUUAUCGCUCAGUUAAUCCUCAGAUGUGUCCAUUUUCACAGCAUCACUAUUGUAUUUAUAAGUUAAAUGACAUCCAGAGGUUGAGCAAGUACAGCUCAGAUGGGACAGGACCGUGGCUUAGCCUCCAGUCUCUGCUGGCACUCCUCUGUACCCCACAG	-59.7	50	236	GRWD1,PRPF8,AQR,RBM22,SF3B4,SF3A3	.	.	0	0	0	0	0	0	0	0	0	0	0	0	0	0	0	0	0	0	0	0	0	0	0	0
20I_MOV10___ENSG00000155363___ENST00000413052___protein_coding___protein_coding	1	112700340	112700415	+	20I	MOV10	ENSG00000155363	ENST00000413052	protein_coding	protein_coding	.	.	.	.	0.06776	0.0554933	0.054	0.0642933	GUAUGGCUGGGCCAGGGUGGGGACAGUGCCAGAGGAGGUGGUAAGGAAGACACAGUGUACUUUCUCUCUUUCCAG	-18.4	56	75	PRPF8	.	.	0	0	0	0	0	0	0	0	0	0	0	0	0	0	0	0	0	0	0	0	0	0	0	0
10I_LRIG2___ENSG00000198799___ENST00000361127___protein_coding___protein_coding	1	113100282	113100419	+	10I	LRIG2	ENSG00000198799	ENST00000361127	protein_coding	protein_coding	.	.	.	.	0.649584	0.424197	0.491007	0.415109	GUAAGUAUUUUGCAUACAUUUUGCUUACUCUAUAAAUAAUCUUUGCUAUUAGCAGAGGUUUUCAUGACCAUGUAAAGUGUUUAUGUAACUUGAUAUAGAAAUGGUGACUGAUAAUGUUUCAUUUCUCUUUAUUUCAG	-30.2	28.4672	137	BCLAF1	.	.	1	1	0	0	0	0	1	5	0	2	1	1	0	0	0	2	0	0	0	0	1	0	0	3
1I_TRIM33___ENSG00000197323___ENST00000448034___protein_coding___protein_coding	1	114397860	114397939	-	1I	TRIM33	ENSG00000197323	ENST00000448034	protein_coding	protein_coding	.	.	.	.	0.999506	1	1	0.992025	GUAAGCUUUUCAGACCAUGCAAACUUGGUGAAGGAAUAUGCAUUACCAAUAGGUGAAUAUUCCUAUCUUUUGCUUGCAG	-22.6	37.9747	79	PRPF8	.	.	0	0	0	0	0	0	0	0	0	2	0	0	0	0	0	7	0	0	0	3	0	0	0	0
6I_BCAS2___ENSG00000116752___ENST00000369541___protein_coding___protein_coding	1	114581391	114581498	-	6I	BCAS2	ENSG00000116752	ENST00000369541	protein_coding	protein_coding	.	.	.	.	0.124888	0.175065	0.188215	0.0982056	GUGAGUGCGGGGUGUCUUUGUAGCUGACUCACUGCUAGCUGGCUCGGUACUGAAAGAAACAUGUUACAAUUUGCCACUUCUACCCUGGUCCCUAUUCUCUUUCUUAG	-19.2	47.6636	107	UCHL5	.	.	0	0	0	0	0	0	0	0	0	0	0	0	0	0	0	0	0	0	0	0	0	0	0	0
1I_NRAS___ENSG00000213281___ENST00000369535___protein_coding___protein_coding	1	114708050	114708153	-	1I	NRAS	ENSG00000213281	ENST00000369535	protein_coding	protein_coding	.	.	.	.	0.442194	0.228816	0.213612	0.149204	GUAGGACAAGUUUGGAAAUGUAUUCUCAUUCCUGUUAAUUUUGUAUAUUUGUUUUUCUUAUACUCUGAAUGUGUCACUUAUACAAAUUCUGUUUCUAUUUCAG	-11.7	28.1553	103	.	.	.	0	0	0	0	0	0	0	2	0	0	0	0	0	0	0	0	0	0	0	0	0	0	0	0
16I_ATP1A1___ENSG00000163399___ENST00000295598___protein_coding___protein_coding	1	116398789	116398929	+	16I	ATP1A1	ENSG00000163399	ENST00000295598	protein_coding	protein_coding	.	.	.	.	0.178764	0.156607	0.142386	0.0542286	GUGAGAGCUAUUUAAGGUGUACACCAAGAUCUUAUUCAGAUACUGCCCAUUAGCAUCCAUUUCUGUAUACUUCUUGGAUAUGUUCAGUUUCCAGUGUGCUUGUCUCAUAAGCUAACAGUAAAAAAUCUUGGUUUUCAUAG	-29.1	36.4286	140	.	.	.	0	0	0	0	0	0	0	0	0	0	0	0	0	0	0	0	0	0	0	0	0	0	0	0
19I_ATP1A1___ENSG00000163399___ENST00000295598___protein_coding___protein_coding	1	116401006	116401129	+	19I	ATP1A1	ENSG00000163399	ENST00000295598	protein_coding	protein_coding	.	.	.	.	0.0875772	0.0916016	0.091374	0.067439	GUGAGUGGGCACCUCUGACCUGACCAGUGUCAGAGCUCCUCAAGCCCCAGAAGACUGAGGCCACACUGCCACCAGCCAUGCAGGUGAAGAGCCAGAGCUCAUCUUCUGUCUUCUGCAUUUCAG	-42.7	56.9106	123	.	.	.	1	0	0	0	0	0	1	0	0	5	3	0	0	17	1	2	0	7	0	0	0	0	24	2
20I_ATP1A1___ENSG00000163399___ENST00000295598___protein_coding___protein_coding	1	116401260	116401553	+	20I	ATP1A1	ENSG00000163399	ENST00000295598	protein_coding	protein_coding	.	.	.	.	0.154307	0.12173	0.0825222	0.0489317	GUAAGUAAUGAAGGACAUGUCAAGGCCUUGGCUCAAAGAAGGGGACUGGUGAUUUGUAAACCCUUUGCCAAAAACUAAACAUAUGACACAUAUAGCCAGGUUUCUGGAAUCUCUAGUUUAUAGAGCAAAUUUAGGAAGCAAGAAAUGUAGCUUUCUAGUUUUUUCAUCUGACCUCCAAGUUUUCAAGUACAGCUAAUACAUAAAGAUGUUGAUCUGCCAUUUUAAUGCAUAGCAUUAGAAGAUAAACCUUUAUUUGCACCUUUUAAGUUUUUUCUCCCCUACUUUGAUUUUAG	-55.9	35.1536	293	.	.	.	0	0	0	0	0	0	0	0	0	0	0	0	0	0	0	0	0	0	0	0	0	0	0	0
1I_TTF2___ENSG00000116830___ENST00000369466___protein_coding___protein_coding	1	117060374	117060454	+	1I	TTF2	ENSG00000116830	ENST00000369466	protein_coding	protein_coding	.	.	.	.	0.113287	0.0321875	0.0511375	0.0964625	GUAAGGGGCUAGGGUCUCAGCGUCCCGGGGCCUGUUGAUUUAGCGUGGCGUAAUCGUUGUUCACUUUCUUCUCUCUUCAG	-17.8	53.75	80	BUD13	.	.	0	0	0	0	0	0	0	0	0	0	0	0	0	0	0	0	0	0	0	0	0	0	0	0
8I_WDR3___ENSG00000065183___ENST00000369441___protein_coding___protein_coding	1	117940940	117941123	+	8I	WDR3	ENSG00000065183	ENST00000369441	protein_coding	protein_coding	.	.	.	.	0.172995	0.163301	0.0924208	0.051224	GUAAUUCAUUUUCAUUUCUUAAGUUUAAUUGUGUUGAAUAAUGGGAAAGUAAGAAUUGCAGAUUUUUAGGGAAUCAUCACUUUAGGGAAUAUUUUUGUCACUUGCACUUAUUAGAAUUAUGUUUUUUUCAGAAGUUCAGCAGAACUUACAUCUAACCUUCAUCUGCUCUUGCUUCUUCUGUAG	-28.9	30.6011	183	UCHL5,ZNF622,PPIG,BCLAF1	.	.	0	0	0	0	0	0	0	0	0	1	0	0	0	0	0	0	0	0	0	0	0	0	0	0
17I_WDR3___ENSG00000065183___ENST00000349139___protein_coding___protein_coding	1	117952076	117952296	+	17I	WDR3	ENSG00000065183	ENST00000349139	protein_coding	protein_coding	.	.	.	.	0.0660091	0.0673909	0.0517955	0.0336864	GUAUGUAUAGUCUUUUCAAAUGUCUCCCUUUGAGUCACCUGUAAGUUAUCACUUUCCUUGAGCAUCUGUGUCUAUUUUUCAGUGUUCUCAGGCAGUGAUACAAGUUCUAAAAUAUAGUCAGACACCCUAGAACUAGCUAGUCAAAAGCUAUUUAUGUGUGUAAAACUCUUUUUACUAACCUGGAAUUUGAUGACAUUUUAAUAUUUCUGUCACUUUUCAG	-40.5	34.0909	220	.	.	.	0	0	0	0	0	0	0	0	0	0	0	0	0	0	0	0	0	0	0	0	0	0	0	0
26I_WDR3___ENSG00000065183___ENST00000349139___protein_coding___protein_coding	1	117959003	117959291	+	26I	WDR3	ENSG00000065183	ENST00000349139	protein_coding	protein_coding	.	.	.	.	0.0535	0.0480347	0.0542188	0.047691	GUAAGUGUCUUUGUAUAGAGAUAAAAUAAUGAGGCAAAUUCCUAGUGUGAUUUAGAAAUAGUAUAGUAUGCUGUGCUUUGUCUUUAGCAAUACCCACCACCGAUAAAUCCAUAUUUGAGAUAGUUUUUGUUAGAAUUAGUAGGAAUAGAAAAAACAAACAAGAAAAGUUCUUAAUGAGGGAAAGAUAAGUAACAACACCUGAAGCUUUGGUUACCCUAACUCUCAUACGCUGCUAUAAUGAAUUGAAGUGGGAGAAAAUUUUUUAAUAUUUCUUGUAUUGCACUCCAG	-46.9	32.2917	288	.	.	.	0	0	0	0	0	0	0	0	0	0	0	0	0	0	0	0	0	0	0	0	0	0	0	0
15I_NBPF15___ENSG00000266338___ENST00000577412___protein_coding___protein_coding	1	144440038	144440140	-	15I	NBPF15	ENSG00000266338	ENST00000577412	protein_coding	protein_coding	.	.	.	.	0.0483235	0.0113824	0.0135686	0.0973235	GUAAGUUAAGAAUUUCAGUUACUUACAUCCCUCAGUCCUGAUUAAACCUAUUUGAUUUCACCAGUUUUUAACCCAUCAUAUGUUUGGGUUUCUUCUCCCCAG	-12	36.2745	102	.	.	.	0	0	0	0	0	0	0	0	0	0	0	0	0	0	0	0	0	0	0	0	0	0	0	0
16I_NBPF15___ENSG00000266338___ENST00000577412___protein_coding___protein_coding	1	144440295	144440401	-	16I	NBPF15	ENSG00000266338	ENST00000577412	protein_coding	protein_coding	.	.	.	.	0.081783	0.00745283	0.0221132	0.00345283	GUGAGACUAGGGUGCCUGUGUUUCAGCAAAGCCUGGGCAAUUGGAAUGCAGGGCUCCUAAGAUUCCAUGACACCCCCACCUUCUAAUUCUGUUAUUGCAACUGCAG	-23.2	50	106	.	.	.	0	0	0	0	0	0	0	0	0	0	0	0	0	0	0	0	0	0	0	0	0	0	0	0
12I_POLR3C___ENSG00000186141___ENST00000334163___protein_coding___protein_coding	1	145839991	145840115	+	12I	POLR3C	ENSG00000186141	ENST00000334163	protein_coding	protein_coding	.	.	.	.	0.1935	0.111944	0.166113	0.0805403	GUAACUCAAUCUGGACCUUCUCCCCAUUUCCUCCAUACGGUCAAGUACCCCUCAUGUGCCCACUUCGCCCUGAGCUGCUGAAAUAGAACUAUGUGCAUUCCUUGUCUGUCUUCUCUUUCCUCAG	-14.2	49.1935	124	.	.	.	0	0	0	0	0	0	0	0	0	0	0	0	0	0	0	0	0	0	0	0	0	0	0	0
2I_NUDT17___ENSG00000186364___ENST00000334513___protein_coding___protein_coding	1	145846196	145846432	+	2I	NUDT17	ENSG00000186364	ENST00000334513	protein_coding	protein_coding	.	.	.	.	0.0655636	0.0711737	0.0577288	0.0689153	GUGAGUAUUCUGGGGACAAGGCCCCAAGUACAGAGAAGAAAUUUGCCCUUUCCCCGCAACAAUGUUUUUCCCAGUCUCAGAAGGAUAAAGUGGGCCCCAAAAUGUGGCAUGUUCAUAGUCACAAGGGACUGCAACUCCCUCUGUGUCCACUGGAGGGGAGAGGAGUGUCAACAGUGAGUGGGGGCUCCCUGGCCAAGACCACCACCAUUCACCUACUGGCCCCACUGUUGUUGCAG	-74.7	53.3898	236	.	.	.	0	0	0	0	0	0	0	0	0	0	0	0	0	0	0	0	0	0	0	0	0	0	0	0
6I_PIAS3___ENSG00000131788___ENST00000369298___protein_coding___protein_coding	1	145853664	145853812	-	6I	PIAS3	ENSG00000131788	ENST00000369298	protein_coding	protein_coding	.	.	.	.	0.180541	0.150723	0.139959	0.0719392	GUGGGUAAAAGGGGAGAAGGGAACAGGGUGGGAAGGGAGUUGGGUUUAGCCUGUGGACUUUGAUGAGGGUUCCUAGGGAUACUGGCGUGAAGUUUUCUGGGAUGAAAUCAGAGUAGGGCCUCUGACAAGAGAACUUGCUUCUCCUCAG	-47.6	51.3514	148	.	.	.	0	0	0	0	0	0	0	0	0	0	0	0	0	0	0	0	0	0	0	0	0	0	0	0
8I_PIAS3___ENSG00000131788___ENST00000369298___protein_coding___protein_coding	1	145854563	145854745	-	8I	PIAS3	ENSG00000131788	ENST00000369298	protein_coding	protein_coding	.	.	.	.	0.160209	0.228813	0.312725	0.0937692	GUGAGCACAGCUAAAGCAGGUGCCUGGAAAAGCCUGCUGAGGGUGAAGGGGAACCAUCCAGUGUCCUGGGUUGGGGAAGCAUUUUCCUCUUUAUGAGUCUGUCUCUGGUCCUCAUGGAACAAAAGUGGGCAGUGGUGGUAUGAGAAGCAGAGGCUAAUUGUCUACCCCCUGCCUCCAAGUAG	-60.7	52.7473	182	.	.	.	0	0	0	0	0	0	0	0	0	0	0	0	0	0	0	0	0	0	0	0	0	0	0	0
12I_PIAS3___ENSG00000131788___ENST00000369298___protein_coding___protein_coding	1	145856431	145856588	-	12I	PIAS3	ENSG00000131788	ENST00000369298	protein_coding	protein_coding	.	.	.	.	0.158936	0.144134	0.188146	0.0998917	GUAUGGCUCUUUGUGGUCCCUUAGUCUUCUGGACUCCCUACCUGUUCCCCAAACAUUUCUUAGGCUUUAGUCCUAUGGGAUCAGUGACCUGGGAUGGGGGCGAUUUCUGUGGCUGCCUGUGCAUGGGCUUGGAAUAACUGCCCCUUUGUAUCCUCAG	-42	51.5924	157	SF3B4	.	.	0	0	0	0	0	0	0	0	0	0	0	0	0	0	0	0	0	0	0	0	0	0	0	0
4I_RBM8A___ENSG00000265241___ENST00000632555___protein_coding___protein_coding	1	145926618	145926808	-	4I	RBM8A	ENSG00000265241	ENST00000632555	protein_coding	protein_coding	.	.	.	.	0.0964737	0.190726	0.116068	0.0634105	GUGAGUAAUAAUGGAACCUGUGAGGUAUCCGUGUCUGUGGUAGUAGUUAGAAACCAAUAAAAUAGUUAAACGCAGUAGGAAUGGGUUCAGAGAUAGCUUAAACAAUCUGAGUCCGCACUCACUCUAUUCCUGUGAGCCUGCUUAAAGUGUCUCUCAUGUACUCAUACAACUUCCCCCCGUCCCCCAACAG	-38.4	44.2105	190	SF3B4,EFTUD2,SRSF1,GRWD1	.	.	0	0	0	0	0	0	0	0	0	0	0	0	0	0	0	0	0	0	0	0	0	0	0	0
4I_RBM8A___ENSG00000265241___ENST00000369307___protein_coding___protein_coding	1	145926883	145927017	-	4I	RBM8A	ENSG00000265241	ENST00000369307	protein_coding	protein_coding	.	.	.	.	0.32453	0.153687	0.172791	0.12191	GUGAGUGUGGGGAAAAUGGGGUAGAGUGGCCUAGUAGGGCAGGAGCUACGGGUUUUGGAGUCCCCACCCACCUCAUAGGAACAAUGGGAGAAAGGAGGAGUUUUCGGUGAUCUCGUGUAUGUCCCUUAUAGAAG	-41.2	52.2388	134	XRCC6,UCHL5,GRWD1,PUM1,EFTUD2,BUD13,ZNF622,PRPF8	.	.	0	0	0	0	0	0	0	0	0	1	0	0	1	0	0	0	0	0	0	0	0	0	0	0
5I_RBM8A___ENSG00000265241___ENST00000632555___protein_coding___protein_coding	1	145926886	145927017	-	5I	RBM8A	ENSG00000265241	ENST00000632555	protein_coding	protein_coding	.	.	.	.	0.310153	0.134763	0.153916	0.101802	GUGAGUGUGGGGAAAAUGGGGUAGAGUGGCCUAGUAGGGCAGGAGCUACGGGUUUUGGAGUCCCCACCCACCUCAUAGGAACAAUGGGAGAAAGGAGGAGUUUUCGGUGAUCUCGUGUAUGUCCCUUAUAG	-41.2	52.6718	131	XRCC6,UCHL5,GRWD1,PUM1,EFTUD2,BUD13,ZNF622,PRPF8	.	.	0	0	0	0	0	0	0	0	0	2	0	0	1	0	0	0	0	0	0	0	0	0	0	0
3I_AC243547.3___ENSG00000280778___ENST00000625258___protein_coding___protein_coding	1	145977539	145977777	+	3I	AC243547.3	ENSG00000280778	ENST00000625258	protein_coding	protein_coding	.	.	.	.	0.193807	0.266782	0.251315	0.12629	GUGAGUGUAUCUGGAAAAAAGGAGGGAGAAGAGAGGUUUCCUUCAUCAGCCUGAGGGCCGAGGCUGCUGCUGGUCUCACCUUCCAUCCCAGUUCCUAUACCCAAUCUACCAAGUGUUGUUGCUAGAUGUCAUAGUGGCCACAUGAGGGCAGCAGAGUGACAUGUUCUUUGCAUGAGGAUGGGCUAUAAAGCUGGCAAAAUUUGCUCUCUGAAGGUUUACCUUUUGAUCCCUCCACCAG	-78.2	49.1597	238	AQR	.	.	0	0	0	0	0	0	0	0	0	1	0	0	0	0	0	0	0	0	0	0	0	0	0	0
5I_POLR3GL___ENSG00000121851___ENST00000369313___protein_coding___protein_coding	1	145977851	145977982	+	5I	POLR3GL	ENSG00000121851	ENST00000369313	protein_coding	protein_coding	.	.	.	.	0.325672	0.305664	0.193725	0.0716641	GUGAGGAGGAAGUGUGCAUAGAGACCUCCUGAGCCCUGGAUCCAUUCCCUCUCUCUUGGCCCAUGUGUGCCUCAAUUUUUCCCUUCUGUGAACUGAACCUGAGUUUCUAUUCCUAUUCAUCCCCACAUGAG	-28.3	49.6183	131	AQR,TRA2A,CPSF6,SRSF7	.	.	0	0	0	0	0	0	0	0	0	0	0	0	0	0	0	0	0	0	0	0	0	0	0	2
2I_TXNIP___ENSG00000265972___ENST00000425134___protein_coding___protein_coding	1	145994167	145994280	-	2I	TXNIP	ENSG00000265972	ENST00000425134	protein_coding	protein_coding	.	.	.	.	0.111681	0.122558	0.129009	0.0678496	GUGAGCCAGACCUAAUGUCUUUUCUUUGUUUCUGGUCUACCUGGGUUUGUAAAAUUGUGAUGGUCCAGCAUUUCUUGGGCAGGAUUCUUAUGUGGCCAUAUUUUCUUUUCUAG	-21.1	40.708	113	ZNF800,EFTUD2,AQR,GPKOW,BUD13,PRPF8,SF3B4,RBM22,KHSRP	.	.	0	0	0	0	0	0	0	0	0	0	0	0	0	0	0	0	0	0	0	0	0	0	9	0
3I_TXNIP___ENSG00000265972___ENST00000425134___protein_coding___protein_coding	1	145994437	145994543	-	3I	TXNIP	ENSG00000265972	ENST00000425134	protein_coding	protein_coding	.	.	.	.	0.144387	0.121349	0.112406	0.0850283	GUGGGUAGAUGCAGGGUGGCUUCAGCAGAGAAAUUGUUCAUCUGUUACCACAGCUGUCUUGUUUCUCCAGACCUCUGGUGUAAUAAACUGCCAUCUUCCUUUCUAG	-28.2	46.2264	106	BUD13,PRPF8,AQR,SF3A3,SF3B4,EFTUD2,RBM22,XRN2,GRWD1	.	.	2	0	2	6	1	1	20	11	15	12	1	0	1	2	4	4	0	3	14	4	4	0	24	20
4I_TXNIP___ENSG00000265972___ENST00000425134___protein_coding___protein_coding	1	145994800	145994928	-	4I	TXNIP	ENSG00000265972	ENST00000425134	protein_coding	protein_coding	.	.	.	.	0.0750312	0.0650078	0.0661094	0.0569219	GUAAAAUCCUAGUGCUUAUGGCAGUUAAAACAGGAACUGGGUUUAGGGGCAAGGGCAUGGGACUGGGGUAGAGGAAGUGUCAUUAACUAUACUGAGUAUCAGUAAGUUUUCAUCUUUCUCAUUGCUAG	-33.8	42.1875	128	AQR,BUD13,BCLAF1,PRPF8,GPKOW,EFTUD2,SF3B4,XRN2	ALL_AGO|slc7508_chr1|43|7|8|0.88|COORDS=chr1+:144151625	.	1	0	7	1	0	0	0	0	6	15	1	1	0	4	0	0	0	0	0	0	0	0	0	7
5I_TXNIP___ENSG00000265972___ENST00000425134___protein_coding___protein_coding	1	145995031	145995143	-	5I	TXNIP	ENSG00000265972	ENST00000425134	protein_coding	protein_coding	.	.	.	.	0.0913661	0.192786	0.144393	0.105268	GUGAGAUCCAUUUUAAAGAUUCUAUUCUCCUGGGUCAUGAGGAUGAUAAAUCAGACGUCUUGGGCAUUAGAUUGAAGCAUCUCAAAACACCUUUUUAUCCCCUUCUAUAUAG	-17.2	37.5	112	AQR,PRPF8,BUD13,BCLAF1,EFTUD2,U2AF2,SF3B4,RBM22,LIN28B,GRWD1	.	.	0	0	0	0	0	0	0	0	0	0	0	0	0	0	0	0	0	0	0	0	0	0	0	0
16I_AC239799.1___ENSG00000213240___ENST00000612520___protein_coding___lncRNA	1	146144804	146144906	-	16I	AC239799.1	ENSG00000213240	ENST00000612520	protein_coding	lncRNA	.	.	.	.	0.0745196	0.0122549	0.00572549	0.0292941	GUAAGUUAAGAAUUUCAGUUACUGACAUCCCUCAGUCCUCAUUAAACCGAUUUGAUUUCACCAGUUUUUAACCCAUCAUAUGUUUGGGUUUCUUCUCCCCAG	-12.1	38.2353	102	.	.	.	0	0	0	0	0	0	0	0	0	0	0	0	0	0	0	0	0	0	0	0	0	0	0	0
1I_NOTCH2NL___ENSG00000264343___ENST00000578207___protein_coding___protein_coding	1	146156229	146156479	-	1I	NOTCH2NL	ENSG00000264343	ENST00000578207	protein_coding	protein_coding	.	.	.	.	0.439	0.681156	0.642988	0.33308	GUAAGGAGCUCCCUAGUGUCCCAGGAUUAGGGGACAAACCCCUAGCACAGGAGGUAGUGGGUGUGGCUCAAUUGCUUUUUUUAGGAAGCGCAAGGAAAAAGGGAAGUGAGAAUUUUGUGUGGGGUGGGUUGCUAGUGAGGGAGGAGUUUUAUGGGCCCACUGUGGUCCAUAAACUGAGCAGGGGAUAAUUUAGCAUGUCAGGGUUUAUGAUGAUGAGUGGCUAGAAAAUUGUUUAUUGUCCCUUUUGUAG	-73.3	46.8	250	.	.	.	0	0	0	0	0	0	0	0	0	0	0	0	0	0	0	0	0	0	0	0	0	0	0	0
5I_NBPF12___ENSG00000268043___ENST00000617931___protein_coding___protein_coding	1	146960006	146960108	+	5I	NBPF12	ENSG00000268043	ENST00000617931	protein_coding	protein_coding	.	.	.	.	0.192137	0.0753627	0.0161078	0.0336863	GUAAGUUAAGAAUUUCAGUUACUGACAUCCCUCAGUCCUGAUUAAACCUAUUUGAUUUCACCAGUUUUUAACCCAUCAUAUGUUUGGGUUUCUUCUCCCCAG	-15.4	37.2549	102	.	.	.	0	0	0	0	0	0	0	0	0	0	0	0	0	0	0	0	0	0	0	0	0	0	0	0
4I_PRKAB2___ENSG00000131791___ENST00000254101___protein_coding___protein_coding	1	147166618	147166845	-	4I	PRKAB2	ENSG00000131791	ENST00000254101	protein_coding	protein_coding	.	.	.	.	0.104401	0.178771	0.225952	0.0691101	GUAAGGCCUUGAUCUCCAAGGGUAACCAUUGACUUAGCAGUCUCAUUUUAGCUGUCAUUUCUGUCAAGACUGAUGGGCAGCUGCUCCCCUACACUGGAGGAUUUCUCUCUUGAUAAAACGUGGAGGUGCUGAGAACAAUCGUGUAAAUUUUAGUAAAAGAGGAAGGUUGGAUGGAAGAGAUGGAUUUGAAAGAGAGAUUCAAUAAUUUUUUCUAUUCACUGUUUCAG	-56.9	40.5286	227	BCLAF1,U2AF2,PPIG,PRPF8	.	.	0	0	0	0	0	0	0	0	0	0	0	0	0	0	0	0	0	0	0	0	0	0	0	0
13I_GPR89B___ENSG00000188092___ENST00000314163___protein_coding___protein_coding	1	147992567	147992710	+	13I	GPR89B	ENSG00000188092	ENST00000314163	protein_coding	protein_coding	.	.	.	.	0.215783	0.206692	0.311545	0.080035	GUAAGUUUAAUUAGUUACCUUUAUGUUGACAGCUGUAAAAUAUCAGAAAUGUGCUUGAUACUUUUAAGAAUUUUAAUAAUUUCCUUUGUCCUGUUCCUCACUACAUUCAGAGUCACUUCUGGAUUAAUUCAUUUGACUUACAG	-20.8	30.0699	143	.	.	.	0	0	0	0	0	0	0	0	0	0	0	0	0	0	0	0	0	0	0	0	0	0	0	0
20I_NBPF11___ENSG00000263956___ENST00000614015___protein_coding___protein_coding	1	148127038	148127140	-	20I	NBPF11	ENSG00000263956	ENST00000614015	protein_coding	protein_coding	.	.	.	.	0.252363	0.0520784	0.0279902	0.00643137	GUAAGUUAAGAAUUUCAGUUACUGACAUCCCUCAGUCCUGAUUAAACCUAUUUGAUUUCACCAGUUUUUAACCCAUCAUAUGUUUGGGUUUCUUCUCCCCAG	-15.4	37.2549	102	.	.	.	0	0	0	0	0	0	0	1	0	0	0	0	0	0	0	0	0	0	0	0	0	0	0	0
13I_NBPF14___ENSG00000270629___ENST00000611826___protein_coding___protein_coding	1	148595752	148595854	-	13I	NBPF14	ENSG00000270629	ENST00000611826	protein_coding	protein_coding	.	.	.	.	0.135039	0.0121471	0.00759804	0.00646078	GUAAGUUAAGAAUUUCAGUUACUGACAUCCCUCAGUCCUGAUUAAACCGAUUUGAUUUCACCAGUUUUUAACCCAUCAUAUGUUUGGGUUUCUUCUCCCCAG	-15.6	38.2353	102	.	.	.	0	0	0	0	0	0	0	0	0	0	1	0	1	0	0	0	0	0	0	0	1	0	0	0
1I_PDE4DIP___ENSG00000178104___ENST00000464103___protein_coding___protein_coding	1	148889529	148889783	+	1I	PDE4DIP	ENSG00000178104	ENST00000464103	protein_coding	protein_coding	.	.	.	.	0.532508	0.44063	0.471772	0.480307	GUAAAAAAGGAAAGUGUGCUGCGCUCCAGCACCCAGAGCAGUGAGCCCAGUCCCGAGUCCCGGAGAGAGCUCCAGCAAUAGGGGCCAUGUCGCCGUAGCCCCAGCCUCUCGGUCCGCAGCCUCAGCAGCGUCCCAGCCGGCUGGCUUCAUGCUGCGGUGCAGCUGCACCAUGUUCCUGGGUUGAGGGGGCAAUCGGGCACGCUCCUCCCCAUGGGUUGCCCAUCAUGUCUAAUGGAUAUCGCACUCUGUCCCAG	-98.6	62.5984	254	.	.	.	0	0	0	0	0	0	0	0	0	0	0	2	0	0	0	0	0	0	0	0	0	0	0	0
18I_NBPF9___ENSG00000269713___ENST00000621074___protein_coding___protein_coding	1	149082174	149082271	-	18I	NBPF9	ENSG00000269713	ENST00000621074	protein_coding	protein_coding	.	.	.	.	0.452052	0.13868	0.0128247	0.00834021	GUAAGAAUUUCAGUUACUGACAUCCCUCAGUCCUGAUUAAACCUAUUUGAUUUCACCAGUUUUUAACCCAUCAUAUGUUUGGGUUUCUUCUCCCCAG	-14.1	38.1443	97	.	.	.	0	0	0	0	0	0	0	0	0	0	0	0	0	0	0	0	0	0	0	0	0	0	0	0
5I_NBPF19___ENSG00000271383___ENST00000578189___protein_coding___protein_coding	1	149463826	149464076	+	5I	NBPF19	ENSG00000271383	ENST00000578189	protein_coding	protein_coding	.	.	.	.	0.475188	0.669644	0.651676	0.5024	GUAAGGAGCUCCCUAGUGUCCCAGGAUUAGGGGACAAACCCCUAGCACAGGAGGUAGUGGGUGUGGCUCAAUUGCUUUUUUUAGGAAGCGCAAGGAAAAAGGGAAGUGAGAAUUUUGUGUGGGGUGGGUUGCUAGUGAGGGAGGAGUUUUAUGGGCCCACUGUGGUCCAUAAACUGAGCAGGGGAUAAUUUAGCAUGUCAGGGUUUAUGAUGAUGAGUGGCUAGAAAAUUGUUUAUUGUCCCUUUUGUAG	-73.3	46.8	250	.	.	.	0	0	0	0	0	0	0	0	0	0	0	0	0	0	0	0	0	0	0	0	0	0	0	0
1I_SF3B4___ENSG00000143368___ENST00000457312___protein_coding___protein_coding	1	149926918	149927165	-	1I	SF3B4	ENSG00000143368	ENST00000457312	protein_coding	protein_coding	.	.	.	.	0.146919	0.206113	0.228976	0.0579352	GUGAGUACAUGACAAGGGGCGAAUUGCUCCCGGAGGGUCCCAGCAGUAUUCACAACUGUUUUGGAAUAACAUGAGCAACCUAAAGAUUUUUUUCUUUUAAGCCUCUCUUCAGUUUAUUUCUGGAACCAUUCUUAAGUAAAGUGAUGUUGUUUCUUUCUUGUUCUUUGUGAUUAGAGGGUAGAUGAAUUUUACCCCAUUUUCAGUCUCUUUACUUACGUUGUUAACCUCCUCUUCUCCACUUUUCCAG	-53.2	38.8664	247	PRPF8	ALL_AGO|slc20310_chr1|41|5|11|0.45|COORDS=chr1-:148165405	.	0	0	0	0	0	0	0	0	0	0	0	0	0	0	0	0	0	0	0	0	0	0	0	0
4I_MTMR11___ENSG00000014914___ENST00000369140___protein_coding___protein_coding	1	149930547	149930791	-	4I	MTMR11	ENSG00000014914	ENST00000369140	protein_coding	protein_coding	.	.	.	.	0.155225	0.149959	0.14691	0.0970902	GUCAGUGACUUCUAUUUUUGACUCGUGUUUUUUUUUCCAUUGAGAUGUACUCUCUGAAGUUUGGUCUUGAUUUGUUUUAUGAGAAGUGAGGUCUGUGAGUGGGGAGGGGGAGAUUUAUUCUCAUUUUCAGGACGAGACUUUUGCCCUACAUCUUUCCUAGAAUAAGAGGUGAGAAUCUCAUGAUUUGUCUCUAGAUGUGGGAGGAUUGUGUGUAACCAUCCUUUUUCUUGCUUCCUCUGUCCAG	-62.1	40.5738	244	.	.	.	0	0	0	0	0	0	0	0	0	0	0	0	0	0	0	0	0	0	0	0	0	0	0	0
9I_MTMR11___ENSG00000014914___ENST00000369140___protein_coding___protein_coding	1	149933530	149933609	-	9I	MTMR11	ENSG00000014914	ENST00000369140	protein_coding	protein_coding	.	.	.	.	0.481456	0.43762	0.418241	0.0748354	GUGAGGGAGGCUUGAUGAGAAGAAUCAAGGGUUAGGUGCUCAGGGUAGACUCCUUAUUUCCUGACUCCCUCCCCUCCAG	-27.2	53.1646	79	.	.	.	1	0	0	0	0	0	0	0	0	0	0	0	2	0	0	0	0	0	0	0	0	0	0	0
12I_MTMR11___ENSG00000014914___ENST00000369140___protein_coding___protein_coding	1	149934326	149934447	-	12I	MTMR11	ENSG00000014914	ENST00000369140	protein_coding	protein_coding	.	.	.	.	0.085719	0.216273	0.14843	0.196579	GUGAGUGAGAGUGCUUUAGGGUAAGGAAGAGUCUGAAAAAGCAGAGGAUGGCUGAUGACAAAGAGCUGAGAAGCUGUCUCUGAUUUUCUCCUUCCUCCUCUAUGUCUCACUCCUGUUCUAG	-37	46.281	121	.	.	.	1	0	0	0	0	0	3	9	8	22	0	0	10	0	2	1	0	2	2	3	0	0	0	0
3I_APH1A___ENSG00000117362___ENST00000236017___protein_coding___protein_coding	1	150267478	150267715	-	3I	APH1A	ENSG00000117362	ENST00000236017	protein_coding	protein_coding	.	.	.	.	0.405443	0.508671	0.560895	0.251392	GUGAGCCAAGGGAGAGGGACUGGAGGAGGGAGUUGGACAGCCCCCUCCUCUAGGGAAGUCUCUAAAUAUCCACAUGUUCUAAGUGGCUUCUUACUUUCCUUCAUCCGUCACUUCCAAAGAAAGUUGGUCUGGAGGGAGAGUAGAUGUGAAAGAAUUGUAACCGGGAAUGGGGAGGGGUCAGUGGUGAACAGGCAAUAGUGUGAUCUCUGACAUUGAUGAGAUCCUCCCUUCCCCCAG	-84.9	50.6329	237	.	.	.	0	0	0	0	0	0	0	0	0	0	1	0	0	0	0	0	0	0	0	0	0	0	0	0
5I_APH1A___ENSG00000117362___ENST00000369109___protein_coding___protein_coding	1	150267789	150267956	-	5I	APH1A	ENSG00000117362	ENST00000369109	protein_coding	protein_coding	.	.	.	.	0.474844	0.551012	0.526018	0.33379	GUAAGAAGAUGGAGUGGUCUGGAGGGGAGAGGGGCAAAGGACUGCACUAUGGGAAGUGGGGCAGCCCCUGGGUGCUGGUUUGGAAGAGGAGGCACUAAGGGAGGACAUUAGAGGGAAAGGAGCAUCCCUGCCCUCCCUCAUGUUUCCCCUACCCCACCCCACCCCAG	-67.9	59.8802	167	.	.	.	0	0	0	0	0	0	0	0	0	0	0	0	0	0	0	0	0	0	0	0	0	0	0	0
2I_CIART___ENSG00000159208___ENST00000447007___protein_coding___protein_coding	1	150283633	150283804	+	2I	CIART	ENSG00000159208	ENST00000447007	protein_coding	protein_coding	.	.	.	.	0.209029	0.133064	0.121789	0.0891579	GUAAGAGAAAGCAGGUGAAAGGAGAUUCUCCUGGAGUGCCUUAGCACCCAGCUGGUUGAUAAGGACCCUGUGAGGACAGUAUUGACUCCCAGAUUUGGAGGUGAAGGAAGAGCCACUGCUGGUGUGGGCAGUUUUUUGUCUUCUUACAGCCUUUGUCCUAUUUUCCUACAG	-54.5	48.538	171	.	.	.	0	0	0	0	0	0	0	0	0	0	0	0	0	0	0	0	0	0	0	0	0	0	0	0
8I_TARS2___ENSG00000143374___ENST00000369064___protein_coding___protein_coding	1	150496628	150496809	+	8I	TARS2	ENSG00000143374	ENST00000369064	protein_coding	protein_coding	.	.	.	.	0.0969945	0.0787403	0.085895	0.0610166	GUACAGGAAUUGGGAAGAUAGGGAGGGAUGGUGAUAAGGGUUGGAGAGAGAUGACAGAACCUGAUUAUGAAAUUGGGAGCAGAUUCAGUCACACAGACUGAGCAGCUCCGUCAGUUGUUCUGAGUUCCAAAGCCACCUCCUUGCCCUUGAGGUGACCCAAUAUUGCUAUUCCUGACCCCAG	-60.2	49.1713	181	.	.	.	0	0	0	0	0	0	0	0	0	1	0	0	0	0	0	0	0	0	0	0	0	0	0	0
6I_ADAMTSL4___ENSG00000143382___ENST00000369039___protein_coding___protein_coding	1	150554122	150554364	+	6I	ADAMTSL4	ENSG00000143382	ENST00000369039	protein_coding	protein_coding	.	.	.	.	0.143566	0.172289	0.219293	0.0726446	GUGAGUCUCCUCGGGCCUCCCCUCCCAACCCCGACCUCCAGUGUGGCUUCCCUGCCCUGAAGCUGGGUCUUCAGCUUCCGCUUGGCACCUGAGGGAGAAGGGCCUUGGCAUCUGACCACCUCAGGGCAGGGGUCUUGGAGCUCUUCCGCUGACCUGAGCCUCCCACCUGCUCCCCAGGUUCAGCCCUGCCCCUACCCUCAUUUUGCUCCCCAGCUCUGACUCCUUUGUACCCCUCACCGCAG	-78.2	64.0496	242	AQR,RBM22,SF3B4,DDX24	.	.	0	0	0	0	0	0	0	0	0	0	0	0	0	0	0	0	0	0	0	0	0	0	0	0
10I_ADAMTSL4___ENSG00000143382___ENST00000369039___protein_coding___protein_coding	1	150556366	150556620	+	10I	ADAMTSL4	ENSG00000143382	ENST00000369039	protein_coding	protein_coding	.	.	.	.	0.0441102	0.0208307	0.0283937	0.0218661	GUGAGCACCCAGCUGCCUCCCCUUCCACUUCCGUCUCUGUUCGGCCCUCCAUACCCCUACUCAGAGCAGUGAGCAAGCCAAACAGGGGGAAGUCCAGGGCCUAGCCCCUCCCCUCGUGGAAGGAGUGAGGAAGCUGAGAGGGCUUGGGGGGAUCUUAGGUUCUGGUGGGAGCUUCUAUAGGCUAAGGACACGGUGUGGGAGGAGGAAGGUAUUAUCACCCUGGAAUUUCCCGAUCUCUCACCUCUGACCCGCAG	-87.2	59.0551	254	AQR,RBM22,EFTUD2	.	.	0	0	0	0	0	0	0	0	0	0	0	0	0	0	0	0	0	0	0	0	0	0	0	0
13I_ADAMTSL4___ENSG00000143382___ENST00000369039___protein_coding___protein_coding	1	150557335	150557493	+	13I	ADAMTSL4	ENSG00000143382	ENST00000369039	protein_coding	protein_coding	.	.	.	.	0.215291	0.0386519	0.0566203	0.0388608	GUGAGACAUCACAGUGCGUUCCCCGCAUCUCGGUCCAAACCCCCCAACUGACACUCCCGCAUCCUGGAUUGUGGGGCCACGCCCGACCCUGCGUCUGGGACACCACUGAGCUUGGGCUCUAGCCUCCUGCCUCCCUGGCUGCCUUCUCACCCACUCAG	-46.7	63.9241	158	AQR	.	.	0	0	0	0	0	0	0	0	0	0	0	0	0	0	0	0	0	0	0	0	0	0	0	0
17I_ADAMTSL4___ENSG00000143382___ENST00000369039___protein_coding___protein_coding	1	150559165	150559286	+	17I	ADAMTSL4	ENSG00000143382	ENST00000369039	protein_coding	protein_coding	.	.	.	.	0.042314	0.0248595	0.0370165	0.064281	GUAAGCUGAGCGCCUGCUGAGAGCAGGAAGGGGGUGCCAGUCCCAGUGGGAUUCCUUGUGGGCACUUGGGGUGCUCUCUGUCCUCCCCUCCCCUCAUCACCCUGCCCUCCCCCUACACUAG	-39.1	63.6364	121	.	.	.	0	0	0	0	0	0	0	0	0	0	0	0	0	0	0	0	0	0	0	0	0	0	0	0
11I_SETDB1___ENSG00000143379___ENST00000534805___protein_coding___protein_coding	1	150949278	150949366	+	11I	SETDB1	ENSG00000143379	ENST00000534805	protein_coding	protein_coding	.	.	.	.	0.0599091	0.240148	0.413943	0.116273	GUGAGUGUUAUUCUUUCUUUUUCUUCAGUUUCUUUCAUAUUAUAUUUUCCACAUCCCUUACUAUAUGCCCUCUUCUCUAAUCUCCUAG	-0.62	32.9545	88	.	.	.	0	0	0	0	0	0	0	0	0	0	0	0	0	0	0	0	0	0	0	0	0	0	0	1
18I_SETDB1___ENSG00000143379___ENST00000271640___protein_coding___protein_coding	1	150962719	150962973	+	18I	SETDB1	ENSG00000143379	ENST00000271640	protein_coding	protein_coding	.	.	.	.	0.0765787	0.131626	0.14285	0.0411457	GUAAGUCACCUCAAGCUUAUUCAGAGUCUAAUAAAGGAAAAUGGGCCAUUGUCACCUCAUCAAGUCCUUCACUAUAAUUACUGUUAGGUCUUCUCCUACUUCUUUAGCCUUGACUUCCUGCCUUAUUUUCUUUCAUCCAGCAUCUAAUCUUCCUCUUGCCACCGCCCUUUCCUGCCAAACCGUGGGUAACAGCAAGGACUUAAAGGAGCCCUUCCCAUUUACUUCUCUUACUUCUUACCCUCCUGCUUCCCCAG	-37.27	44.4882	254	.	.	.	0	0	0	0	0	0	0	0	0	0	0	0	0	0	0	0	0	0	0	0	0	0	0	0
21I_SETDB1___ENSG00000143379___ENST00000271640___protein_coding___protein_coding	1	150964083	150964246	+	21I	SETDB1	ENSG00000143379	ENST00000271640	protein_coding	protein_coding	.	.	.	.	0.0527791	0.0698896	0.102074	0.11973	GUAAGGAGUCAGGAAAGGGGAUGACUGGGGAGGGGCAAGGACCACUGAAGUUCUAAGGGCCCCUCCUCCAUUCAUGAUCCAACUCCACCUACAUAUUCAGUAACCCCAAGUGCCUGGGUUAUCUGCUGUCUUUGCCACACACCAUCCUUUUCUUCCUCUUCAG	-50.1	51.5337	163	PPIG	.	.	0	0	0	0	0	0	0	0	0	0	0	0	0	0	0	0	0	0	0	0	0	0	0	0
21I_SETDB1___ENSG00000143379___ENST00000368969___protein_coding___protein_coding	1	150964083	150964249	+	21I	SETDB1	ENSG00000143379	ENST00000368969	protein_coding	protein_coding	.	.	.	.	0.0684699	0.0865542	0.118271	0.135639	GUAAGGAGUCAGGAAAGGGGAUGACUGGGGAGGGGCAAGGACCACUGAAGUUCUAAGGGCCCCUCCUCCAUUCAUGAUCCAACUCCACCUACAUAUUCAGUAACCCCAAGUGCCUGGGUUAUCUGCUGUCUUUGCCACACACCAUCCUUUUCUUCCUCUUCAGAAG	-50.1	51.2048	166	PPIG	.	.	0	0	0	0	0	0	0	0	0	0	0	0	0	0	0	0	0	0	0	0	0	0	0	0
2I_CERS2___ENSG00000143418___ENST00000560793___protein_coding___protein_coding	1	150966629	150966755	-	2I	CERS2	ENSG00000143418	ENST00000560793	protein_coding	protein_coding	.	.	.	.	0.0838492	0.077627	0.061	0.0670873	GUGAGUAGGCAGCUAGGCUACACUCCUGUUCUGAAGAAAUCAGGAGCCUUGCCUUUCUUCCCCUCCUGUAUCUCCCCGGUGUCUGACCUGCUCUUGUCCACGUUCUCUCUCUCCUUGAAUCCUCAG	-27.4	53.1746	126	METAP2,IGF2BP1,GRWD1	.	.	0	0	0	0	0	0	0	0	0	0	0	0	0	0	0	0	0	0	0	0	0	0	0	0
4I_CERS2___ENSG00000143418___ENST00000560793___protein_coding___protein_coding	1	150967202	150967391	-	4I	CERS2	ENSG00000143418	ENST00000560793	protein_coding	protein_coding	.	.	.	.	0.10219	0.144937	0.0826667	0.0483545	GUGGGUGAAGGGGUUGUGCAAUUAAGCCUCAGAGCCAAAAUGAGGCCCUGGGAUGAACACCCUCUCCUUUGACUUCUGGGUACUCUGAAUGGAGCUGUUGGUAUAUGGGGAACCAAAGGCAAGGGGUAAGAAGGCAUAGUGAGAGCUGGGGAAUAAAAAAAGGCCCUGGGGCCUGCAUCAUCUCUGCAG	-59.8	51.8519	189	SF3A3,PRPF8,AQR	.	.	0	0	0	0	0	0	0	0	0	0	0	0	0	0	1	0	0	0	0	0	0	0	0	0
8I_ANXA9___ENSG00000143412___ENST00000368947___protein_coding___protein_coding	1	150986415	150986601	+	8I	ANXA9	ENSG00000143412	ENST00000368947	protein_coding	protein_coding	.	.	.	.	0.131591	0.168091	0.176774	0.0550806	GUGAGGAGGACUGACCUGCAAGGAAGGGAGUCACGUUCACCAGGCAAGGAGACACGCUGGAGCAGGGAGCAUUGCUGUCCUGUAAUGGACAAGAGAGGGCUUUAGGGGAGACCAGCCUUCGCUUGUUGGUCUGAAGAUAAAAAGGUGCCCUUCAAAGAGCCCUCUAAGAACAGUUUCUCCUCCUAG	-68	53.2258	186	.	.	.	0	0	0	0	0	0	0	0	0	0	0	0	0	0	0	0	2	0	0	0	0	0	0	0
3I_BNIPL___ENSG00000163141___ENST00000368931___protein_coding___protein_coding	1	151038568	151038795	+	3I	BNIPL	ENSG00000163141	ENST00000368931	protein_coding	protein_coding	.	.	.	.	0.0210837	0.0257401	0.0260617	0.0118987	GUAGGUCAAGUAGAAACCAGGCCUCAAGUUCUUGAUUCUAGUCCAGUAAAGGGCUAUGCCACCUCUAUCCUUUUACAGUUCCAUUUCCCCCUUUUCCCAAAUCUCCCCUGCGUGAGUCCUUCUUCAGCAUUCACCCCAUAUUAUCACUUUCACAUACAGGAAUUCUAGCCCUCUCGGCUCUCCAACACACACACCCAUCUUGGUUCUCUUUUUCCCCCUUUCUCCAG	-30.2	47.1366	227	.	.	.	0	0	0	0	0	0	0	0	0	0	0	0	0	0	0	0	0	0	0	0	0	0	0	0
5I_SEMA6C___ENSG00000143434___ENST00000341697___protein_coding___protein_coding	1	151135309	151135590	-	5I	SEMA6C	ENSG00000143434	ENST00000341697	protein_coding	protein_coding	.	.	.	.	0.0700747	0.0420107	0.0623523	0.0333808	GUGAGGCCUUUGGAGGGCAGGCCCCCUGCAAAGCAGGGAGGGGAUGGGAGGUAGCAGCUGCAGAUUCGGGAAUAGGUUGGAAACAUCAACAUUGGCUUUUGCAGGGUGGGAGCUCUGGGCUAGACAGGCUUGGCGAGAAGACUGGACAGUGUGGUAGGGCGGGGCAGCUCCAUGGGUUGUGCUCAGUUGCUUGUGUGCCUCCCCGCUUUCUGUUCUUCCACUCACUCAGGGAAAAGGUAGCCUCAUCUGUCCAUCUCUGGUUCCUUCUGGCCUCACCCUAG	-105.9	57.6512	281	.	.	.	0	0	0	0	0	0	0	0	0	0	0	0	0	0	0	0	0	0	0	0	0	0	0	0
4I_SCNM1___ENSG00000163156___ENST00000602841___protein_coding___protein_coding	1	151167218	151167325	+	4I	SCNM1	ENSG00000163156	ENST00000602841	protein_coding	protein_coding	.	.	.	.	0.0431495	0.192607	0.235393	0.0607009	GUAAUCAGAGAGUGGAGAGUGUGUUCUAGGCAAGACCCUGCUGCACACACCAGGCUGGAAGGGCGGAGGGCUGAAGGCUCUGACUCUGUCUCCCAUCUCCUUACCAG	-34	57.0093	107	.	.	.	0	0	0	0	0	0	0	0	0	0	0	0	0	8	0	0	0	0	0	0	0	0	17	0
8I_TMOD4___ENSG00000163157___ENST00000295314___protein_coding___protein_coding	1	151174547	151174752	-	8I	TMOD4	ENSG00000163157	ENST00000295314	protein_coding	protein_coding	.	.	.	.	0.157424	0.327727	0.366946	0.0869463	GUAGGGGCUCCAGCACAGGGAACCAGAGGCAGUCCCAGGCAUUUGGGAAGGGUGUUGGGCUCUGGGUGGCUGAGAAUAGGGUUUGCUACAGGACCUAGGGUCCUAAGAAGGCCAGGGGAAAGGUGUCCGGUGAUGUUUUAGGGAGCCCUAGCAGUACCUAGGUCAGAGGGGAGGUCUGACUUGCUCCCCAAAACUCAUCCCUAAG	-76.7	57.0732	205	.	.	.	0	0	0	0	0	0	0	0	0	0	0	0	0	0	0	0	0	0	0	0	0	0	0	7
5I_PIP5K1A___ENSG00000143398___ENST00000349792___protein_coding___protein_coding	1	151232365	151232550	+	5I	PIP5K1A	ENSG00000143398	ENST00000349792	protein_coding	protein_coding	.	.	.	.	0.158789	0.152357	0.199643	0.0581081	GUAAGCAUCUGGAUAUCAGGACACUGUGACUCCAGUAUCAGAGGGAUAUUCCCAAAGGAAGGCCCCUUUUCUCCACAGUCUCGCUCUGGUUUUUAUUUAGAAAAGAAUUGCAUCUGUAGUUGAUUUUUGUGUUGGGCAAGGCCCUGAUGUGUCUAAAUCUCUUAGUUCUUCUCUGUUUGCCCCAG	-43.1	43.7838	185	.	.	.	0	0	0	0	0	0	0	0	0	0	0	0	0	0	0	0	0	0	0	0	0	0	0	0
4I_PSMD4___ENSG00000159352___ENST00000368884___protein_coding___protein_coding	1	151264918	151265165	+	4I	PSMD4	ENSG00000159352	ENST00000368884	protein_coding	protein_coding	.	.	.	.	0.118769	0.0961984	0.12519	0.0651134	GUGAGUCCAAGUGGCAGCUGGGGAAUGUGGGGAGCCCAUGUUUGGGACUGAGGUCUUCCAGCCCUCAGGAGAACCUGGCAGAGGCAUCAGGCUCAUCACUUUGGGGAAAGGUGAAUGUGGAGAAUUCAGUGAUUCUGUUGGAGGACCUUGGGGAGGUCAAUAGAUUUCUGUAUGCUUUUAUGCGGCGGGUCCUUUCCCCCCCUCGAGUAUGGAACAGAUUUCUUGAUUUUUCUCCCCUUCUUCCCAG	-92.4	52.2267	247	AQR	.	.	0	0	0	0	0	0	0	0	0	0	0	0	0	0	0	0	0	0	0	0	0	0	0	0
5I_PSMD4___ENSG00000159352___ENST00000368884___protein_coding___protein_coding	1	151265234	151265393	+	5I	PSMD4	ENSG00000159352	ENST00000368884	protein_coding	protein_coding	.	.	.	.	0.0921447	0.0455283	0.0678616	0.0585409	GUGAGUAGGGACUGAUUGGAGGGCAUUGACUUAAUUUGGUCAUAAACAGAAUGGUCCUUAACCCUGAGGAGUGCGGGUACUGUGGCAGAGUAGUGCAGAAAUGGGAAAGAACAGGGAGCAAGGCCUGAAGAAGGGCAUCAUGUGUUCUUUCCUCCCCAG	-43.7	49.6855	159	TIA1,EFTUD2	.	.	0	0	0	3	0	0	0	0	0	0	0	0	0	0	1	0	0	0	0	0	0	0	0	0
7I_PSMD4___ENSG00000159352___ENST00000368884___protein_coding___protein_coding	1	151266112	151266307	+	7I	PSMD4	ENSG00000159352	ENST00000368884	protein_coding	protein_coding	.	.	.	.	0.0714769	0.14499	0.168026	0.138277	GUGAAAGAGGUGGAAUCCGAAGUCCUGGGACUGCGGGAUGCUAAACAUUGAAAGCUGGGUGUAGGCACUGCAGGGAGAGUGUGGAGGUCUGACAGGGUAGGAAUAUGUGGGAGGGCUGGGCUAGGAAUGGCCUUGGAGGCUGGCCUGUGUGGAUAUGGCACCAAUUCUACCCUGCUCCUCUUUUCCUUUUCCCAG	-66	54.8718	195	.	.	.	0	0	0	0	0	0	0	0	0	0	0	0	0	0	0	0	0	0	0	0	0	0	0	0
8I_PSMD4___ENSG00000159352___ENST00000368884___protein_coding___protein_coding	1	151266439	151266519	+	8I	PSMD4	ENSG00000159352	ENST00000368884	protein_coding	protein_coding	.	.	.	.	0.234225	0.184025	0.184312	0.102362	GUGAGCCAGAGCCUGGGUGGUGCCUAGGCAGAGGUUGGGGUGAGGAAGUGUAACUGAACAGACUGACCUCUCUUCCUCAG	-30	57.5	80	.	.	.	0	0	0	0	0	0	0	0	0	1	0	1	0	0	0	1	0	0	0	0	0	0	0	0
2I_ZNF687___ENSG00000143373___ENST00000336715___protein_coding___protein_coding	1	151288406	151288527	+	2I	ZNF687	ENSG00000143373	ENST00000336715	protein_coding	protein_coding	.	.	.	.	0.137744	0.150289	0.132165	0.0713306	GUGAGUCACCUUUCACAGCCCUUCUGUGGGGACAGGAUCUAGGAAGGCGUUGGGGGCUUGGUUAGAAGUAAUGGAGACAGGACACUCCUCACCGACUUUCCUUGUUUAACCCACUCGACAG	-34.6	52.8926	121	.	.	.	0	0	0	0	0	0	0	0	0	0	0	0	0	0	0	0	0	0	0	0	0	0	0	0
7I_ZNF687___ENSG00000143373___ENST00000336715___protein_coding___protein_coding	1	151290234	151290431	+	7I	ZNF687	ENSG00000143373	ENST00000336715	protein_coding	protein_coding	.	.	.	.	0.0756599	0.0394061	0.039066	0.0470203	GUAAGUCUUGCUCCCCGCUUCCUCUUCCUGCCCAGCACGUGACUCUCCCUGUAUGCCAAAGUACCUGUGCACCUGCGACGUGUCUAAGUGGCCUGAUGGUUGGGGUCUCCCUCUGCUCUGGCAGCCCCCUCCUCAGAAGCAAGGGCCCUGGCCUUCGGGCUGUGCCGCUGCUGCCAUCCUGUCCUCUCCCAUUUCAG	-52.1	61.4213	197	.	.	.	0	0	0	0	0	0	0	0	0	0	0	0	0	0	0	0	0	0	0	0	0	0	0	0
8I_ZNF687___ENSG00000143373___ENST00000336715___protein_coding___protein_coding	1	151290573	151290714	+	8I	ZNF687	ENSG00000143373	ENST00000336715	protein_coding	protein_coding	.	.	.	.	0.149596	0.0534255	0.0861206	0.0600355	GUAGGCAGAGGCCCGGCCUGCUGUGCUAGGGCUUUGAGUGGGAAACUGGAAGGCAGAGACCAUGGCCUCAGGAAGCGAGCAUGGGGGUGCCAGGGACAGUAGGGGUGGUGGUAAGGCCCAGUUUCUUCCACUUUUCUUCAG	-51.8	59.5745	141	.	.	.	0	0	0	0	0	0	0	0	0	0	0	0	0	0	0	0	0	0	0	0	0	0	0	0
2I_PI4KB___ENSG00000143393___ENST00000446339___protein_coding___protein_coding	1	151294138	151294408	-	2I	PI4KB	ENSG00000143393	ENST00000446339	protein_coding	protein_coding	.	.	.	.	0.204593	0.201707	0.269485	0.0539148	GUGAGUCAAGAAGGAGAGGUGCCUCUCGGGGGUCAUUGUAUUCUUUCUCUGUCAUGGGAGAGGGAGCUGAUGGGCUCCCUGCAAAUUAGGGAUGAACAGAACAGGCAGUAAUUAGGGGUGAGGCAGGAGUUCCUGGGAGCUUCCUGCCCAAUAAGGAAGGGGGAAAUAACAGGGCCCCAAGAGGAGGAGGAGUUCUGGUAGGCCAGUCAGGACAGGGACCAUCCCCGGUGUAAGACCCCUUGUGCACACAACGCUCUCUUCCCUUUCCAG	-90.9	55.1852	270	.	.	.	0	0	0	0	0	6	0	0	0	0	0	0	0	0	0	0	0	0	0	0	0	1	0	0
5I_PI4KB___ENSG00000143393___ENST00000368872___protein_coding___protein_coding	1	151301967	151302193	-	5I	PI4KB	ENSG00000143393	ENST00000368872	protein_coding	protein_coding	.	.	.	.	0.0645619	0.0717655	0.0993053	0.0400487	GUGAGUUGGGUGUGGGUCUCUGAACCCCUCUCAAAGCUCAGAGGCAGUUGUAAGUGCUCACUGCACCAACUUUAUUGUCCAUCAGCCUCCAAAAAAAUCUGUCAGGCUUCCAGGCUGUCUGGGUCCUUGCCCUAUGGGGCGUUUGCUUGGGAUUUUUUGUGGAAGCCAUGUCUCUUGUCCUCACCCUGGCAUCAACCUUUGACACCCUUUACUUCUGUCUUCACAG	-68.3	50.4425	226	.	.	.	0	0	0	0	0	0	0	0	0	0	0	0	0	0	0	0	0	0	0	0	0	0	0	0
6I_RFX5___ENSG00000143390___ENST00000436637___protein_coding___protein_coding	1	151344536	151344727	-	6I	RFX5	ENSG00000143390	ENST00000436637	protein_coding	protein_coding	.	.	.	.	0.0665759	0.186723	0.268131	0.11123	GUGGGUGGAGGGGUGGGUGGUGGGAUGAGUGGAUUGGUGGGCAUAGGACCCCCUCACCCAUGAAGAGCUUCCUGCCUUGAUAAAGCCUGCCUUCUUAAAGGGUUCCUCACACUUGAUCCCUAGGGACUCUUCGAGCCUACCCAUGGCCUCCUUCUCUGAGUAUCUUCCCACUCUGCUCCCCUCUCACUCAG	-67.9	56.5445	191	.	.	.	0	0	0	0	0	0	2	0	0	1	0	0	0	0	0	2	0	0	0	0	0	0	0	0
5I_PSMB4___ENSG00000159377___ENST00000290541___protein_coding___protein_coding	1	151401355	151401541	+	5I	PSMB4	ENSG00000159377	ENST00000290541	protein_coding	protein_coding	.	.	.	.	0.0747419	0.076086	0.079414	0.0673925	GUGAGGGAUGUGCUGGGAACCUAAUUGGCGGGCUCUGGCUACUUGCAAUCCCUGGGUCUCUAUGCUUUGAAGAACAGAUUGCCUUACUUGUGUGACUCCUAUUUUCACAUUGGGGAAGACCUCCACCUGACCUUUCAUUUAAGGACUUAAGGCGUGGGCAUUAUUGAAUGCUCUGCUUUCUUCCAG	-47.5	47.8495	186	SUB1,AQR	.	.	0	0	0	0	0	0	0	0	0	2	0	0	0	0	0	0	0	0	0	0	0	0	0	0
1I_POGZ___ENSG00000143442___ENST00000529669___protein_coding___protein_coding	1	151406464	151406606	-	1I	POGZ	ENSG00000143442	ENST00000529669	protein_coding	protein_coding	.	.	.	.	0.0823521	0.142669	0.111761	0.0773239	GUAACAAAAACUCACCUCACAAUUUAAUUUCUGGUUUGCAGUGUGUUUACUCUGUUAUUAUUAUUAUUAUUAUCAUAUUAUUGUUUCAAUUUCCUAGUUGAACUGAGAUUUCUCCUCUUCUCUUUGCUCCUCACCCCUUUAG	-13.6	31.6901	142	U2AF2,SF3B4	.	.	0	0	0	0	0	0	0	0	0	0	0	0	0	0	0	0	0	0	0	0	0	0	0	0
5I_POGZ___ENSG00000143442___ENST00000529669___protein_coding___protein_coding	1	151408240	151408408	-	5I	POGZ	ENSG00000143442	ENST00000529669	protein_coding	protein_coding	.	.	.	.	0.214446	0.189375	0.19475	0.117149	GUCAGCGCCUUCUUCUAAGUGCUGGGCGGGUGGGGACUGGGUGGCCAGGAUUAUUCCUGAUACACAGUGCAAUCUGGUAGCUUUUUAGCAGGGUUUGUUGUCUGAAAAUCCUACAUUUUGGGGACCCAUGAGGCAGUAAUGAGAAUUCUUUUUUUUUUUCCCCCACAG	-47.8	47.619	168	SF3B4,U2AF2,U2AF1,PRPF8	.	.	0	0	0	0	0	0	0	0	0	0	0	0	0	0	0	0	0	0	0	0	5	0	0	0
6I_POGZ___ENSG00000143442___ENST00000529669___protein_coding___protein_coding	1	151408581	151408693	-	6I	POGZ	ENSG00000143442	ENST00000529669	protein_coding	protein_coding	.	.	.	.	0.33383	0.0937857	0.0925446	0.0993304	GUAAAGAGUUUGCCAGUGUCUUUUAUAGGCCCAGGGAGGGAGGAAUAGAGAUUUUCAGUAUUCUGAAAUUUAGUGUGGGUGAUGUCUCAUUGUUACUUCCCUUGGUUCUCAG	-29.2	41.9643	112	.	.	.	0	0	0	0	0	0	0	0	0	2	0	0	0	1	0	0	0	0	0	0	0	0	0	0
13I_POGZ___ENSG00000143442___ENST00000409503___protein_coding___protein_coding	1	151428014	151428122	-	13I	POGZ	ENSG00000143442	ENST00000409503	protein_coding	protein_coding	.	.	.	.	0.681806	0.624713	0.622611	0.567407	GUAAGGCUUCGGAAGAGGAGAUGGCAGAGCCAGGUUGGGAUGGUGGGUGGAGAACAGAUGAUUAUCACUUGGUCACCGUAGCUCCCUCCUUCCCCUCUCCACCUGCAG	-32.6	56.4815	108	ZNF622,PCBP2,BUD13	.	.	0	0	0	0	0	0	0	0	0	0	0	0	0	0	0	0	0	0	0	0	0	1	0	0
3I_MRPL9___ENSG00000143436___ENST00000368829___protein_coding___protein_coding	1	151762155	151762375	-	3I	MRPL9	ENSG00000143436	ENST00000368829	protein_coding	protein_coding	.	.	.	.	0.128695	0.213695	0.201309	0.0919818	GUGAGCUCAAAGGAAGGACAGAGAGACUUGGGGAGAUAAAACUUCUUUUCUCUUGCAGCUUCCUUCCCUUUGACAUUUAACUUAACUUGAAAAUGAAAUAGGAACUAGAAGAACAGGAAUGCAGAAGCCCAGCCAAUGUCCAACAUAGGAAUAGUUUGAUGCUAUUUAACAUGGGCUCAUUUUUCUUUUACUGCUUUUCAUCUUUAACUUUCUUUUCUAG	-51.3	37.2727	220	.	.	.	1	0	0	0	0	0	0	0	0	0	0	0	0	0	0	0	0	0	0	0	0	0	0	4
1I_ILF2___ENSG00000143621___ENST00000615950___protein_coding___protein_coding	1	153662556	153662704	-	1I	ILF2	ENSG00000143621	ENST00000615950	protein_coding	protein_coding	.	.	.	.	0.135007	0.0921081	0.0820405	0.0792095	GUGAGUGACCACUGUGGGUCAGGGGUUUUGUAUUGUAAUCUGGUACAGAGAAGCUGUACACUACUUAAAUGUCUUUAAUAUUUCCACAGUGUAAGUAAUGACUUUUAUGCUGGGCUACUCGUCUAAAUCACCUUUUUCUCUUUCCUAG	-28.9	39.1892	148	.	.	.	0	0	0	0	0	0	0	0	0	0	0	0	0	0	0	0	0	0	0	0	0	0	0	0
5I_ILF2___ENSG00000143621___ENST00000368684___protein_coding___protein_coding	1	153669878	153670170	-	5I	ILF2	ENSG00000143621	ENST00000368684	protein_coding	protein_coding	.	.	.	.	0.243421	0.142997	0.229476	0.0592877	GUGAGUACCAGCUUUUAGCAUCUCUGCACUUGGUUGUUAGUUUCUGCUUGUCAUCUAAAUAGGAGUUUUAGAGUAGACUAAUGUCACUUGGUUUUGCGAGAGCCAACUGUGGUCUUUUCCUGCACUCCUGUUAAAUGAAUUUGGCCCCACUAUGCUAAGAAUGAUUCUUUCCCUCCCCGGAGACUUUGUCACUCAUUCUGAGGACUGACAUGUUUUCAAAAUUGUUGGCGUGUUAUUUACAUCUCGCUUGAUUCCUACCUAGGGAAUAAUUUGGCUGUUUUUCAUGUUUUAG	-73.5	40.7534	292	AQR,BUD13,PRPF8	.	.	0	0	0	0	0	0	0	0	0	0	0	0	0	0	0	0	0	0	0	0	0	0	0	0
4I_INTS3___ENSG00000143624___ENST00000318967___protein_coding___protein_coding	1	153747070	153747278	+	4I	INTS3	ENSG00000143624	ENST00000318967	protein_coding	protein_coding	.	.	.	.	0.165067	0.236466	0.25901	0.0416346	GUAAGGCCAGAAAGAAAAGACAAGAUCCAGCUCAAAGAGAGAGGAUGGAUCUUCUCUCUGUCAGGAACGGGAAAGAGGAAUCAGGGCUAACACACCCCUAUCAUUGUGUGUCUAAAUUGUAAUGUGCUCCUUUCAGUUGUAAUUGAAUUAGCUCCCUUCUCAAACUCACAGUUCCUGCUCUUCAUCUGUUUUUCCCUCUUUCCUUUAG	-51	42.7885	208	BCLAF1,ZNF622,BUD13,SRSF1,PRPF8,SF3B4,U2AF2,U2AF1,EFTUD2	.	.	0	0	0	0	0	0	0	0	0	0	0	0	0	0	0	0	0	0	0	0	0	0	0	0
19I_INTS3___ENSG00000143624___ENST00000318967___protein_coding___protein_coding	1	153764734	153764943	+	19I	INTS3	ENSG00000143624	ENST00000318967	protein_coding	protein_coding	.	.	.	.	0.0576651	0.0550574	0.0419234	0.0540239	GUAAGCACGCAGCUAUAGGAGAUACUGUUCUACCCUCCAUCCUCCCUGACAGCACACACAUGUGCUCCUGUCCUGGGGUAAUGGGACUCGCUUUCCAGGGAGGAGGACAUAUGCUGUGGGCACAGACAGCCCAUGCCACCUGAGAAACUCCAUGGGAGAGUCUGCCCUGGGUAAAGUUCUGUUCCUCUCCUCCCAUGCCCCACCUCCAG	-67.5	56.4593	209	.	.	.	0	0	0	0	0	0	0	0	0	2	0	0	0	0	0	0	0	0	0	0	0	1	0	14
28I_INTS3___ENSG00000143624___ENST00000318967___protein_coding___protein_coding	1	153772711	153772924	+	28I	INTS3	ENSG00000143624	ENST00000318967	protein_coding	protein_coding	.	.	.	.	0.0902254	0.165272	0.188009	0.0975446	GUGAGGCUCCUGCCACUUUGGGCCUUGGAAAGUAGUAGGGGAAAAGCCUAAGGGAGAGGAAGCCUGCUAGGGACAUAAACGUAAUGGCCAGCAAGACCUUAGGGUCCAGGGUUGAAGAAAAAGAAGGCCUAGGCCUGGGGGCAGAGAAGAGGAUGGGAGGUGCCGUAGGAGCAGCAGGCUCCCACUCAAAGAGCUACCGCUCCUUUUCCUUAG	-73.5	55.3991	213	.	.	.	0	0	0	0	0	0	0	0	0	0	1	0	0	0	0	0	0	0	0	0	0	0	0	0
29I_INTS3___ENSG00000143624___ENST00000318967___protein_coding___protein_coding	1	153773081	153773192	+	29I	INTS3	ENSG00000143624	ENST00000318967	protein_coding	protein_coding	.	.	.	.	0.201766	0.0806216	0.114162	0.108036	GUGAGAACCCAGCCAGUGCACAGGGGGAAAAGGAGCACUGGGUGCAGGUGGAGUCGGCGCCAGCAGCUGCCCAGGCUGUUAACUUCCCAUUUCCCCUCCCAUCUCUUCCAG	-36.1	61.2613	111	PPIG,DDX24	.	.	0	0	0	0	0	0	0	0	0	0	0	0	0	0	0	0	0	0	0	0	0	0	0	0
8I_SLC27A3___ENSG00000143554___ENST00000271857___protein_coding___protein_coding	1	153779211	153779342	+	8I	SLC27A3	ENSG00000143554	ENST00000271857	protein_coding	protein_coding	.	.	.	.	0.158977	0.067626	0.0948779	0.0766336	GUGCCUAGGCAUGGAAGGUGGGGGAGGCACCCAGCCACCACCCCGAAUUGGUAGUACUUGGGCGCAGGGAGCACGAGGCCUUCGUGGUGGUCAGCCAUGGAGGGGCUUACUCUGUCUCCCACACCCACCAG	-54.5	64.1221	131	.	.	.	0	0	0	0	0	0	0	0	0	0	0	0	0	0	0	0	0	0	0	0	0	0	0	0
1I_DENND4B___ENSG00000198837___ENST00000361217___protein_coding___protein_coding	1	153930442	153930538	-	1I	DENND4B	ENSG00000198837	ENST00000361217	protein_coding	protein_coding	.	.	.	.	0.0809271	0.150125	0.134177	0.152271	GUGAGAUUGCAGGCAAGGGGCUGAGGAGUUUAGGGAUCUGGGGCCAGGUGUGGGAGGCUGCGGUCCUAACAUGUUGACUUCCACCUUCUUCCCUAG	-29	57.2917	96	.	.	.	0	0	0	0	0	0	0	0	0	0	0	0	0	0	0	0	0	0	0	0	0	0	0	0
3I_DENND4B___ENSG00000198837___ENST00000361217___protein_coding___protein_coding	1	153930857	153930946	-	3I	DENND4B	ENSG00000198837	ENST00000361217	protein_coding	protein_coding	.	.	.	.	0.210202	0.241528	0.350045	0.106685	GUGAGUCUGGUAUUUGGCCUGGGUGGGGAGGGUGGGUCCCAUACCCAGAGGGCUCAGUGAUUCUGGUGGCCUUCUUUCCUUUCAUCCAG	-32	57.3034	89	BUD13,SF3B4	.	.	0	0	0	0	0	0	0	0	0	0	0	0	0	0	0	0	0	0	0	0	0	0	0	0
6I_DENND4B___ENSG00000198837___ENST00000361217___protein_coding___protein_coding	1	153932777	153932860	-	6I	DENND4B	ENSG00000198837	ENST00000361217	protein_coding	protein_coding	.	.	.	.	0.310771	0.265843	0.355892	0.122566	GUGCCCAAGGCAGGGCAAGUGCUGUGGGUGGGAAUAGGGAGGUGAAGGUCCAAAAGCUGACCCCUGCUGCUAUCCCCCUGCAG	-34.4	61.4458	83	.	.	.	0	0	0	0	0	0	0	0	0	0	0	0	0	0	0	0	0	0	0	7	0	0	0	0
1I_DENND4B___ENSG00000198837___ENST00000368646___protein_coding___protein_coding	1	153933030	153933196	-	1I	DENND4B	ENSG00000198837	ENST00000368646	protein_coding	protein_coding	.	.	.	.	0.0895542	0.153849	0.0740602	0.0593313	GUGAGGAUAACCCCUCCCACACAGAUGUGCUUGAACACACAUAGCACACACUCACCCUGUCCAAGGCAGGAGAUGGGGAGGAGGUGGGAGGGGCUGGGGAAGGGGCAUGGGCUCCAGAGUGCUGGCGGCCAGACAGCACCUACUUCCCGACUCUCCCUGCCCACAG	-70.6	62.0482	166	BUD13,AQR,SF3B4,XRN2,PRPF8	.	.	0	0	0	0	0	0	1	0	0	0	0	0	0	1	0	0	0	0	0	0	0	1	0	0
2I_DENND4B___ENSG00000198837___ENST00000368646___protein_coding___protein_coding	1	153933319	153933482	-	2I	DENND4B	ENSG00000198837	ENST00000368646	protein_coding	protein_coding	.	.	.	.	0.0700123	0.0591963	0.0726933	0.0570429	GUAGCCAGUGAAGGAGGGUCCAGAUGCCUUAGCAUUAGUGGGCUUGGGGAGGGGCUACGACUGGAAGAAUGCUCAAAAAGGGGGCUCUGAGGGGUGCUUGAAACACAUAUCCUGGGUGGAAGAGCAUGGGGUUGGCUGACCAUGGUUUCUCAUGUCAUGGUAG	-44.7	53.9877	163	SF3B4	.	.	0	0	1	0	0	0	0	0	0	1	0	0	0	0	0	0	0	0	0	0	0	0	0	6
15I_DENND4B___ENSG00000198837___ENST00000368646___protein_coding___protein_coding	1	153941289	153941373	-	15I	DENND4B	ENSG00000198837	ENST00000368646	protein_coding	protein_coding	.	.	.	.	0.296012	0.276917	0.296476	0.173381	GUGAGAGCUGAGGCUGGGGCCGGGCUGAUGGAAGGAGGGGAGUUGGCAUCAUUACCCUGAGCCGUGGCUCUUCUUCCCUUCCAG	-34.8	61.9048	84	PCBP2	.	.	0	0	0	0	0	0	0	0	0	0	0	0	0	0	0	0	0	0	0	0	0	0	0	0
17I_DENND4B___ENSG00000198837___ENST00000368646___protein_coding___protein_coding	1	153942113	153942186	-	17I	DENND4B	ENSG00000198837	ENST00000368646	protein_coding	protein_coding	has-agotron-5	+	.	.	0.205438	0.271767	0.267562	0.140466	GUGGGUGUGUGGAGUGUGGCAAGGGGUCCAGGCUAUGCAGGGCCUGCCUGACUACCCUUCUGCCCCCUGCCAG	-26.8	65.7534	73	SF3B4,EFTUD2,SF3A3	.	.	0	0	0	0	0	0	2	0	0	1	0	0	0	0	0	0	0	0	0	0	0	0	0	1
18I_DENND4B___ENSG00000198837___ENST00000368646___protein_coding___protein_coding	1	153942356	153942555	-	18I	DENND4B	ENSG00000198837	ENST00000368646	protein_coding	protein_coding	.	.	.	.	0.117156	0.151558	0.165633	0.0619849	GUGAGUGGCCCCUUUAUCCCUCCAAUCCUGUGACCCUACAUCCCUUUGCCCUGGUGCCUCUUGGCAGGCACCUUAAGUGUCCCCAGAGUUUACUUUCUCUUUGCUACUCGGGCCUUCUCUGGGAUCCCUUGGUUCAUUUCCCUUGGAGUCUGAUGGACCCUGCUCCUUUUGGGUACCCCCAACUAUGCUGGGGGUGCAG	-64.7	55.2764	199	AQR,PPIG,RBM15,PRPF8,BUD13,MTPAP	.	.	0	0	0	0	0	0	0	0	0	0	0	0	0	0	0	0	0	0	0	0	0	0	0	0
5I_CRTC2___ENSG00000160741___ENST00000368633___protein_coding___protein_coding	1	153952262	153952396	-	5I	CRTC2	ENSG00000160741	ENST00000368633	protein_coding	protein_coding	.	.	.	.	0.218866	0.082	0.135284	0.0621418	GUAAGUACUCCCUGAGGUUGGCUGAGAGGUGGGGGAAGGAAGUACAGGGAGAUGUAGGAGACUGAUCUCUGCUCUUCCCUGACCACUGCACCCACCCUCCUAUUUACAUCUUUCUUUUUCUCUCCUUCCCCUAG	-42.9	51.4925	134	.	.	.	0	0	0	0	0	0	0	0	0	1	0	0	0	0	0	0	0	0	0	0	0	0	5	0
6I_CRTC2___ENSG00000160741___ENST00000368633___protein_coding___protein_coding	1	153952446	153952570	-	6I	CRTC2	ENSG00000160741	ENST00000368633	protein_coding	protein_coding	.	.	.	.	0.0939032	0.185629	0.205621	0.049129	GUAGGAGGAGGCCACCGGGUGUCACCCACUAGUCUCUCUGCUAUCCCCUUGCCAUGGGGCAGGCCUUCCAGGGUUCUCUGCUGAGCACUGUCCUCAUUUUCCAUAUUCUCCCUUCUCUCCUCAG	-33.7	57.2581	124	SF3B4,ZNF622	.	.	0	0	0	0	0	0	0	0	0	1	0	0	0	0	0	0	0	0	0	0	0	0	0	0
9I_CRTC2___ENSG00000160741___ENST00000368633___protein_coding___protein_coding	1	153953369	153953537	-	9I	CRTC2	ENSG00000160741	ENST00000368633	protein_coding	protein_coding	.	.	.	.	0.294851	0.257685	0.537958	0.0493631	GUGAUGGCUUUUGCCUUCUUUAGGCCAGAUCUCUUAUCUGUAGUUUCUGGGGCCCUGCUCCCUCACCCCCACCCUGUUCCAGACCAGCUAGUGUUUUCCCUUGCUGGGCAGGGCUUAGGGACCAGGAAGACUGUCACUGGUGUCAGCUCAUUCCUGCUCCCCCCAUAG	-56.1	55.9524	168	.	.	CID_000732	0	0	0	0	0	0	0	0	0	0	0	0	0	0	0	0	0	0	0	0	0	0	0	0
12I_CRTC2___ENSG00000160741___ENST00000368633___protein_coding___protein_coding	1	153954989	153955064	-	12I	CRTC2	ENSG00000160741	ENST00000368633	protein_coding	protein_coding	.	.	.	.	0.455587	0.238373	0.43652	0.174493	GUGAGUAGACCCCAGCCAGGGAGGAGUGGAGUUUCUUAGGCUGCUUCCUCUGCUGACUUCUGUCCUUUUUGGCAG	-26.1	54.6667	75	EFTUD2,SF3B4,PRPF8	.	.	0	0	0	0	0	0	0	0	0	0	0	0	0	0	0	0	0	0	0	0	0	0	0	0
6I_CREB3L4___ENSG00000143578___ENST00000368607___protein_coding___protein_coding	1	153973078	153973194	+	6I	CREB3L4	ENSG00000143578	ENST00000368607	protein_coding	protein_coding	hsa-mirtron-1405	.	+	.	0.121216	0.0634224	0.0869483	0.0419828	GUACGCCUGGGUUAUUUCUGGCUUCUUGUGGGCCAUGUCUGGGCCCCUUCCUCACCAUGGGAGGCAAGGUAAGGGACUCAGGUUGCUGAGCCUUGUCCUACCUCCCUACAUUCUAG	-43.4	56.0345	116	.	.	.	0	0	0	0	0	0	0	0	0	0	1	0	0	0	1	0	0	0	0	0	0	0	0	0
7I_CREB3L4___ENSG00000143578___ENST00000368607___protein_coding___protein_coding	1	153973263	153973379	+	7I	CREB3L4	ENSG00000143578	ENST00000368607	protein_coding	protein_coding	.	.	.	.	0.113172	0.110181	0.0579569	0.0736552	GUGAGUGAAAGCAUUGUGUGUGUAUGUGUGUUUUGAAGGCAGGUACAGCACACAGGGGUGCCAUUCUUGGCCCCUGGUACCCAGAUGAUACUAACUCUUCAUUCCUCCUUUCCCAG	-35.7	49.1379	116	.	.	.	0	0	0	0	0	0	0	0	0	0	0	0	0	0	0	0	0	0	0	0	0	0	0	0
9I_CREB3L4___ENSG00000143578___ENST00000368607___protein_coding___protein_coding	1	153973716	153973871	+	9I	CREB3L4	ENSG00000143578	ENST00000368607	protein_coding	protein_coding	.	.	.	.	0.125297	0.174871	0.135226	0.0961935	GUGAGAGGCAAGGGCAGGGAGCAACCCCUGGCUGAGCAAGGGAGGGGGACUCUGUUCUCCAAGGUCGUCAAGAAGCAAGAGGGAGGUCCUGUCCUGUCUAGGGUCUCCCACCCAGGGGAGCACUCUACUACUGCCCUCUUGCCUUCACCUCACAG	-65.2	60.6452	155	.	.	.	0	0	0	0	0	0	0	0	0	0	0	0	0	0	0	0	0	0	0	0	0	0	0	0
4I_JTB___ENSG00000143543___ENST00000271843___protein_coding___protein_coding	1	153977013	153977169	-	4I	JTB	ENSG00000143543	ENST00000271843	protein_coding	protein_coding	.	.	.	.	0.0289423	0.0489808	0.0409231	0.0442051	GUAAGGAGGAGGUAAGGGGAGGGAAAAGGAGGUCACUGGAGGACAGGAUCGUUCCCGGCCUCGGGGCUGGGGGAGAUCUUAUCCAUGGACAGCGCAGGAGGGGGUGCCCUAUUUUCUGGGUUUUGACUUUUGUCCCUUCCCCCAACUCCGCUACAG	-73.2	58.3333	156	AQR,EFTUD2,PRPF8,U2AF2,XPO5	.	.	1	0	0	0	0	0	0	0	0	2	0	0	0	0	0	0	0	0	0	0	0	0	0	0
3I_RAB13___ENSG00000143545___ENST00000614713___protein_coding___protein_coding	1	153982600	153982718	-	3I	RAB13	ENSG00000143545	ENST00000614713	protein_coding	protein_coding	.	.	.	.	0.222008	0.109754	0.126661	0.0831864	GUGAGGGCCAGGCUGAGCAAUGUUCUAGAACUGGGCUGGGAGGGCCAAGAUAGGUUGCAUUGCAGAGGACUUGGCUGCUGUCCUUAAUUCAAUUCUCUUCCCACUUCACCCCUUAUAG	-35	51.6949	118	.	.	.	0	0	0	0	0	0	0	0	0	0	0	0	0	0	0	0	0	0	0	0	0	0	0	0
1I_RPS27___ENSG00000177954___ENST00000643794___protein_coding___lncRNA	1	153990802	153990913	+	1I	RPS27	ENSG00000177954	ENST00000643794	protein_coding	lncRNA	.	.	.	.	0.125072	0.158919	0.32082	0.062018	GUGAGUGCUUUGGUCCAGGUUUCGGCGGAGAUCUCGCUGUUCUGUCCGAACUCUCCCCUCACGCUGAUUUCGGAUCGUAGAGGGUCCUCAUUUACCCUCUGCACUUCUUAG	-37.5	54.0541	111	PABPC4,IGF2BP2,AQR,PRPF8	.	.	0	0	0	0	0	0	0	0	0	0	0	0	0	0	0	0	0	0	0	0	0	0	0	0
2I_RPS27___ENSG00000177954___ENST00000643794___protein_coding___lncRNA	1	153991034	153991114	+	2I	RPS27	ENSG00000177954	ENST00000643794	protein_coding	lncRNA	.	.	.	.	0.147012	0.0856875	0.212325	0.0359875	GUGUGUGACAGUGGGGGCUAUUUUCGACCAUCCCAUUUUCGCUGUUGGUUUCUAAAUCUCUGCAUUUCUGUCCCUCUUAG	-12.2	46.25	80	.	.	.	0	0	0	0	0	0	0	0	0	1	0	0	0	0	0	0	0	0	0	0	2	0	0	1
2I_TPM3___ENSG00000143549___ENST00000302206___protein_coding___protein_coding	1	154170469	154170648	-	2I	TPM3	ENSG00000143549	ENST00000302206	protein_coding	protein_coding	.	.	.	.	0.142173	0.174084	0.177184	0.0732346	GUGAGCUGAGGGGAUUUAUAGGGCAGAACCCAAAACAUUUAGAGGUAUAUAAGGCAUUAAUAUGGAUUUAAACUGGCUGGUUUGGGUUCUGAAAGGUCCAGAAGUAGAAGGUGGAAGAAAUAGAGAUUGUUCUUCUUUGUCUUCAUCUCUGGUUCUGACUAAUUUCAUAUUUCCCCCAG	-54.6	39.6648	179	G3BP1,GRWD1,SF3B4,BCLAF1,UCHL5,PUM1	.	.	0	0	0	0	0	0	0	0	0	0	0	0	0	0	0	0	0	0	0	0	0	0	0	0
5I_TPM3___ENSG00000143549___ENST00000302206___protein_coding___protein_coding	1	154172978	154173083	-	5I	TPM3	ENSG00000143549	ENST00000302206	protein_coding	protein_coding	.	.	.	.	0.18239	0.339067	0.162371	0.0895333	GUAAGUGACCUUCUGUUAGUCCCUCUCGUAUCGGCCUUUUACAAAGCAUAAUGCGGUAAAUGGCUCCUUUGCUUCACUAAGCUAUACUGGGAUCUUUUCCUGUAG	-19.5	43.8095	105	FXR2,TRA2A,BCLAF1,CPSF6,GRWD1	.	.	0	0	0	0	0	0	0	0	0	0	0	0	0	0	0	0	0	0	0	0	0	0	0	0
19I_UBAP2L___ENSG00000143569___ENST00000343815___protein_coding___protein_coding	1	154257258	154257345	+	19I	UBAP2L	ENSG00000143569	ENST00000343815	protein_coding	protein_coding	.	.	.	.	0.256322	0.581644	0.535759	0.178782	GUAGCCUUGCAUAAGCAGAUGGCAUUCCUCUGGGAUGGAGGAGGUAAGUAAUUGUGUGAUGGGAUAAAAAUGUAAUUUCUCUUUUAG	-17.2	40.2299	87	PRPF8	.	.	0	0	0	0	0	0	0	0	0	0	0	0	0	0	0	0	0	0	0	0	0	0	0	0
2I_HAX1___ENSG00000143575___ENST00000328703___protein_coding___protein_coding	1	154273598	154273773	+	2I	HAX1	ENSG00000143575	ENST00000328703	protein_coding	protein_coding	.	.	.	.	0.182337	0.382954	0.253526	0.134806	GUGUGUGGCUUUCCCUAAGGGGCAACCUGUGGUUUCUGGUGGGUUGGUGGGUGAAAUAAAGAGCCUGCAGGGAGUAGCUGGGGGAUGGGAAGUGUGAGAAGACUGAUGAUUUCAGAGAGAUUAAUAGAGCCCAAGUCCUUUCCCAUCCCAGCAAACACCUGCCACCUUUCUGCAG	-52.1	52	175	AQR,RBM15,BUD13,PUM1	.	.	0	0	0	0	0	0	0	0	4	0	0	0	0	1	0	0	0	0	0	0	0	0	0	0
4I_HAX1___ENSG00000143575___ENST00000328703___protein_coding___protein_coding	1	154275001	154275153	+	4I	HAX1	ENSG00000143575	ENST00000328703	protein_coding	protein_coding	.	.	.	.	0.147566	0.206697	0.140033	0.0599013	GUAAGUCUGGAGGAAGGGGAAGUUUACCAGCCUUUUGUUAUUCUUCUGAAGUUCUGUGUGUUCUCCCUCCCUGAAGUUUCUUCCUGUACACUUGUCUCCUUUUUUCCUUUGGACUCUUUCUCUCCUGCUUCUUCAUCUCUCUGCUCUUCCAG	-26	44.7368	152	U2AF2	.	.	0	0	0	0	0	0	0	0	0	1	0	0	0	0	0	0	0	0	0	0	0	0	0	0
3I_AQP10___ENSG00000143595___ENST00000324978___protein_coding___protein_coding	1	154323119	154323240	+	3I	AQP10	ENSG00000143595	ENST00000324978	protein_coding	protein_coding	.	.	.	.	0.108058	0.18538	0.263636	0.127025	GUGACAGAGGGAACAGAGGGAGCUGUGCCUUGAGAGCACCUGUGGGUGGGCAGGGGUGCCUCAGAAUGGUUUUGGAUGAAUGAGCAAAGAGGGAAAUCCUGGGUGUUCCCUUCCUCCACAG	-43.2	56.1983	121	.	.	.	0	0	0	0	0	0	0	0	0	0	0	0	0	0	0	0	0	0	0	0	0	0	0	0
6I_ATP8B2___ENSG00000143515___ENST00000368487___protein_coding___protein_coding	1	154331505	154331605	+	6I	ATP8B2	ENSG00000143515	ENST00000368487	protein_coding	protein_coding	.	.	.	.	0.24696	0.22394	0.32154	0.12602	GUGAGUGCCUGUUGGAGACAAGAGCUCUGGGGACGAAGGGGGUCCCUUAGGAACCUCUUUAGCUCCUGACAGCCUCUUCACUGUCUUCUCGUUGCCUCAG	-37.2	56	100	.	.	.	0	0	0	0	0	0	0	0	0	1	0	0	0	0	0	0	0	0	0	2	0	0	0	0
10I_ATP8B2___ENSG00000143515___ENST00000368487___protein_coding___protein_coding	1	154334265	154334502	+	10I	ATP8B2	ENSG00000143515	ENST00000368487	protein_coding	protein_coding	.	.	.	.	0.0704304	0.0708101	0.0795105	0.0335021	GUGAGCCUCCUAGCAUCCAAAGAAAGAAGGGUAAGAGUGACUCAGCCAGCCCUCACUCAGGAGUAUGGGAUGAGGUGGGAGAAUACCUAAGGUAAAAAACCUCCAGCUGUGUAUACAGGCUUCUUAUCUAGCCAGUAUCUCUAUUCCACCCUGGUGUCCUGCAGUCUGGGGAUCAGGGCAGAAGCCCAGAGGCAGAUGUGUUAUUUGGCUUUCCCAGCCCUUCCCAUUCUUUUCCAG	-72.8	50.6329	237	PRPF8	.	.	0	0	0	0	0	0	0	0	0	0	0	0	0	0	0	0	0	0	0	0	0	0	0	0
15I_ATP8B2___ENSG00000143515___ENST00000368489___protein_coding___protein_coding	1	154342961	154343112	+	15I	ATP8B2	ENSG00000143515	ENST00000368489	protein_coding	protein_coding	.	.	.	.	0.0858278	0.154556	0.226927	0.0802649	GUGGGCCGAGGAGCCGGCUCGCACUCUCCUGACCUGACUCUGCCCUUGGGCUCUGCUCUGCUCUGCAAUGCGGCUGGGCUGGGGCUUCCUGGGCGGGGCACGUGGCUGAGGGAAGCCACUUAUAUCACGUGUAUUCUUCCUCCCCACCCAG	-61.9	64.9007	151	PRPF8	.	.	0	0	0	0	0	0	0	0	0	1	0	0	0	0	0	0	0	0	0	0	0	0	0	0
16I_ATP8B2___ENSG00000143515___ENST00000368489___protein_coding___protein_coding	1	154343301	154343452	+	16I	ATP8B2	ENSG00000143515	ENST00000368489	protein_coding	protein_coding	.	.	.	.	0.215013	0.0647152	0.160755	0.0703444	GUGAGGCCAGGCCUGGGGUGCUGGGGCGUUUGGGGACAGCAUUCAGGCCUGGAAUGGGUGAAGUGUGCCGGGUGACUCUUGAUGUGUUUAUGUUGGGGGUCUUUGCCUGUCUGAAUUUUUCUGGCACUUUCUUCACCUGCCCCAUUCAUAG	-61.1	54.9669	151	.	.	.	0	0	0	0	0	0	0	0	0	0	0	0	0	0	0	0	0	0	0	0	0	0	0	0
21I_ATP8B2___ENSG00000143515___ENST00000368489___protein_coding___protein_coding	1	154344785	154344970	+	21I	ATP8B2	ENSG00000143515	ENST00000368489	protein_coding	protein_coding	.	.	.	.	0.110595	0.0656	0.0746973	0.0507946	GUAGGCAUCGCUAUCCUUAGCUUGGGCAGUAUCUUUCCAGUGAGCACUUCUGUCCAGGGCUUUUAUAUCUUGUUCUAAUUUCCCCUGAUUUCAGAGAAGACUGGUCUCAAAGGGGACUGGGAGGAGCUGAGACUCCCAGGUGUCUCCUGGAAAGACUGGCUCUCUCAGGUUUCUCUGUGCUCCAG	-60.7	50.2703	185	BUD13	.	.	0	0	0	0	0	0	0	0	0	2	0	0	0	1	0	0	0	0	0	0	0	0	0	0
3I_UBE2Q1___ENSG00000160714___ENST00000292211___protein_coding___protein_coding	1	154551492	154551770	-	3I	UBE2Q1	ENSG00000160714	ENST00000292211	protein_coding	protein_coding	.	.	.	.	0.0999856	0.0473885	0.0591942	0.0371223	GUGAGCCUGUCUCUCCUCCUUGGCCAGGCCGGCCUGGGCGGGGAUUGUCUGAGCUUUACAGCACACACCCCUACGGGCUGGGUGAUAGACAUGAUGUGGCCCUUUCAUUCUGCUGGGCUGGGUCUGCACCCACUGACCUAGACAGACAGGUGGUGGCAGUGCUGGGGGCAAAGGGCAAGGGCCCUCCUAUAGACACAGCUGAUUGCCCAGAGGACAAGCAUGAGGGUUCUCUGGAAGCUCCAUCUGGACCUGCUUGCCUUGUCCUUCCCUUCACCCAG	-112.2	59.7122	278	PRPF8,EFTUD2,AQR,BUD13	.	.	0	0	0	0	0	0	0	1	0	0	0	0	0	0	0	0	0	0	0	0	0	0	0	0
4I_UBE2Q1___ENSG00000160714___ENST00000292211___protein_coding___protein_coding	1	154551819	154551920	-	4I	UBE2Q1	ENSG00000160714	ENST00000292211	protein_coding	protein_coding	.	.	.	.	0.405663	0.384297	0.370842	0.0854554	GUGAGUGGCUGGCAUGCGGAAGAGGGCAUCUCCUCUGGCAGAGGGCGGGGAAGAGACUUGGAGAUUUUGUCAGGCACAGCUGACUAACCUUUCUCAUGCAG	-28.5	56.4356	101	SF3B4	.	.	0	0	0	0	0	0	0	0	0	0	0	0	0	0	0	0	0	0	0	0	0	0	0	0
5I_UBE2Q1___ENSG00000160714___ENST00000292211___protein_coding___protein_coding	1	154551979	154552092	-	5I	UBE2Q1	ENSG00000160714	ENST00000292211	protein_coding	protein_coding	.	.	.	.	0.0794956	0.181761	0.0786018	0.0883009	GUAAGACUUUUCUUUUCCAGUCUCUCCCUCUGGCCUAGGCUGCCCAGUCUGCCUGACAGUCCUGUGGAGGAUGCUGGCCUCCCUCCCCUGAUUGUCGUCUCUCUCUCUCUCAG	-27.5	56.6372	113	SF3B4,PRPF8	.	.	0	0	0	0	0	0	0	0	0	0	0	0	0	0	0	0	0	0	0	0	0	0	0	0
7I_UBE2Q1___ENSG00000160714___ENST00000292211___protein_coding___protein_coding	1	154552464	154552735	-	7I	UBE2Q1	ENSG00000160714	ENST00000292211	protein_coding	protein_coding	.	.	.	.	0.121572	0.0669262	0.0884428	0.0337048	GUGAGUUUGCCCCAGAGAGGGGCCUGCACAAGAGUCACCCAUAAAGAAGGGUAUGGUGGCAAGGGGCCCAAGAGGUUCUGGGGUCCAGGAGUGCUUAUGAACUUUUCAGGCCAAGAAUGGAGCUCCUCAAGCCAGUGGCUUGGUUGCAUGUCCAUCUGUGGUGAACCUAGAGCUGUUGAUCUUUUUCUCUCAGUCUGGGAAAGGGGUCUGCAUUAGAGACCACUCACCACCUGGACCAUUCUACUAACACCUGUUUUUUCCCUCCUUCCAG	-90	52.0295	271	LIN28B	.	.	0	0	0	0	0	0	0	0	0	0	0	0	0	0	0	0	0	0	0	0	0	0	0	4
8I_UBE2Q1___ENSG00000160714___ENST00000292211___protein_coding___protein_coding	1	154552820	154553031	-	8I	UBE2Q1	ENSG00000160714	ENST00000292211	protein_coding	protein_coding	.	.	.	.	0.0628531	0.0717725	0.0692559	0.0655687	GUACGUGCCUUCUAGAGAGAGGCUGGUGAAGGGGUUGGUGGGAAAUGGCUGGGAAGUAGUAGGCCAUCGCAUCUCAGUAUGGAGAGCAGACUCCUUUUUUGUGCCUAAUCCUUUCUUAAAUCCUGGGCAAGCUGCCAGACUGCCCCUAAGGUCUAACGUGUGUUUAUAAACCACACGACCAAGGAAUGUUCCUGUCAUCCGUCCCUCACAG	-60.7	50.7109	211	G3BP1,GRWD1,PRPF8,AQR	.	.	0	0	0	0	0	0	0	0	0	0	0	0	0	0	0	0	0	0	0	0	0	0	0	0
5I_ADAR___ENSG00000160710___ENST00000529168___protein_coding___protein_coding	1	154588258	154588550	-	5I	ADAR	ENSG00000160710	ENST00000529168	protein_coding	protein_coding	.	.	.	.	0.128277	0.0300205	0.0276712	0.0477842	GUCUGUACAGUUCCUGUUGCUGCCAGGGUGGGCCCUGCCAGGCUGUUAGAAUUGGGUAUCCAAAUGCUCUCCUGGCCUGUAAAUCGAACCUGAUACAAUAAGCCACACUCCACUGUGGGUUUGAGGUCCAUAUUCAGGUGUAGAUGACUCACAUGUACUGCUGUCCACCUCCAGUCUCCCAUGGUAGGCCUUAGAAAACAUCCCUUGCUUCUGUCACAUCUGACUGUUUUGGAGCCCCACGAAAUUGCAGAUUUCCCACAGGUGAGUUUUAACAGCCACCCCUGUUUUUCAG	-79	49.6575	292	BUD13,PRPF8,AQR	.	.	0	0	0	0	0	0	0	0	0	0	0	0	0	0	0	0	0	0	0	0	0	0	0	0
3I_PBXIP1___ENSG00000163346___ENST00000368465___protein_coding___protein_coding	1	154947548	154947641	-	3I	PBXIP1	ENSG00000163346	ENST00000368465	protein_coding	protein_coding	.	.	.	.	0.0743333	0.0793118	0.0353871	0.0536559	GUAUGUGUGAAUGUCUCCAGAGGCAGGUGGGGCCUGGCUGGGGAGAACCUGGGCUGUGGGGUAGCAUGGCAUAACAGGCUCUUCUGCCCUCAG	-35.2	60.2151	93	.	.	.	0	0	0	0	0	0	0	0	0	0	0	0	0	0	0	0	0	0	0	0	0	0	0	0
4I_SHC1___ENSG00000160691___ENST00000444664___protein_coding___protein_coding	1	154966231	154966318	-	4I	SHC1	ENSG00000160691	ENST00000444664	protein_coding	protein_coding	.	.	.	.	0.0755057	0.229437	0.22523	0.103943	GUAAGUUGCUUGGAUGGAGGCGGGCUGGGGCUAGGGUGGGAGUGGUUGGUUAGGGCUUCUGGUCUCACCUUAUUUUUAUCCCUGCAG	-28.3	55.1724	87	EFTUD2	.	.	0	0	0	0	0	0	0	0	0	0	0	0	0	0	0	0	0	0	0	0	0	0	0	0
2I_SHC1___ENSG00000160691___ENST00000444179___protein_coding___protein_coding	1	154967797	154967979	-	2I	SHC1	ENSG00000160691	ENST00000444179	protein_coding	protein_coding	.	.	.	.	0.212868	0.116297	0.135918	0.112819	GUGAGGCAUGGUGGGGAGCACUGGGUGGGUCUGGCUGUUUGAGGAGGUGAGUAGGACCUUUGGUCAUCUGUACCCACUCUAAGUAGAUCUCAGUGGGGGUUCCUGCAGAGGAAGAUGAGGGCCCCUGUCUGUGCCUCCUCCCAGUGGGCUCAGCUCACUGACAGCCUCUGCUGUGCCCUCAG	-78.8	59.3407	182	BUD13,SF3B4,EFTUD2,DDX24,PPIG	.	.	0	0	0	0	0	0	0	0	0	0	0	0	0	0	2	0	0	0	0	0	0	0	0	0
4I_SHC1___ENSG00000160691___ENST00000444179___protein_coding___protein_coding	1	154968257	154968494	-	4I	SHC1	ENSG00000160691	ENST00000444179	protein_coding	protein_coding	.	.	.	.	0.131814	0.163599	0.140468	0.0690717	GUUGGUGAAGGUGGGCAGACGGACCAGAAACACUGAUGGGGGUGCUAAGGGGAGAUCUAGUUAGGAGGCCAAAAUCUAGGAAGAGGGCUUGAGAGCAGGAGACCAGUAGGGAAGGAGGAAAUGAGGAUAUGGGAUAAGGAACCCAGAGAAUGAGACUGGGGCACCAGGGUUCUGGGCCCUGAGGCUGCCUGACACAUGGCAUUCCCUUCCUUCUUCAUCCCCUGCCCUAAUUCUCAG	-76.5	54.4304	237	PRPF8,AQR	.	.	0	0	0	0	0	0	0	0	0	0	0	0	0	0	0	0	0	0	0	0	0	0	0	0
1I_DCST1-AS1___ENSG00000232093___ENST00000452962___antisense___antisense	1	155045853	155045959	-	1I	DCST1-AS1	ENSG00000232093	ENST00000452962	antisense	antisense	.	.	.	.	0.561726	0.560764	0.572302	0.494868	GUAGGUACUGAUGUAGAUGUUGUCAAAACGAAUGUCAUGGUUAUAGCUGUCCAUGUAGGAGAAAGACCUGUGGGUGGAUGGGCAGGGAUGUCUCCAUCUCUUCCAG	-25.3	47.1698	106	.	.	.	0	0	0	0	0	0	0	0	0	7	1	0	0	0	0	0	0	0	0	0	0	0	0	0
13I_ADAM15___ENSG00000143537___ENST00000359280___protein_coding___protein_coding	1	155057729	155057850	+	13I	ADAM15	ENSG00000143537	ENST00000359280	protein_coding	protein_coding	.	.	.	.	0.038686	0.135868	0.170248	0.049124	GUGGGUAGAGACUAGACUGGCCACCCGGAGCUCACCUGCCGGGGCCAAGGUGGAAAGGGUCAUUCUGACCCCCGGCUGGAUUUGCUCAGUGCCCACACUGAUGCUCAUCCACCCUCCACAG	-48.9	61.9835	121	.	.	.	0	0	0	0	0	0	0	0	0	1	0	0	0	0	0	0	0	0	0	0	1	0	0	0
3I_AL691442.1___ENSG00000251246___ENST00000505139___protein_coding___protein_coding	1	155085942	155086127	+	3I	AL691442.1	ENSG00000251246	ENST00000505139	protein_coding	protein_coding	.	.	.	.	0.698508	0.475184	0.609459	0.522784	GUGAGUAGAAUAGGCUCCGAGCCGCGCCCCCAUCCUCAGCUCCCUGCUUUGGGGCUCCCCUGGCUUCCUGGGGGUGGGGGCGGAGGGCACAGGUGAGGGGGGCUUGCUCCCCAGCCGUAGCAAGGGGAGGGAAUCCUGGCCCUGACUCUCCCCUCCUCUCUCCCCACCCGCACCCCACCCCGCAG	-85.3	70.2703	185	.	.	.	0	0	0	0	0	0	0	0	0	0	0	0	0	0	0	0	0	0	0	0	0	0	0	0
4I_AL691442.1___ENSG00000251246___ENST00000505139___protein_coding___protein_coding	1	155086205	155086412	+	4I	AL691442.1	ENSG00000251246	ENST00000505139	protein_coding	protein_coding	.	.	.	.	0.641512	0.722377	0.725652	0.464783	GUGAGUCUGCGCAGCGCCCUCUGGUGGCCACUGCUGGAACCGCAGCCCCCCGCCCCGGUGCCUGCUCACCUCGCAUGCCUUCCCUGGGGGCACUGAUACUUCCUACCCUGUGGGUGGUCACGUCCCUGGCUCCAUUGCUGCUGCCGCGUGCCCCUGCCCUGGCGCGCAACCCAGCCCUCACCAGUCUGUCUGUUCCUCUGUCCACAG	-70	68.1159	207	.	.	.	0	0	0	0	0	0	1	0	0	0	0	0	0	0	0	0	0	0	0	0	0	0	0	0
3I_EFNA1___ENSG00000169242___ENST00000368407___protein_coding___protein_coding	1	155133568	155133729	+	3I	EFNA1	ENSG00000169242	ENST00000368407	protein_coding	protein_coding	.	.	.	.	0.156286	0.154211	0.159615	0.105925	GUGAGUGUCAGAGCCCUGUGGGCCUCCUUCCUCCAUCUCUAUGCUGGGUGCGGUCUAGUGAUCUAGGAUGGUAUAGAAGUCUUGCAGCCCAGCCCACUCAUACUUACAGCCCUCUGCCUCUUUGAUACAGUACCUGAUCUACUACCACUCUUGUCUUUCAG	-36.4	51.5528	161	BUD13,AQR,PRPF8,EFTUD2,SF3B4,PPIG	.	.	0	0	0	0	0	0	0	0	0	0	0	0	0	0	0	0	0	0	0	0	0	0	0	0
4I_EFNA1___ENSG00000169242___ENST00000368407___protein_coding___protein_coding	1	155133780	155133954	+	4I	EFNA1	ENSG00000169242	ENST00000368407	protein_coding	protein_coding	.	.	.	.	0.255178	0.181598	0.234017	0.105862	GUGGGUAGCUGGAGCAAACUGGGCCUGGGGCACAGGAAGGGGUCUGCUUGAAGAGGUUGGGUACAGGAGGUGGCUCCUUUACCAGGCUGAGGCUGAGGGAAUCCUGUUGGGCUGAGAGCCAGUACAAAUAGUGGAGCCACUCACACUGGUGGCCUUUGCCCUCUCACCUUGCAG	-61.1	58.6207	174	PPIG,SF3B4,PRPF8,AQR,EFTUD2,BUD13,SND1	.	.	0	0	0	0	0	0	0	0	0	0	0	0	0	0	0	0	0	0	0	0	0	0	0	0
1I_KRTCAP2___ENSG00000163463___ENST00000295682___protein_coding___protein_coding	1	155169560	155169790	-	1I	KRTCAP2	ENSG00000163463	ENST00000295682	protein_coding	protein_coding	.	.	.	.	0.0367739	0.108135	0.177648	0.0618739	GUAUGUUCUUGACAGCUGGGUAAGGGGUGUAGCAUUCCGUUUUUUGGCAUUGGAUCUUACUGUGAUGGUGCCAGAGUUUUUCCUUCCACACCUACCUCUCUCUCUGUUCUCCCUCCCCGUUUUCCUAAACUUGAACUUGGAUUCUUUCCUUGAUGCUAGUGUCUUCCCUAGGAGGCACCAGGCUGGCAGAUGCCCACUGGUGCCAUGACCUUUCUGUCUUCACCAUAUAG	-63.2	48.6957	230	GRWD1,IGF2BP1,YBX3	.	.	0	0	0	0	0	0	0	0	0	0	0	0	0	0	0	0	0	0	0	0	0	0	0	0
3I_KRTCAP2___ENSG00000163463___ENST00000295682___protein_coding___protein_coding	1	155172628	155172737	-	3I	KRTCAP2	ENSG00000163463	ENST00000295682	protein_coding	protein_coding	.	.	.	.	0.200092	0.247532	0.244248	0.190725	GUAUCCUCCCUGCAGUUGGAGGGGGCGGGCCACGUAGGCAUGUGCCCUUCCCCUUCCCCACACAGCUCUGUCCCCGUUGCACACCCUACUCCUUAACUCCCUCAACCAG	-26.4	62.3853	109	PABPC4	.	.	0	0	0	0	0	0	0	0	0	0	0	0	0	0	0	0	0	0	0	0	0	0	0	0
2I_MUC1___ENSG00000185499___ENST00000485118___protein_coding___protein_coding	1	155187374	155187454	-	2I	MUC1	ENSG00000185499	ENST00000485118	protein_coding	protein_coding	.	.	.	.	0.0641625	0.0658375	0.064325	0.119688	GUGAGUGCAGUCCCUGGCCCUGAUCAGAGCCCCCCGGUAGAAGGCACUCCAUGGCCUGCCAUAACCUCCUAUCUCCCCAG	-17.5	62.5	80	.	.	.	0	0	0	0	0	0	0	0	0	0	9	0	0	0	0	0	0	0	0	0	0	0	0	0
6I_MUC1___ENSG00000185499___ENST00000462317___protein_coding___protein_coding	1	155188063	155188162	-	6I	MUC1	ENSG00000185499	ENST00000462317	protein_coding	protein_coding	.	.	.	.	0.0703535	0.183212	0.233242	0.0877677	GUGAGUAUCGGCCUUUCCUUCCCCAUGCUCCCCUGAAGCAGCCAUCAGAACUGUCCACACCCUUUGCAUCAAGCCUGAGUCCUUUCCCUCUCACCCCAG	-11	56.5657	99	.	.	.	11	0	0	0	0	0	0	0	0	0	0	0	0	0	0	1	0	0	0	0	0	0	0	0
4I_MTX1___ENSG00000173171___ENST00000368376___protein_coding___protein_coding	1	155212219	155212384	+	4I	MTX1	ENSG00000173171	ENST00000368376	protein_coding	protein_coding	.	.	.	.	0.127261	0.189236	0.141636	0.0643818	GUGAGUGUGCCCAGACCUCCCAGCAUCCAUGGCCAGCCGGGGAGGGUUCGGGAACACACAGACCCACACACAGGCUCAGGAAAGCAUGGGGGUCAGAAGCCCACCUUGAAUCAGACAGGUGCACUGGCUCAGACCUACCUGUUUCUUCCUGCCCACCCAAUCCAG	-55.2	60	165	.	.	.	0	0	0	0	0	0	0	0	0	1	0	0	0	0	0	0	0	0	0	0	0	0	7	0
5I_MTX1___ENSG00000173171___ENST00000368376___protein_coding___protein_coding	1	155212567	155212693	+	5I	MTX1	ENSG00000173171	ENST00000368376	protein_coding	protein_coding	.	.	.	.	0.1515	0.162921	0.224198	0.0495079	GUAGCUCUGAGACCGGGGGCUAUUGUAUGAGAUGAGCCCCAAGGAUGCUGGCCAGGAAUGGGAGUGCUUAGGUGGGGAGGUGGCACUGUUCCCACAGCUGCAAGCCUACCUGUGUCGCCCCUACAG	-46.1	59.5238	126	.	.	.	0	0	0	0	0	0	0	0	0	0	0	0	1	0	0	0	0	0	0	0	0	0	0	0
1I_FAM189B___ENSG00000160767___ENST00000350210___protein_coding___protein_coding	1	155247955	155248049	-	1I	FAM189B	ENSG00000160767	ENST00000350210	protein_coding	protein_coding	.	.	.	.	0.0688298	0.0681383	0.0595638	0.0618298	GUAGGAAUUCGGGGAGCCAGGAAAGAUGUUUGGGAAAGCGUGGAGCUUCAGAUUGAGCCUUAUUGAUGAUGCCCUUUCUUGUGUCCCUGUCCAG	-28.3	50	94	.	.	.	0	0	0	0	0	0	0	0	0	0	0	0	0	0	0	0	0	0	0	0	0	0	0	0
8I_FAM189B___ENSG00000160767___ENST00000368368___protein_coding___protein_coding	1	155253732	155253858	-	8I	FAM189B	ENSG00000160767	ENST00000368368	protein_coding	protein_coding	.	.	.	.	0.0704365	0.0735	0.0738333	0.0593651	GUGAGCUUGCACCCUGCAAACAUCCUCCUGGUUCUCACUCUUGCCUCCCCUGCUGGGGUACUCACAGGCCCAUAAUGUGUGGAACUUAGCCGUCUCCUGACUCCUCUCCUCCUUUCCCUUCCCCAG	-25.6	57.1429	126	.	.	.	0	0	0	0	0	0	0	0	0	0	0	0	0	0	0	0	0	0	0	0	0	0	0	0
9I_FAM189B___ENSG00000160767___ENST00000368368___protein_coding___protein_coding	1	155253978	155254083	-	9I	FAM189B	ENSG00000160767	ENST00000368368	protein_coding	protein_coding	.	.	.	.	0.266524	0.373848	0.546733	0.10179	GUGAGAUUUGAGGAGGGAGAGCUGGAAAGAACUGGCUGGGGGAGGUGUGCAGGACACCUCAGUUUGUCCUGACUCAGGCUGCCUCACCCUCCCUGCUCCACUCAG	-44.2	59.0476	105	.	.	.	0	0	0	0	0	0	0	0	0	0	0	0	0	0	0	0	0	0	0	0	14	0	0	0
6I_SCAMP3___ENSG00000116521___ENST00000355379___protein_coding___protein_coding	1	155260450	155260536	-	6I	SCAMP3	ENSG00000116521	ENST00000355379	protein_coding	protein_coding	has-agotron-6	+	.	.	0.120547	0.0972442	0.115023	0.0705581	GUACAGGAGGUGUGCAGGUGAGGGCUGGGGAGAAGGGCCAGUCCUGGGGCCCAGGGCUCACAUCUCCGUCUGCUCACACUGGGCAG	-39.3	66.2791	86	BUD13	ALL_AGO|slc21161_chr1|42|1|5|0.20|COORDS=chr1-:153496950	.	0	0	0	0	0	0	0	0	0	1	0	0	0	0	0	0	0	0	0	1	0	0	0	0
2I_CLK2___ENSG00000176444___ENST00000361168___protein_coding___protein_coding	1	155264040	155264220	-	2I	CLK2	ENSG00000176444	ENST00000361168	protein_coding	protein_coding	.	.	.	.	0.109794	0.453883	0.446117	0.168706	GUGAACCUUGAGGGGGCACUAGUUAACUCUUUUCCUUUUCUCUCCACAGAAUUGGUCUAUUUCACAUCAUUUUCUUUUUUCUUUGAUACCUCCUCUCCCCCCAGUUACUUUCAGAUGGGGAAAUAAGGGAAUUGUAACAAGGGUGACCUUCUGAUUCCUCAACCUCCCCUUCCCCUCUAG	-35	43.8889	180	U2AF2	.	.	0	0	0	0	0	0	0	0	0	0	0	0	0	0	0	0	0	0	0	0	0	0	0	0
4I_CLK2___ENSG00000176444___ENST00000361168___protein_coding___protein_coding	1	155264550	155264644	-	4I	CLK2	ENSG00000176444	ENST00000361168	protein_coding	protein_coding	.	.	.	.	0.180372	0.261915	0.251936	0.106255	GUAAGGGAGGGCAAGGCUGUCCAAGUGUGUGAGAUGAUGUGAGGGUGGGGCCACCUAAGCCUCAUAACACCUUUUCCCUCCCAUUCUCACCCAG	-32.7	55.3191	94	PRPF8	.	.	13	2	1	0	1	1	0	0	0	4	0	0	0	13	0	0	1	1	8	0	2	3	0	0
8I_CLK2___ENSG00000176444___ENST00000361168___protein_coding___protein_coding	1	155268126	155268292	-	8I	CLK2	ENSG00000176444	ENST00000361168	protein_coding	protein_coding	.	.	.	.	0.0827892	0.078741	0.185331	0.0561084	GUAACUGUCAGUCCCUCCCUACUAUGUGGGGCUAAAGAGAUGGUUGGGGUUAUAUGGGGCUUUUUUGCUAAUUAACCUGAGGUAGAAUUUCUUAGUCCCCCUACAGCCCUGUUCAUUUUGAGACAUUCUUGAGAACCCAGCAAAAGCCUCUCCUGCCAACUUACAG	-38.4	45.7831	166	AQR	.	.	0	0	0	0	0	0	0	0	0	0	0	0	0	0	0	0	0	0	0	0	0	0	0	0
3I_PKLR___ENSG00000143627___ENST00000646151___protein_coding___protein_coding	1	155293343	155293437	-	3I	PKLR	ENSG00000143627	ENST00000646151	protein_coding	protein_coding	.	.	.	.	0.166819	0.15017	0.145447	0.222266	GUAGGAGCUCAGAAUGAAAAGCAAAUGGGCCAGGGAACCAAAUCCCUUCCAUACCCCAGUGCCCCUUCCCAGACUAACAUUCUGGCACCUGCAG	-28.6	53.1915	94	.	.	.	0	0	0	0	0	0	0	0	0	2	1	0	0	0	0	0	0	0	0	0	0	0	0	0
7I_PKLR___ENSG00000143627___ENST00000646151___protein_coding___protein_coding	1	155295302	155295436	-	7I	PKLR	ENSG00000143627	ENST00000646151	protein_coding	protein_coding	.	.	.	.	0.0492687	0.0668134	0.0577388	0.0581493	GUGAGCAGUGGGGCUGGGACUCGCUGGGCCAGGGCCGGAAAGGCGGCGCCUGUAGGGUUGGGCCCAGGCGUGGGCAGGGGCGGGUCCCGGACUCCGGGGCUCAGAACUCACAUCUCCUCUGGCUCCCUCCUUAG	-63.3	70.8955	134	.	.	.	0	0	0	0	0	0	0	0	0	0	0	0	0	0	0	0	0	0	0	0	0	0	0	0
8I_PKLR___ENSG00000143627___ENST00000646151___protein_coding___protein_coding	1	155295568	155295664	-	8I	PKLR	ENSG00000143627	ENST00000646151	protein_coding	protein_coding	.	.	.	.	0.061	0.0450521	0.0479896	0.0928646	GUGCGGGACGGGCCGCCGGGCAGUGGGUGGGGCAGGAGGAUGCCUCGAGGUCCUGGCCACCUUCCCCUGAAACCCUCGCUCCGCUCCCUCCCCCAG	-41.8	73.9583	96	.	.	.	0	0	0	0	0	0	0	0	0	0	0	0	0	0	0	0	0	0	0	1	1	0	0	0
3I_FDPS___ENSG00000160752___ENST00000611010___protein_coding___protein_coding	1	155318021	155318168	+	3I	FDPS	ENSG00000160752	ENST00000611010	protein_coding	protein_coding	.	.	.	.	0.0440884	0.0430136	0.223333	0.0649796	GUAAUGUGGGCAGGAAAAUAGCAGUGGGUAUGGGGACAGGCCACAGGGAGGUGGUUAUAUAUGGCCUGGUUGAGGUGUUGGGGUGAUGGCUCUUAGUAUGAACCGAGACUAGAGAUUGAUUGCUUGUUUUUCUGUCUGUCAUGACAG	-45.8	48.2993	147	PPIG,EFTUD2,SF3B4,PRPF8	.	.	0	0	0	0	0	0	0	0	0	0	0	0	0	0	0	0	0	0	0	0	0	0	0	0
5I_FDPS___ENSG00000160752___ENST00000611010___protein_coding___protein_coding	1	155318753	155318855	+	5I	FDPS	ENSG00000160752	ENST00000611010	protein_coding	protein_coding	.	.	.	.	0.211049	0.175029	0.177029	0.179137	GUGAGGGGAGGUGAGGGACAGCGCGAACCAUGUCUGGACAGCGAGGGAGGGCUCAGGAUGUGCAUUGCCCUCCUGAGGAGUUUCUCUUCUCCCCUUACUCAG	-49	59.8039	102	PRPF8,LIN28B,SF3A3	.	.	0	0	0	0	1	0	1	1	1	17	2	0	2	2	2	5	14	4	0	22	0	11	0	1
7I_FDPS___ENSG00000160752___ENST00000611010___protein_coding___protein_coding	1	155319688	155319793	+	7I	FDPS	ENSG00000160752	ENST00000611010	protein_coding	protein_coding	.	.	.	.	0.0864286	0.0658095	0.135933	0.0600381	GUAAGAAGGCAGGAGGCAGUAGCAGAGAACAGGCACCAGCUUCACUCCUCCUCUGCCCAGGAACCUCAUCCUUCCUCUUUUGCUGCCCUCCCCCUCCCUGCCCAG	-30.7	60	105	.	.	.	0	0	0	0	0	0	0	0	0	0	0	0	0	0	0	0	0	0	0	0	0	0	0	0
1I_RUSC1___ENSG00000160753___ENST00000368347___protein_coding___protein_coding	1	155324544	155324844	+	1I	RUSC1	ENSG00000160753	ENST00000368347	protein_coding	protein_coding	.	.	.	.	0.0523267	0.0374067	0.0355633	0.07212	GUGAGCGCGGCCAUCCCGCUCCCGGAGUUCCGGGAUCCUGGAGGUGGGGGCUGUGCCCUGAGGGAGGGCACAGGGAACCGGGAUGGGGCUGGGGGACAGCGAGUGCUGGGAAGUGUGCGAGAUUUCACUCCGGGGCUCGGGUCGAGCUACCCCGUGCUUCAGGCGGUCCUGCGCCUCCUCUCCCCAAGACCCUUCGGGGACACAGCACUGCAGACCCGCCGGAGACAACUUGUGCGGGAGCCCGGAGUCCUCGGAAUAACACUUGGUAAGUGUUACCGCGCCCUUCUUCCCUUACGCCAG	-139.3	66.3333	300	AQR	.	.	0	0	0	0	0	0	0	0	0	0	0	0	3	0	0	0	0	0	0	0	0	0	0	0
1I_RUSC1___ENSG00000160753___ENST00000368349___protein_coding___protein_coding	1	155324587	155324844	+	1I	RUSC1	ENSG00000160753	ENST00000368349	protein_coding	protein_coding	.	.	.	.	0.0605136	0.0425214	0.0395486	0.0758249	GUGGGGGCUGUGCCCUGAGGGAGGGCACAGGGAACCGGGAUGGGGCUGGGGGACAGCGAGUGCUGGGAAGUGUGCGAGAUUUCACUCCGGGGCUCGGGUCGAGCUACCCCGUGCUUCAGGCGGUCCUGCGCCUCCUCUCCCCAAGACCCUUCGGGGACACAGCACUGCAGACCCGCCGGAGACAACUUGUGCGGGAGCCCGGAGUCCUCGGAAUAACACUUGGUAAGUGUUACCGCGCCCUUCUUCCCUUACGCCAG	-115.2	65.3696	257	AQR	.	.	0	0	0	0	0	0	0	0	0	0	0	0	0	0	0	0	0	0	0	0	0	0	0	0
4I_RUSC1___ENSG00000160753___ENST00000368354___protein_coding___protein_coding	1	155325178	155325315	+	4I	RUSC1	ENSG00000160753	ENST00000368354	protein_coding	protein_coding	.	.	.	.	0.0536861	0.098073	0.121299	0.0706496	GUGAAGGUGGCUGGGGGGAGGCUGUUGGGAUGAGGAGAGUAAUGGAGCUCCGCGGGGGGUGCGGGAAUGGUUGGCGGGAGGUGGCUGGGAGGUGUCUGGAGGGAUCUCUGGAGCCAUCGGCAUCGCGCCACCUCCAG	-51.4	66.4234	137	AQR,PRPF8,PRPF4,RBFOX2,GTF2F1,UCHL5,BUD13,RBM15,DDX24,PPIG,EFTUD2,DROSHA	.	.	0	0	0	0	0	0	0	0	0	0	0	0	0	0	0	0	0	0	0	0	0	0	0	0
17I_ASH1L___ENSG00000116539___ENST00000392403___protein_coding___protein_coding	1	155370650	155370776	-	17I	ASH1L	ENSG00000116539	ENST00000392403	protein_coding	protein_coding	.	.	.	.	0.219643	0.177929	0.154873	0.169262	GUACGGUGGUAAAUGAUGAUACUCUAAUAAAAUGCCAAGGUAUAAGAUUAGAAUGGAGAAUGGAAGAUGUGAAAUUUACUUUCAGCUACUCUUUAAUUGUCUUUCAAUCAUUUAUCUUCUCUUUAG	-24.5	30.9524	126	UCHL5	.	.	0	0	0	0	0	0	0	0	0	0	0	0	0	0	0	0	0	0	0	0	0	0	0	0
1I_MSTO1___ENSG00000125459___ENST00000491308___protein_coding___lncRNA	1	155610332	155610393	+	1I	MSTO1	ENSG00000125459	ENST00000491308	protein_coding	lncRNA	.	.	.	.	0.0810656	0.101557	0.0965246	0.0830984	GUGAGGUCAGCCGGCAGCUGCCCCCGAGGAGCCCUUCGGGAUCUACAGUCCCGACGUUCAG	-20.7	67.2131	61	.	.	.	0	0	0	0	0	0	0	0	0	1	0	0	0	0	0	0	0	0	0	0	0	0	0	0
1I_MSTO1___ENSG00000125459___ENST00000245564___protein_coding___protein_coding	1	155610332	155610424	+	1I	MSTO1	ENSG00000125459	ENST00000245564	protein_coding	protein_coding	.	.	.	.	0.0855326	0.111467	0.0893696	0.0876087	GUGAGGUCAGCCGGCAGCUGCCCCCGAGGAGCCCUUCGGGAUCUACAGUCCCGACGUUCAGCCGGCCUGCCUCGUCCUCUCUGCUUCCCCAG	-34.2	68.4783	92	.	.	.	0	0	0	0	0	0	0	0	0	0	0	0	0	0	0	0	0	0	0	0	0	0	0	0
3I_MSTO1___ENSG00000125459___ENST00000245564___protein_coding___protein_coding	1	155611108	155611215	+	3I	MSTO1	ENSG00000125459	ENST00000245564	protein_coding	protein_coding	.	.	.	.	0.0693458	0.0981776	0.132065	0.0941869	GUGUGUAACUGAUGUAUGGAUAAGGGUGGGGAUCGUGUAUGUACGCAGAACGCUGGAUAACUCUGAUCAGAGUGCAGUUUCUUUGAUCAAUCUCCAAACUCUUUCAG	-26.1	43.9252	107	.	.	.	0	0	0	0	0	0	0	0	0	1	0	0	0	0	0	0	0	0	0	0	0	0	0	0
4I_MSTO1___ENSG00000125459___ENST00000245564___protein_coding___protein_coding	1	155611291	155611548	+	4I	MSTO1	ENSG00000125459	ENST00000245564	protein_coding	protein_coding	.	.	.	.	0.0691634	0.0814708	0.0889844	0.0402296	GUGAGGGCCUCUGUCCUGAACUUUUUAACCCGGUGCCACAACCCGAGGGUCUCCAUAGGGGCAGGUAAACGGGGAUUUUAAUCAUUUUAAGUGUCUUAGAAUGAUAUUUUGGGAAAAAGCACUCCUUUUCCUAAGGACUGCGACUCGGUGAACAGAAAGGAGGCUAUGCGGUGUGGCCAGCCAACUCAAGGAGGACGAAGCAACCUUUGCCUCUAAACUGCCUGGAACUAAAUGUCGAUUUUUCUGACCCCUCCCAG	-74.8	49.0272	257	.	.	.	0	0	0	0	0	0	0	0	0	0	0	0	0	0	0	0	0	0	0	0	0	0	0	0
5I_MSTO1___ENSG00000125459___ENST00000245564___protein_coding___protein_coding	1	155611603	155611688	+	5I	MSTO1	ENSG00000125459	ENST00000245564	protein_coding	protein_coding	.	.	.	.	0.0703882	0.0729059	0.0720588	0.0879647	GUGAGACUUCUCCAGAUACUGAUGGAUGGGGGCUUGGGUAGAGCAGAAACAUGGAGAAAGGUACAUUUCCUCUGCUUGUCUUCAG	-23.2	48.2353	85	.	.	.	0	0	0	0	0	0	0	0	0	9	0	0	0	0	0	0	0	0	0	0	0	0	0	0
7I_MSTO1___ENSG00000125459___ENST00000245564___protein_coding___protein_coding	1	155612100	155612181	+	7I	MSTO1	ENSG00000125459	ENST00000245564	protein_coding	protein_coding	.	.	.	.	0.0545802	0.0589506	0.0605432	0.078963	GUAGUGGCGUGGCAAUGUGCACUCCAGGGUGGAAGCUCUUCUCAUCCUGCUAACUAUCUUUUGUCACUCACCCCCGUCCAG	-22.1	54.321	81	PRPF8	.	.	0	0	0	0	0	0	0	0	0	0	0	0	0	0	0	0	0	0	0	0	0	0	1	0
8I_MSTO1___ENSG00000125459___ENST00000245564___protein_coding___protein_coding	1	155612316	155612417	+	8I	MSTO1	ENSG00000125459	ENST00000245564	protein_coding	protein_coding	.	.	.	.	0.127218	0.0629604	0.113485	0.0884158	GUGAGUGGAACUUAGAGAAGUAAACAGUCACACAGUGGGGAGGGAGAAAUCAGAAUCCCAGUGGGAGAGCUGCUUAAUACAAACUACUCUUUCUUCACCAG	-28.2	45.5446	101	.	.	.	0	0	0	0	0	0	0	0	0	1	0	0	0	0	0	0	0	0	0	0	0	0	0	0
10I_MSTO1___ENSG00000125459___ENST00000245564___protein_coding___protein_coding	1	155612975	155613048	+	10I	MSTO1	ENSG00000125459	ENST00000245564	protein_coding	protein_coding	.	.	.	.	0.12637	0.0641096	0.0943151	0.0644521	GUAUGAAGCUUUGUAAGGGGUUGGGUCAGUGCUGAGAAAAUGUCCUAUAACGUGUUCUCUUCCAUCUCUUUAG	-14.5	42.4658	73	.	.	.	0	0	0	0	0	0	0	0	0	1	0	0	0	0	0	0	0	0	0	0	0	0	0	0
8I_DAP3___ENSG00000132676___ENST00000471642___protein_coding___protein_coding	1	155729122	155729207	+	8I	DAP3	ENSG00000132676	ENST00000471642	protein_coding	protein_coding	.	.	.	.	0.229259	0.191129	0.214035	0.0604588	GUAUAAGAAAAAACACUGAAUGUGUAACAUGCGAUAACAAGAGAAGGCCUCUGGUAGCACUACAAUCCACUGUCUCUCCCAAUAG	-10.6	41.1765	85	BCLAF1,DDX24,SF3B4,UCHL5	.	.	0	0	0	0	0	0	0	0	0	0	0	0	0	0	0	0	1	0	0	0	0	0	0	0
1I_MSTO2P___ENSG00000203761___ENST00000314835___pseudogene___pseudogene	1	155745912	155746004	+	1I	MSTO2P	ENSG00000203761	ENST00000314835	pseudogene	pseudogene	.	.	.	.	0.0841848	0.0769239	0.0841304	0.0877391	GUGAGGUCAGCCGGCAGCUGCCCCCGAGGAGCCCUUCGGGAUCUACAGUCCCGACGUUCAGCCGGCCUGCCUCGUCCUCUCUGCUUCCCCAG	-34.2	68.4783	92	.	.	.	0	0	0	0	0	0	0	0	0	0	0	0	0	0	0	0	0	0	0	0	0	0	0	0
3I_MSTO2P___ENSG00000203761___ENST00000314835___pseudogene___pseudogene	1	155746688	155746795	+	3I	MSTO2P	ENSG00000203761	ENST00000314835	pseudogene	pseudogene	.	.	.	.	0.0697944	0.101047	0.0973458	0.0898224	GUGUGUAACUGAUGUAUGGAUAAGGGUGGGGAUCGUGUAUGUACGCAGAACGCUGGAUAACUCUGAUCAGAGUGCAGUUUCUUUGAUCAAUCUCCAAACUCUUUCAG	-26.1	43.9252	107	.	.	.	0	0	0	0	0	0	0	0	0	0	0	0	0	0	0	0	0	0	0	0	0	0	0	0
5I_MSTO2P___ENSG00000203761___ENST00000314835___pseudogene___pseudogene	1	155747183	155747268	+	5I	MSTO2P	ENSG00000203761	ENST00000314835	pseudogene	pseudogene	.	.	.	.	0.0703882	0.0609765	0.0756471	0.0829882	GUGAGACUUCUCCAGAUACUGAUGGAUGGGGGCUUGGGUAGAGCAGAAACAUGGAGAAAGGUACAUUUCCUCUGCUUGUCUUCAG	-23.2	48.2353	85	.	.	.	0	0	1	0	0	0	0	0	0	9	0	0	0	0	0	0	0	0	0	0	0	0	0	0
7I_MSTO2P___ENSG00000203761___ENST00000314835___pseudogene___pseudogene	1	155747680	155747761	+	7I	MSTO2P	ENSG00000203761	ENST00000314835	pseudogene	pseudogene	.	.	.	.	0.0552469	0.055358	0.0510123	0.074716	GUAGUGGCGUGGCAAUGUGCACUCCAGGGUGGAAGCUCUUCUCAUCCUGCUAACUAUCUUUCGUCACUCACCCCCGCCCAG	-20.5	56.7901	81	.	.	.	1	0	0	0	0	0	0	0	0	2	0	0	0	0	0	0	0	0	0	0	0	0	0	0
2I_GON4L___ENSG00000116580___ENST00000368331___protein_coding___protein_coding	1	155751869	155751959	-	2I	GON4L	ENSG00000116580	ENST00000368331	protein_coding	protein_coding	.	.	.	.	0.134078	0.0923	0.100833	0.120411	GUAGGUAAGGGUGGAUGACGUGUGUUUGGAAAAGAGCAUAGACCACAUCCAUGUGGCUCCCUAGGGUUAAUCAUGAUACCUGGGUUACAG	-25.4	47.7778	90	.	.	.	0	0	0	0	0	0	0	0	0	1	0	0	0	0	0	0	0	0	0	0	0	0	0	1
6I_GON4L___ENSG00000116580___ENST00000368331___protein_coding___protein_coding	1	155757077	155757179	-	6I	GON4L	ENSG00000116580	ENST00000368331	protein_coding	protein_coding	.	.	.	.	0.0756569	0.11001	0.13852	0.0512745	GUAUAGGACCUAAGGCUGCUGUAGCCUUAUGAAGGGGGAAGGCCACACGUGGGAGGGAUAUUGGCCUGGUGUCUGUGCUCAGCAGCACCAACUCCUUCUCAG	-35.6	55.8824	102	.	.	.	0	0	0	0	0	0	0	0	0	1	0	0	7	0	0	0	0	0	0	0	0	0	0	1
4I_RIT1___ENSG00000143622___ENST00000609492___protein_coding___protein_coding	1	155910506	155910655	-	4I	RIT1	ENSG00000143622	ENST00000609492	protein_coding	protein_coding	.	.	.	.	0.129201	0.172631	0.225114	0.125758	GUAGGUAACAUUUUCCAUUUGACAGGAAGCAUGGAUGAAAAGUACUUAAAUGACCAGAUGGGAUACUUGCUAUCUUGCAAUGUUAAUACUUAAAAUUCUCUCUGUGGGUCACCUUUGUGAGGAUUUGACUUUUAUUUCUUCUUUUGAAG	-30.2	34.8993	149	BUD13,EFTUD2,SF3B4	.	.	0	0	0	0	0	0	0	0	0	0	0	0	0	0	0	0	0	0	0	0	0	0	0	0
3I_ARHGEF2___ENSG00000116584___ENST00000470541___protein_coding___protein_coding	1	155951272	155951482	-	3I	ARHGEF2	ENSG00000116584	ENST00000470541	protein_coding	protein_coding	hsa-mirtron-1326	.	+	.	0.0751381	0.0640619	0.128519	0.045619	GUCAGUAGGACAAGGGCUUGAAUGGGGAAGGGGAGGAGCCAGGCUAGAGAUGCCUGUUUAGGUGGGGCAUGGUCAUCCCAACAGGCCUUUCUAAAUACCCUCCCAAUCCAAGCUCUCCAGGAGCGAUGAUCUGGGCCUUGGAGGGUGAAGGCGAGGGGUAGAAGAGCACAGGGGUUCUGAUAAACCCUUCUGCCUGCAUUCUACUCCCAG	-85.1	55.7143	210	FMR1,FXR2,PRPF8	ALL_AGO|slc21329_chr1|44|5|32|0.16|COORDS=chr1-:154187679	.	0	0	0	0	0	0	0	0	0	0	0	0	0	0	0	0	0	0	0	0	0	0	0	0
4I_ARHGEF2___ENSG00000116584___ENST00000470541___protein_coding___protein_coding	1	155951533	155951740	-	4I	ARHGEF2	ENSG00000116584	ENST00000470541	protein_coding	protein_coding	.	.	.	.	0.10156	0.102758	0.165039	0.145488	GUGAGAUGGGAAUUGAUGGUAUAGGAGACUGAAGGGAGGAUGUUCUUAGUCUGAGUAGUUAGAGCCCAGUUUGGAGUGGGGUGGGGAAAGCGUCUACAUUCAAGUAUGUCUCCGGAUCCUACUGUCCCCACACCCACCCUUGUUCAACUUUUGGGCAGUUCUCCCAUCCUAAAGCUGGGGCCCUGUUCCCACCCUGUCUGUCCUCAG	-65.2	52.1739	207	PRPF8,AQR,EFTUD2	.	.	0	0	0	0	0	0	0	0	0	0	0	1	0	0	0	0	0	0	0	0	0	0	0	0
6I_ARHGEF2___ENSG00000116584___ENST00000368315___protein_coding___protein_coding	1	155951776	155951918	-	6I	ARHGEF2	ENSG00000116584	ENST00000368315	protein_coding	protein_coding	.	.	.	.	0.239965	0.113676	0.144345	0.105739	GUAGGUCCUCAAGAGGUUCUGGGACUUGGCAAGAGGGUGGGAGAGGGACAGCCAGCCUCUGGAUCCUCAACACAAAGCUGUCAGGGGCAGGCACCCAGGAUUUGUGUGCCUGCUGACUCCCCAUUCUUGCCCAUUUCUGCAG	-54.9	57.7465	142	AQR	.	.	0	0	0	0	0	0	0	0	0	0	0	0	0	0	0	0	0	0	0	0	0	0	0	0
12I_ARHGEF2___ENSG00000116584___ENST00000313695___protein_coding___protein_coding	1	155961909	155962104	-	12I	ARHGEF2	ENSG00000116584	ENST00000313695	protein_coding	protein_coding	.	.	.	.	0.0466615	0.0189077	0.0262256	0.0409333	GUGAGUAGGCAGGCCCAGGAGAGGGCCACUGGGAGACGGCCACCUGGGGUGAGGAAAGGCUCGGUAUGACCACAGGAAGGGUGGGGUCGGGUGUGAAACCCUGGGCAGCCUCUAAAGGUGGAAUCAAGACACGAUGGGAACUGGGGUGUGAGUGAAACUGGUUGAGCCGUUCCCCAUGCCAACCCCCGGUGCCAG	-68.6	62.0513	195	GRWD1,PRPF8,AQR	.	.	0	0	0	0	0	0	0	0	0	0	0	0	0	0	0	0	0	0	0	0	0	0	0	0
1I_ARHGEF2___ENSG00000116584___ENST00000497907___protein_coding___protein_coding	1	155965131	155965302	-	1I	ARHGEF2	ENSG00000116584	ENST00000497907	protein_coding	protein_coding	.	.	.	.	0.0759415	0.0515848	0.100661	0.0337661	GUGAGCAGGCCUGGGCCCAGGGGAGCCCUGAGGAACAUGAAGAGGGGCUGGGGGAUGAGAGGCUGGUGGGAGUAGCCUGGAAGGACAAGGAGGGAAGGGAUCUAGAGAAGGGCCAGGGACCCAGGGAAGGGAACUCAAGACCUCUGAGUUGCUUGCCCUGCUAAUGUCCAG	-58	61.4035	171	ZNF622,AQR,EFTUD2	.	.	0	0	0	0	0	0	0	0	0	0	0	0	0	0	0	0	0	0	0	0	0	0	0	0
1I_ARHGEF2___ENSG00000116584___ENST00000609707___protein_coding___protein_coding	1	155965412	155965630	-	1I	ARHGEF2	ENSG00000116584	ENST00000609707	protein_coding	protein_coding	.	.	.	.	0.132381	0.147927	0.113642	0.0527339	GUGAGCCUCUGUUUGGGGAAAGGGGCAGCCAGAGAGUGUGGCAGUGGAGGCCAAGGGGGUGCUGAGAGGUCCCUUUCCAUCCCUGAGUUCAGAACUGUAGACAGACAAAUAAGGAGAACUUAGGGGGACCGCCUCUUGGAUCCUGGCUUUGGUUCCCUACCUGGGAAGGGAUCUUUUGCCCGACUGGGGGUGAUGCAGACAGCCUCCACUUUCUUCAG	-83.2	56.422	218	AQR	.	.	0	0	0	0	0	0	0	0	0	0	0	0	0	0	0	0	0	0	0	0	0	1	0	0
3I_LAMTOR2___ENSG00000116586___ENST00000368305___protein_coding___protein_coding	1	156058067	156058314	+	3I	LAMTOR2	ENSG00000116586	ENST00000368305	protein_coding	protein_coding	.	.	.	.	0.0357328	0.0298704	0.0403603	0.052336	GUGUGUAUGUGCCCAUCCCUCCAUAGCCCUGGGCCCAGCCUUCGUGCUUCUACACUGUGUUCACUCCCACCAGGACCCUGUUUCUAGAGUUCUCAUGUCUACUCAGUCCAUUUCUGGUGUGGGCCAGCUCCCAAGAGCAGGUGGGGGUUGGGGGCUGGUUGCUUCCUAUGGCACUGGGAGCAGACCUGGAUUUGGGGUCCCUAAUGCCAGGCUGUGUGCGGGACUGAUCUCUGUUCUCCCUCUGCAG	-90.2	57.8947	247	.	.	.	0	0	0	0	0	0	0	0	0	0	0	0	0	0	0	0	0	0	0	0	0	0	0	0
6I_LMNA___ENSG00000160789___ENST00000368301___protein_coding___protein_coding	1	156134528	156134804	+	6I	LMNA	ENSG00000160789	ENST00000368301	protein_coding	protein_coding	.	.	.	.	0.0372391	0.01875	0.0222717	0.0581848	GUGGGGACUGUGCUUUGCAAGCCAGAGGGCUGGGGCUGGGUGAUGACAGACUUGGGCUGGGCUAGGGGGGACCAGCUGUGUGCAGAGCUCGCCUUCCUGAGUCCCUUGCCCUAGUGGACAGGGAGUUGGGGGUGGCCAGCACUCAGCUCCCAGGUUAAAGUGGGGCUGGUAGUGGCUCAUGGAGUAGGGCUGGGCAGGGAGCCCCGCCCCUGGGUCUUGGCCUCCCAGGAACUAAUUCUGAUUUUGGUUUCUGUGUCCUUCCUCCAACCCUUCCAG	-121.1	61.5942	276	AQR,GRWD1,PRPF8,EFTUD2,XPO5,ZNF800,PUM1,ZNF622	.	.	0	0	0	0	0	0	0	0	0	0	0	0	8	0	0	0	0	0	0	0	0	0	0	2
7I_LMNA___ENSG00000160789___ENST00000368301___protein_coding___protein_coding	1	156134975	156135186	+	7I	LMNA	ENSG00000160789	ENST00000368301	protein_coding	protein_coding	.	.	.	.	0.109171	0.0771327	0.101242	0.0363555	GUGCUUGCUCUCGAUUGGUUCCCUCACUGCCUCUGCCCUUGGCAGCCCUACCCUUACCCACGCUGGGCUAUGCCUUCUGGGGAUCAGGCAGAUGGUGGCAGGGAGCUCAGGGUGGCCCAGGACCUGGGGCUGUAGCAGUGAUGCCCAACUCAGGCCUGUGCCUCCACCCCUCCCAGUCACCACAGUCCUAACCCUUUGUCCUCCCCUCCAG	-78.4	63.0332	211	GRWD1,AQR,SF3B4	.	.	0	0	0	0	0	0	0	0	0	0	0	0	0	0	0	0	0	0	0	0	0	0	0	0
9I_LMNA___ENSG00000160789___ENST00000368301___protein_coding___protein_coding	1	156136121	156136213	+	9I	LMNA	ENSG00000160789	ENST00000368301	protein_coding	protein_coding	has-agotron-7	+	.	.	0.156239	0.072	0.105065	0.0932609	GUGGGCUGGGGAGACGUCGGGGAGGUGCUGGCAGUGUCCUCUGGCCGGCAACUGGCCUUGACUAGACCCCCACUUGGUCUCCCUCUCCCCAG	-43.8	67.3913	92	RPS3,EFTUD2	ALL_AGO|slc8314_chr1|38|4|10|0.40|COORDS=chr1+:154372523	CID_000768	0	0	0	0	1	23	1	0	0	4	0	0	0	7	1	0	1	0	0	1	4	0	0	0
1I_SLC25A44___ENSG00000160785___ENST00000482737___protein_coding___lncRNA	1	156199721	156199834	+	1I	SLC25A44	ENSG00000160785	ENST00000482737	protein_coding	lncRNA	.	.	.	.	0.0547965	0.0221593	0.0418761	0.0784602	GUGAGUGUCCAGGAGAUGAGGGCUGAGAAUGGGCCUUCAGAGCCCAGCCAGAAGGGGAAAGCACAAAGCUCCACCCUCCUUCUUCACAUCCCUCCAUACUGCUCAAAUCCCAG	-32.4	55.7522	113	.	.	.	0	0	0	0	0	0	0	0	0	0	0	0	0	0	0	0	0	0	0	0	0	0	9	0
1I_SMG5___ENSG00000198952___ENST00000361813___protein_coding___protein_coding	1	156250670	156250857	-	1I	SMG5	ENSG00000198952	ENST00000361813	protein_coding	protein_coding	.	.	.	.	0.0326417	0.0729786	0.0875348	0.0390856	GUGGGUCAUGGGUGAGGUGGGGGGAUGGUGUGGAAUAGGGACGAGGUACCAGAGCAGACUCCAUCCCCAGACCCUCCACAUAGCUACCUUUUUUUCUCUUCCAUCACUCCUUCCCCAGCGCCUCAACAAUUUGCUCUUCAGUUCAGGAGGUCAGACCCUCUCCAUCUUUCCUUCUCCCAUUCCACAG	-56.7	54.0107	187	.	.	.	0	0	0	0	0	0	0	1	0	0	0	0	0	0	0	0	0	0	0	0	0	0	0	0
1I_SMG5___ENSG00000198952___ENST00000489907___protein_coding___lncRNA	1	156266380	156266506	-	1I	SMG5	ENSG00000198952	ENST00000489907	protein_coding	lncRNA	.	.	.	.	0.0487381	0.0685159	0.0637143	0.0255794	GUUGGUGUGGGGCAUGGGGAUGAAGGAAAGGAACACAGACUCGGGGGAAGUGGUGUUGGAGAGCACAUUCCAGCUUCCAGGCUCCACCUGUUCCUCGGGCUCCACCUGACCUUCCUCUUUCCGCAG	-47	58.7302	126	SF3B4	.	.	0	0	0	0	0	0	0	0	0	0	0	0	0	0	0	0	0	0	0	0	0	0	0	0
11I_SMG5___ENSG00000198952___ENST00000361813___protein_coding___protein_coding	1	156266380	156266540	-	11I	SMG5	ENSG00000198952	ENST00000361813	protein_coding	protein_coding	.	.	.	.	0.0707938	0.104019	0.07975	0.0334938	GUGGGAGAAUCGGGGAGGUCAUCACUAUGGAAAGGUUGGUGUGGGGCAUGGGGAUGAAGGAAAGGAACACAGACUCGGGGGAAGUGGUGUUGGAGAGCACAUUCCAGCUUCCAGGCUCCACCUGUUCCUCGGGCUCCACCUGACCUUCCUCUUUCCGCAG	-59	57.5	160	SF3B4	.	.	0	0	0	0	0	0	0	0	0	2	0	0	0	17	0	0	0	0	0	0	0	0	0	0
14I_SMG5___ENSG00000198952___ENST00000361813___protein_coding___protein_coding	1	156268183	156268289	-	14I	SMG5	ENSG00000198952	ENST00000361813	protein_coding	protein_coding	.	.	.	.	0.165528	0.188774	0.233774	0.102585	GUGAGUGGGGCCUGUGAGGAGGACGGGUUUUUUCUGCAGUUGGUGCAGUAGGACCAUAGGGACUGCGGGACCAUUCAGCAUUUACUUUGGGCUCUUCUCAUUUCAG	-38.7	52.8302	106	.	.	.	0	0	0	0	0	0	0	0	0	1	0	0	0	0	0	0	0	0	0	0	1	0	0	0
4I_CCT3___ENSG00000163468___ENST00000415548___protein_coding___protein_coding	1	156334775	156334867	-	4I	CCT3	ENSG00000163468	ENST00000415548	protein_coding	protein_coding	.	.	.	.	0.160576	0.218641	0.26538	0.0847283	GUAGGCUUAUCUCUUCCUAAAACUCUUAGGCUACAAUUUUUUUCUUCCUGUUAUCUAGGACACUUUAAAUAUAACUUUUGCUUUCAUCUUAG	-9	31.5217	92	PRPF8,U2AF2	.	.	0	0	0	0	0	0	0	0	0	0	0	0	0	0	0	0	0	0	0	0	0	0	0	0
14I_IQGAP3___ENSG00000183856___ENST00000361170___protein_coding___protein_coding	1	156539537	156539837	-	14I	IQGAP3	ENSG00000183856	ENST00000361170	protein_coding	protein_coding	.	.	.	.	0.0552	0.0789167	0.117327	0.0451867	GUUAGCAGAGGACUUUCCAAGGAGAAGUCUCUCCCGUCUCCUGAGGGUCUGAGACUUCAAGGCCUUCUUGUCUGUGCGUUUGGCACCAUGCAAGGUGUCCUUUCCCAUAAUCUUAAUUCCUUAUCCCCAGGAAAGGAGACUACCUCUUCCCCUGUUUGUCUGGAAUGUUACUAGCACCUGGAGAAAGUGUGGUAGUGCUUUCUCCAUUCCAGAUUUCCAUCAGGGGAAAGCCUUUCCUUAUCCUAUCACUGGUCCUUGAAGUGCAUGGUCAGCCAUUCCUGUCUCCCCUCUUGCUUGCAG	-103.3	49.3333	300	.	.	.	0	0	0	0	0	0	0	0	0	0	0	0	0	0	0	0	0	0	0	0	0	0	0	0
17I_IQGAP3___ENSG00000183856___ENST00000361170___protein_coding___protein_coding	1	156544050	156544151	-	17I	IQGAP3	ENSG00000183856	ENST00000361170	protein_coding	protein_coding	.	.	.	.	0.0745446	0.119842	0.0725248	0.0818416	GUGAGUGUCACCUUGUUCCCCCUGCCCACAUACCCAACCUUUGCCCAUGAGACUAGAGCAAGGACAGCCAGCAACCCUUUUCCAAUCUGUGUUUGUGGCAG	-16.1	53.4653	101	.	.	.	0	0	0	0	0	0	0	0	0	1	0	0	0	0	0	0	0	0	0	0	0	0	0	0
18I_IQGAP3___ENSG00000183856___ENST00000361170___protein_coding___protein_coding	1	156544223	156544388	-	18I	IQGAP3	ENSG00000183856	ENST00000361170	protein_coding	protein_coding	.	.	.	.	0.0384545	0.0480788	0.0822909	0.0453152	GUAGCUACGGUGGUUUUGGCAGGCUCCUUUCUCUCAAAGGACCGUCUGAGAACAAUCUUGUAGUCUUGUCACCUUCUUGUGACCUCUAGAUUUAGCUGAAUUGGCCUGAGACUGAGUGAGGGUGGGCCCCAAGCUGGAGCUGAGGCAGUGUGUUUCUUCUCCCAG	-50	51.5152	165	.	.	.	0	0	0	0	0	0	0	0	0	0	0	0	0	0	0	0	0	0	0	0	0	0	0	0
20I_IQGAP3___ENSG00000183856___ENST00000361170___protein_coding___protein_coding	1	156548243	156548347	-	20I	IQGAP3	ENSG00000183856	ENST00000361170	protein_coding	protein_coding	.	.	.	.	0.148462	0.126865	0.129712	0.131885	GUUGGCAGAGCCCCUGCAAGGGUAGGGGAUCUUGGAUAGGAAUGUCCUGAAGAAGAGGCUCCCACUCCCCAAAAGACCACAGCGUCUCUCUCCUGCCUCCACAG	-32.3	57.6923	104	.	.	.	1	0	0	0	0	0	0	0	0	0	0	0	0	0	0	0	0	0	0	0	0	0	0	0
32I_IQGAP3___ENSG00000183856___ENST00000361170___protein_coding___protein_coding	1	156563666	156563756	-	32I	IQGAP3	ENSG00000183856	ENST00000361170	protein_coding	protein_coding	.	.	.	.	0.159833	0.138678	0.128856	0.161033	GUAAGCCCAGCUCCUUCCCUGACCACCACAGCCUGGGCAGGGUCUUGGGGGUUCUGGGCCUGAUGAAGGGCACCUGUGGCAUCAUUGCAG	-31.6	62.2222	90	.	.	.	0	0	0	0	0	0	0	0	0	0	0	0	0	0	0	0	0	0	0	0	0	0	0	0
35I_IQGAP3___ENSG00000183856___ENST00000361170___protein_coding___protein_coding	1	156566104	156566389	-	35I	IQGAP3	ENSG00000183856	ENST00000361170	protein_coding	protein_coding	.	.	.	.	0.105642	0.259649	0.233642	0.0738491	GUGGGAGGAUUGGACCCCACCUUCUACCUUCGUCCCCUCAAACUAUGCUUUCUCCUCAAAGCUGUGAGGGUAGAGUGACCAUAUAACUUAUUGUCCAAAUCUGGAUAAAAGGGAGUGUUAUUAAUCUAUGUUUCUCUGUCCUGGUAGGGAUGGAAAAUCCACAGGAUGUGGUCCUCUGGUUCCCCUCUGCCCAUCUCUCCUGAAUCUUUAAGCUGUAGUCUGGGCUUUACCCAUAGGGAGUGCUGAGAACUGUGGAAAUAGAUUUUCUUUUUCCUUCCCUUUCAG	-83.2	45.614	285	.	.	.	0	0	0	0	0	0	0	0	0	0	0	0	2	0	0	0	0	0	0	0	0	0	0	0
1I_NAXE___ENSG00000163382___ENST00000368234___protein_coding___protein_coding	1	156591986	156592100	+	1I	NAXE	ENSG00000163382	ENST00000368234	protein_coding	protein_coding	.	.	.	.	0.0537544	0.0959825	0.118386	0.0427193	GUAGGCACGGGUCUCGGGUGGCCUGCUCUGCCCCGGGGCGGGGCCUGGGACGGCCGGGCCACCUGCGCGACAGAGAACACGAGGGGCGGGACUCAGGCCGCGGGUUUUCCUCAG	-53.1	74.5614	114	DDX3X	.	.	0	0	0	0	0	0	0	0	0	0	0	0	0	0	0	0	0	0	0	0	0	0	0	0
3I_NAXE___ENSG00000163382___ENST00000368234___protein_coding___protein_coding	1	156592475	156592556	+	3I	NAXE	ENSG00000163382	ENST00000368234	protein_coding	protein_coding	.	.	.	.	0.176889	0.115444	0.141259	0.108605	GUGAGUAUGUGGGGAGGGGCUGUGGGGGAGGAGGGCGUGAGGGCUCUGGGAUCUGGGGUUGAAUUACCACUUUCUUCCUAG	-21.6	59.2593	81	PRPF8	.	.	0	0	0	0	0	0	0	0	0	0	0	0	0	0	0	0	0	0	0	0	0	0	0	0
1I_GPATCH4___ENSG00000160818___ENST00000368232___protein_coding___protein_coding	1	156595849	156596080	-	1I	GPATCH4	ENSG00000160818	ENST00000368232	protein_coding	protein_coding	.	.	.	.	0.115623	0.102442	0.105515	0.0675108	GUAAGUAGUGGUCAGCUCCUUGAGCUCCCUUUUCUCCCCACCUUUGACCAUGGCCUGUGCCACCUCUUGGUUCUUUUUACCCCAGGGAAAUGAUUCCUAUUACCUACCCAUCUAUUGCCUGAAGAUAGGCAGCUCCCCACUCCUACCCUCCACCAACUUUCCCUGCAGGCUUAAGGACUAGGCCCAUUUCCCCCGAUACCCUCGCUUUGACUUGGACCCUGUCUGUUUCAG	-47	52.381	231	PRPF8	.	.	0	0	0	0	0	0	0	0	0	0	0	0	0	0	0	0	0	0	0	0	0	0	0	0
2I_GPATCH4___ENSG00000160818___ENST00000368232___protein_coding___protein_coding	1	156596131	156596386	-	2I	GPATCH4	ENSG00000160818	ENST00000368232	protein_coding	protein_coding	.	.	.	.	0.173384	0.192424	0.168322	0.040549	GUGAGACUUCAUUUUAGCUCUUGGGGAAUGUGGGAAGAGAUGUCUUCAGAUGGCAAGAGAAAGGGCUAAAUCUAAUGCUUGACUGGGGGCUUCUUGGGGGUGGGUGGAACUGUGUUGUACUAAUCUUUGUAUCCCUAGUACCUCAAAAAGUGCCAGGUCCUGAACAAGAAUUCAGUGUUGAAGGAAUGUUUUAGAAGGAGGAGAGGUCAAGCCUUUCCACCAGGUCUGUUUGUAACUGCUGAUCUCCCCUAACAG	-69.7	45.8824	255	.	.	.	0	0	0	0	0	0	0	0	0	1	0	0	0	0	0	0	0	0	0	0	0	0	3	0
5I_GPATCH4___ENSG00000160818___ENST00000368232___protein_coding___protein_coding	1	156598319	156598420	-	5I	GPATCH4	ENSG00000160818	ENST00000368232	protein_coding	protein_coding	.	.	.	.	0.186356	0.23296	0.221168	0.128208	GUAAGACUGGGUGGACUGAGGAAGGUUAGCAUGUGUGGGAGAGGGGACCCUUGAGGGCAGGUGAGGCAGGCACUCAGAGCUCAUAUUUAUUCCCCUGGCAG	-26.2	56.4356	101	.	.	.	0	0	0	0	0	0	0	0	0	0	0	0	0	0	0	0	0	0	0	0	0	0	0	0
1I_MRPL24___ENSG00000143314___ENST00000361531___protein_coding___protein_coding	1	156737534	156737645	-	1I	MRPL24	ENSG00000143314	ENST00000361531	protein_coding	protein_coding	.	.	.	.	0.281072	0.161027	0.179126	0.134757	GUGAGAGUGAGGGGCAGGAAGGUCAGGGGUGGGUGCUAGGAGUGAGAGUAGGGGACAUUAAUGAAAGUUGGCAAGCCCUCCCACCCAUCUAAGUUUCCUCUGGCUUAACAG	-31.7	54.0541	111	.	.	.	0	0	0	4	0	0	0	0	0	0	1	0	0	0	0	0	0	0	0	0	0	0	0	0
1I_MRPL24___ENSG00000143314___ENST00000412846___protein_coding___protein_coding	1	156738134	156738342	-	1I	MRPL24	ENSG00000143314	ENST00000412846	protein_coding	protein_coding	.	.	.	.	0.0867115	0.10238	0.0943942	0.0703029	GUAAGUUGAGAGAGGGGAUGGGGAUGCUCAGGAAGCCUGUCUCAUCUGUCCCUCUCCAUUCAGAGCAGCACAGGGUGGCAGGAGACUGGCUGAGGGGAUGGCGGCAUUACUGAACCUUCUACUUUUCAACUUGGGCUGAAUGCGCCGAGUAGCAAGGGCAAACCCCUUUCACACCCCGUGCUUUCUGACACUCCCCUCUCUUGGACAG	-77.7	55.7692	208	.	.	.	0	0	0	0	0	0	0	0	0	1	0	1	0	0	0	0	0	0	0	0	0	0	0	0
1I_MRPL24___ENSG00000143314___ENST00000420938___protein_coding___protein_coding	1	156738438	156738521	-	1I	MRPL24	ENSG00000143314	ENST00000420938	protein_coding	protein_coding	.	.	.	.	0.118771	0.138482	0.15047	0.175614	GUGAGAGCCUCAUACAGGGGGUAGAGUGAUGGGGAACCUCCUGGGCAAGGAUCCCCCUCCCUAACCUUCGUAUCUUCCCACAG	-28.1	57.8313	83	.	.	.	0	0	0	0	0	0	0	0	0	1	0	0	0	0	0	0	0	0	0	0	0	0	0	0
2I_HDGF___ENSG00000143321___ENST00000537739___protein_coding___protein_coding	1	156743455	156743651	-	2I	HDGF	ENSG00000143321	ENST00000537739	protein_coding	protein_coding	.	.	.	.	0.176301	0.434158	0.516658	0.284827	GUGAGUGAGCCCCCUGACCCCUUGGCAGCUGGACUAGGGGGGACCGGCCACUCUCGGAGAAGAGGAUGAAAAGGGCCUGCAGUGGUCAGCCUCUCGGGAGGCAGGGUGGGCUCUCCUAGGAGACCGGCACUGGCUGGGGCAAGGCCAGGCCAAGGCCACACCAUUAACCCUUCUCCCCUCCAACCCUCCCUCACAG	-80.7	65.3061	196	BUD13,PRPF8,AQR,GRWD1	.	.	0	0	0	0	0	0	1	0	0	0	0	0	7	1	0	0	0	0	0	0	0	0	0	9
2I_HDGF___ENSG00000143321___ENST00000469145___protein_coding___lncRNA	1	156744348	156744500	-	2I	HDGF	ENSG00000143321	ENST00000469145	protein_coding	lncRNA	.	.	.	.	0.423408	0.764112	0.755836	0.635309	GUGGGUCUCAAAUCACUCGUGAGACUGGGCACCUGGGUGGGGGUGGGGGAGAGGCGGGAAAAGGAAGGAGUGAGUGGCUGAGGGAGGGUCUGGGGAGGGGGCCCAGCAUGGCAGCGACUGGUGCCACUCAGCCUGUGCUGUCUCUGCUGCAG	-59.1	65.1316	152	AQR,SF3B4,GTF2F1,EFTUD2,DROSHA,PRPF4	.	.	0	0	0	0	0	0	0	0	0	0	0	0	0	0	0	0	0	0	0	0	0	0	0	0
5I_HDGF___ENSG00000143321___ENST00000537739___protein_coding___protein_coding	1	156745146	156745296	-	5I	HDGF	ENSG00000143321	ENST00000537739	protein_coding	protein_coding	.	.	.	.	0.263687	0.376547	0.45896	0.1906	GUGAGUGGAGGCCAAAGGGGUAUAGGUCGGGAGGGCCCCGGGAGGACUACUCUGGGGAAGGUGAGGUGGUGUUGGUGCCCCUUUCAUGCCGGGCUGUGCAGCUCAGGGGCAGUGAGGGGCUUGAGAGCACAGUCUCCCAUCUCUCACCAG	-61.5	63.3333	150	AQR,EFTUD2,BUD13,PRPF8,RBFOX2,RBM15	.	.	0	0	0	0	0	0	0	0	0	0	0	0	0	0	0	0	0	0	0	0	0	0	0	0
3I_SH2D2A___ENSG00000027869___ENST00000392306___protein_coding___protein_coding	1	156809490	156809660	-	3I	SH2D2A	ENSG00000027869	ENST00000392306	protein_coding	protein_coding	.	.	.	.	0.0245412	0.0226941	0.0802765	0.0102353	GUAUUGGGCUGCAGGGGCUGAGGGAGUGGGAGGACAGGCCUGCGAGGGGGUGCAGGCAGCGGGGAGGAGGAGGGGCCUAGCGGGGGCAGAGGCUCAGGCUGGGAGUUAGGCUGGGGCUUUAACCCUGCCUCCCUCACCCCACUCCUCCCUGGCCUCACCUUCUCUCCCAG	-90.7	68.8235	170	.	.	.	0	0	0	0	0	0	0	0	0	0	0	0	0	0	0	0	0	0	0	0	0	0	0	0
5I_ARHGEF11___ENSG00000132694___ENST00000368194___protein_coding___protein_coding	1	156939910	156940206	-	5I	ARHGEF11	ENSG00000132694	ENST00000368194	protein_coding	protein_coding	.	.	.	.	0.0526216	0.114605	0.143909	0.0423885	GUGAGUGCUUCAAGGCCCUGCCGUCAGCCCCUGGUCCCCAGUCGCACACCCAGUGUGAACUGGCAGGCGCCUGCACCCUCCACCUUCCCGAAGGCUCUUCCUGGUGUGCUUGAGGAGAGAUGGAUGCGGAGACAGAUGUCAUUCCCCACCCAACCCCCACCAGCUAGUUGGCCAGAGCCCUCCAGCUUCACCUGUGCCUGAGGUCACCACCUUGGGGUCAGUGGGGCAGUACAACGAUCCUUCUGGCGUGGUGUGCAGUCCCAUGCUGGGAAGACAUCACCCUGUUUCCCCUCCAG	-110.3	61.8243	296	.	.	.	0	0	0	0	0	0	0	0	0	0	0	0	0	0	0	0	0	0	0	0	0	0	0	0
14I_ARHGEF11___ENSG00000132694___ENST00000368194___protein_coding___protein_coding	1	156946787	156946935	-	14I	ARHGEF11	ENSG00000132694	ENST00000368194	protein_coding	protein_coding	.	.	.	.	0.158358	0.123358	0.12498	0.0450676	GUAUGGCUCCAAACUUCUCCCUCUUGGCAAGGAGGAGAUUGGGGGAGGCAGGGUCUCAUUACCCAAGGCCAGAGAAUUUGGCAAAGGCAGGGGUCUGGUCCCAGGCAGGGGUUUGAUGCCUGGCCCCGUGUCCAUUCUGCCUCUUCAG	-61.9	58.1081	148	PPIG	.	.	0	0	0	0	0	0	0	1	0	0	0	0	0	0	0	0	0	0	0	0	0	0	0	0
18I_ARHGEF11___ENSG00000132694___ENST00000368194___protein_coding___protein_coding	1	156948228	156948318	-	18I	ARHGEF11	ENSG00000132694	ENST00000368194	protein_coding	protein_coding	.	.	.	.	0.162311	0.232411	0.415844	0.152767	GUGGGCAGGGCUACAACGGCUGCACCCAUGGACAUCUCAGGGGUGGCGGCAAGGAUAGAGGGUUGCUGAGAGUUGACAUUCCCUCCACAG	-28	60	90	.	.	.	0	0	0	0	0	0	0	0	0	0	0	1	4	0	0	0	0	0	2	0	0	0	0	0
25I_ARHGEF11___ENSG00000132694___ENST00000368194___protein_coding___protein_coding	1	156958864	156959045	-	25I	ARHGEF11	ENSG00000132694	ENST00000368194	protein_coding	protein_coding	.	.	.	.	0.115044	0.0466575	0.0292541	0.0473425	GUUGGCCCAGGAGCUGACCUCCCACCUCUCUCCUCGUUCACCUCCGCCUCUUGGCCCUGGCUCCUUCCCUCUGGGACGUGCACAUAUCUCUUGUUAUAUGUGUUUGUCUUGUUCUUUCUGGAUGUCCAUCUGUUGAGUAUUUGUGUAUAUUUCUUUCUUUCCCUGUGUUUAUCUGGCUUAG	-35.4	48.6188	181	PPIG	.	.	0	0	0	0	0	0	0	0	0	0	0	0	0	0	0	0	0	0	0	0	0	0	0	0
5I_KIRREL1___ENSG00000183853___ENST00000360089___protein_coding___protein_coding	1	158088154	158088326	+	5I	KIRREL1	ENSG00000183853	ENST00000360089	protein_coding	protein_coding	.	.	.	.	0.0958837	0.0698953	0.0524477	0.0555	GUGAGUAGCUGGGAGGGCAGGGACGGGGACAGAGAGCAGGGGCCCCCAAAGGGCCUUGGACAGAGUCGGGGACUGCUCCAUGAAUGGGGAGGUAGCAGGGCAGGAGGAAGAUUGAUUGGAGUUAACCCCAUGAGCUUGAGACCCUAACGAGUGGCUUCUUUCUCCCUCACAG	-53.9	59.3023	172	.	.	.	0	0	0	0	0	0	0	0	0	0	0	0	0	0	0	0	0	0	0	0	0	0	0	0
7I_KIRREL1___ENSG00000183853___ENST00000360089___protein_coding___protein_coding	1	158089628	158089717	+	7I	KIRREL1	ENSG00000183853	ENST00000360089	protein_coding	protein_coding	.	.	.	.	0.0350562	0.221955	0.106989	0.133	GUGAGUGAGUGGCCUGAGAGGCAGCCGGGCCUGGGCGGGCUGGUACUGCAGUUUUUAACUGGUUCUGACUUGUGUCUUCUUGCUUGCAG	-29.3	57.3034	89	.	.	.	0	0	0	0	0	0	0	0	0	0	0	0	0	0	0	0	0	0	0	0	0	0	0	0
1I_DUSP23___ENSG00000158716___ENST00000368108___protein_coding___protein_coding	1	159780993	159781098	+	1I	DUSP23	ENSG00000158716	ENST00000368108	protein_coding	protein_coding	.	.	.	.	0.0208476	0.0235333	0.0282	0.00878095	GUAGGUGGUGAGUUACUUGGCUCGGAGCGGGCGAGGGGACGCGUGGGCGGAGCGGGGCUGGCCAGCCUCGGCCCCCAUGACCCGCUGUCCUGUGCCCUUUCCCAG	-51	71.4286	105	.	.	.	0	0	0	0	0	0	0	0	0	17	0	0	0	10	0	0	0	0	0	0	0	0	0	0
2I_TAGLN2___ENSG00000158710___ENST00000368096___protein_coding___protein_coding	1	159919376	159919660	-	2I	TAGLN2	ENSG00000158710	ENST00000368096	protein_coding	protein_coding	.	.	.	.	0.0518662	0.0925986	0.0823521	0.0256444	GUGGGACAGGGCGAGGGGCUGGGUCCUGUCAUCCAGGAGGCCAGAGAUUGGGCUGGGCCCUCUUGACCAGGCAGAAGGGGCUGUUUUCUGGCUCCCUGCAGAGAAAGAGGGGUGUGUUUGUGUUCCAUGGAGCACUUGGUCAUAUUGGAGGCUGGAAUGGAGAAGGGUAUGGAAAUGAACAGUAGAAAUAAUUAGGAAGCCAGGCCUGCUGACUUAGCGAUAGAGGCGGAACCCUGGUAUCUAGGACACUGCGGAGGCUGACACAUUCCCAUUCUCCUUCCCAG	-102	55.2817	284	.	.	.	0	0	0	0	0	0	0	0	0	0	0	0	0	0	0	0	0	0	0	0	0	0	0	0
1I_PEX19___ENSG00000162735___ENST00000368072___protein_coding___protein_coding	1	160279634	160279800	-	1I	PEX19	ENSG00000162735	ENST00000368072	protein_coding	protein_coding	.	.	.	.	0.139331	0.236253	0.254717	0.232958	GUGAGUAUGUCUUAUUUUUCCAGAUUUUAAUUUGAGUCCCCAAUUUCCAGAAUUCUUUAACCUCUCAGGAUUCCACCUAAGGUGAAAAUUGUGGCUACUGGGGAUGGAUCUUCACGUCUGUCCUAAAAAAUGAGCAACUAUCUGAGUCCCUUCAUCUCUUCCCCAG	-36.6	40.9639	166	.	.	.	0	0	0	0	0	0	0	0	0	0	0	0	0	0	0	0	0	0	0	0	0	1	0	0
4I_COPA___ENSG00000122218___ENST00000241704___protein_coding___protein_coding	1	160291929	160292011	-	4I	COPA	ENSG00000122218	ENST00000241704	protein_coding	protein_coding	.	.	.	.	0.16311	0.174037	0.132037	0.107634	GUAGGAGGGUCUAGCCGCUGUCCCAGUUCUGGGCACUUCCACAUUCUUGUCUCUGUAUCCUGACCUUCUGCCCCCUCUACAG	-18.6	56.0976	82	EFTUD2	.	.	0	0	0	0	0	0	0	0	0	0	0	0	0	0	0	0	0	0	0	0	0	0	0	0
31I_COPA___ENSG00000122218___ENST00000241704___protein_coding___protein_coding	1	160339982	160340180	-	31I	COPA	ENSG00000122218	ENST00000241704	protein_coding	protein_coding	.	.	.	.	0.321157	0.242692	0.277682	0.121455	GUGAGAUAUUUCUAGGAGGAAGUUAAAGGAGUAUAAGUAUUUAUAAUAUCCUGGGGUAUUUUAAGCCUUGUUUGACAUGGAUUCCUCUAUGAUUAAAGAAUGUGGAAAUGAUAGAACUGAAAAAUCCUGAAUAGGAAUCACCUUAGAGAUUAGAAAGGAUAGCUCUGUCUAACAUACAUUGCCUGCCUUCUCCACCAG	-40.6	35.8586	198	.	.	.	0	0	0	0	0	0	0	0	0	0	0	0	0	0	0	0	0	0	0	0	0	0	0	0
7I_NCSTN___ENSG00000162736___ENST00000294785___protein_coding___protein_coding	1	160351805	160352053	+	7I	NCSTN	ENSG00000162736	ENST00000294785	protein_coding	protein_coding	.	.	.	.	0.0936452	0.0949113	0.141036	0.0499677	GUGAGUGUUGGCUUCUGAUCAGGAUGGGCAGGGCUGGCACAAAAAGAGCUGGUAGGCCCCGCUCUAGCAUAUCAGAUUUCAAAGUUGCUAAAUUGGGAAGCCUCAAAUGGGGAGGAAUCUGGGCUGUGGGACUCCUGGGUUGUCUCCAUUGCCACAGGACAGGUAUAUUCUCUUGACUGGAGCAAGAAAGGAGGUUUGGGGCCAGUUUUAAAGUAUAUAUCCCCUGACUUUUCUUCUGUUGUACCUAG	-73	48.7903	248	PRPF8,AQR,BUD13	.	.	0	0	0	0	0	0	0	0	0	0	0	0	0	0	0	0	0	0	0	0	0	0	0	0
9I_NCSTN___ENSG00000162736___ENST00000294785___protein_coding___protein_coding	1	160352991	160353159	+	9I	NCSTN	ENSG00000162736	ENST00000294785	protein_coding	protein_coding	.	.	.	.	0.169923	0.122149	0.177173	0.0438095	GUAUGUGGCAUGUCCCCCAGCCCCUUCCUUUUUAAUUAAAUCUUCCUCCUUUGUUGUUCUGCGGUCUUAACUGCAGGAACCACCGCCUCUUCCCUUGACUUCUAUCCCCUAGGCAUGGCCCAGAACAGGAGACUGAUUCUAAGUGUUGUUUCUUCAUCCUCCCCCCAG	-27	50	168	.	.	.	0	0	0	0	0	0	0	0	0	0	0	0	0	0	0	0	0	0	0	0	0	0	0	0
12I_NCSTN___ENSG00000162736___ENST00000294785___protein_coding___protein_coding	1	160355757	160355862	+	12I	NCSTN	ENSG00000162736	ENST00000294785	protein_coding	protein_coding	.	.	.	.	0.375581	0.105524	0.199419	0.0894762	GUAGCACUGAGCCAGGCUGGGUGGGAGCCUGGGGCACACAGUGAAGAUGCUAGCAUUUGAGGAUAGGAGAGGUGGGCCAUUCAGCCCCCUCCUCACCUACCACAG	-39.2	60	105	.	.	.	0	0	0	0	0	0	0	1	0	1	0	0	0	0	0	0	0	0	0	0	1	0	0	0
1I_F11R___ENSG00000158769___ENST00000368026___protein_coding___protein_coding	1	160998906	160999042	-	1I	F11R	ENSG00000158769	ENST00000368026	protein_coding	protein_coding	.	.	.	.	0.194603	0.114963	0.0934044	0.124824	GUGAGUAUGCCUCCCCUGGGCAGGGGUGGGCCACCUGGGGCUGGAGUGAGGAGAUUUCUAGCCCAUGUUUAUGUGUUUUGGGGAUUAUCAGCUAAAGAAGACUAUUGAGAGUUGACUGGAUGUUUUAUUUCUGCAG	-37.1	49.2647	136	.	.	.	0	0	0	0	0	0	0	0	0	0	0	0	0	0	0	0	0	0	0	0	0	0	0	0
5I_F11R___ENSG00000158769___ENST00000368026___protein_coding___protein_coding	1	160999978	161000145	-	5I	F11R	ENSG00000158769	ENST00000368026	protein_coding	protein_coding	.	.	.	.	0.0860359	0.0671437	0.0578623	0.0324132	GUAUGUAUGGGGUGGUGGUGAAAGAUGUGUGGGGGAUGCAGUUAUAGAACCCCAAAAGGUGGGAGGAAGAACAGGCAACAGGGUGAACUUGGAACUGGGGUCAAGAGACAUUAAAAAAUGUCUAUUUUGCUUCUUCAGCAGGAAGCCAAUUUGUUUUCCUUCCUCAG	-45.8	45.509	167	.	.	.	0	0	0	0	0	0	0	0	0	0	0	0	0	0	0	0	0	0	0	0	0	0	0	0
8I_F11R___ENSG00000158769___ENST00000368026___protein_coding___protein_coding	1	161001127	161001284	-	8I	F11R	ENSG00000158769	ENST00000368026	protein_coding	protein_coding	.	.	.	.	0.0176752	0.0300573	0.0474331	0.052707	GUGAGUUGGGAGGGGCCAUGGAGGGUGUGAGGGUGAGCAGUUGCCGGCCGCCUGGGGAUCUAGAGAGCACCCAGCCCAGCCUGCAGUUUGGGGCUGUUCCCCAUCUCGUGUAUUUGCUGCUGCUUCUUCCUUCGGCUCAUUUUGACCCUGUCUGCAG	-55.3	60.5096	157	AQR	.	.	0	0	0	0	0	0	0	0	0	0	0	0	0	0	0	0	0	0	0	0	0	0	0	0
3I_USF1___ENSG00000158773___ENST00000528768___protein_coding___protein_coding	1	161040670	161040813	-	3I	USF1	ENSG00000158773	ENST00000528768	protein_coding	protein_coding	.	.	.	.	0.074028	0.11251	0.0835105	0.0355455	GUAGGUAUGAUCUGGGUGGAGCUAGAAGCUGUCUGGUGUGAUCUCAGCAGUGAUGUCUGAGGGGAGGAGGGAUUAGGUAAUUUUACCCUGGGACUUGUGGCGAGUUUUCACUGAGUCACCUUGUCCUCCACUUUGCCCCACAG	-42.6	51.7483	143	BUD13	.	.	0	0	0	0	0	0	0	0	0	0	0	0	0	0	0	0	0	0	0	0	0	0	0	0
4I_ARHGAP30___ENSG00000186517___ENST00000368013___protein_coding___protein_coding	1	161052363	161052439	-	4I	ARHGAP30	ENSG00000186517	ENST00000368013	protein_coding	protein_coding	hsa-mirtron-1512	+	+	.	0.243605	0.282526	0.332803	0.207842	GUAAGUCUGGGGAGAUGGGGGGAGCUCUGCUGAGGGUGCACAAGGCCCUGGCUCUACACACAUCCCUGUCUUACAG	-30.4	59.2105	76	.	.	.	0	0	0	0	0	0	0	0	0	0	0	0	0	0	0	0	0	0	0	0	0	0	0	0
2I_PFDN2___ENSG00000143256___ENST00000368010___protein_coding___protein_coding	1	161102171	161102286	-	2I	PFDN2	ENSG00000143256	ENST00000368010	protein_coding	protein_coding	.	.	.	.	0.0947565	0.293191	0.189878	0.0897913	GUGAGAAAGUCAGGGAGAGGCAAACAGUAGGACAGUUGUGUGGGCUACUCCGUGAGGGGGAUUUGUAGUAGAGUGGGGCUGAAUCCUCAGGUCCUGCCUUGUUCUCCUAUCCCAG	-35.2	53.913	115	.	.	.	0	0	0	0	0	0	0	0	0	0	0	0	0	0	0	0	0	0	0	0	0	0	0	0
2I_NIT1___ENSG00000158793___ENST00000368009___protein_coding___protein_coding	1	161118881	161119133	+	2I	NIT1	ENSG00000158793	ENST00000368009	protein_coding	protein_coding	.	.	.	.	0.0688016	0.161948	0.100683	0.0825	GUAACACGUUUUGUUGUGUCCUCAGUGCCUGGCACUUAGAUGCUCAGUUUGUUAAAUGGAUAGUGGGAGACACAGGAGUGUCAACUAUCCACACAUUUGAUUGGUGAGCCCUACUAGCCCUGGGUCAACGUGCCCUGUAAGAGCAUGAUCAAAAGGAAGUCCAGCUUUCCUGCCUCUCCACUUGCACCCCUUAGCAUUAAAUUUGCUUCCCUGUGCUAUGAAAUCUGAGAAUCCUGCCUAUGCUGUUCACAG	-65.2	47.2222	252	.	.	.	0	0	0	0	0	0	0	0	0	0	0	0	0	0	0	0	0	0	0	0	0	0	0	0
5I_UFC1___ENSG00000143222___ENST00000368003___protein_coding___protein_coding	1	161158211	161158411	+	5I	UFC1	ENSG00000143222	ENST00000368003	protein_coding	protein_coding	.	.	.	.	0.18227	0.19547	0.271925	0.14157	GUAAGUUUUGUGUAUUUGGCAUAAAAGGAGAAAGAGGGACUUAGGCCCUGAGCAGUACAAGAAAAGCAGCUAAGAAUAAAAGGAAUAACAGUGAUGUCCCUUAAGCAUGUUCCCCCAGAAUCUGUCUCCAGGAAGGAGCUUCUAAUGGAACAAGAAGCAUUGACUGGUAGUAAUCUCACAGGAUUUUCCUUGUAUUGCAG	-44.5	41.5	200	.	.	.	0	0	0	0	0	0	0	0	0	1	0	0	0	0	0	0	0	0	0	0	0	0	0	0
2I_USP21___ENSG00000143258___ENST00000492950___protein_coding___protein_coding	1	161160506	161160619	+	2I	USP21	ENSG00000143258	ENST00000492950	protein_coding	protein_coding	.	.	.	.	0.374584	0.279841	0.280363	0.357637	GUAUGGAAUGGGGCAAAGCAAUAAGGGAAAAUUAGUGUGGCAGGGUUCAGUACAGCAGCCUGGGUUCCCAUUUCCCCCCAUAUUCAAAUGCUGACACUCUCUUCUCCUCCCAG	-21.3	49.5575	113	BUD13,SF3B4,SMNDC1	.	.	0	0	0	0	0	0	0	0	0	0	0	0	0	0	0	0	0	0	0	0	0	0	0	0
1I_USP21___ENSG00000143258___ENST00000486299___protein_coding___lncRNA	1	161160975	161161121	+	1I	USP21	ENSG00000143258	ENST00000486299	protein_coding	lncRNA	.	.	.	.	0.960753	0.984452	0.993795	0.864178	GUCUGUGAGCAGUGGGGACUUGCGUCCAAUGGGGAUUGCCUUGGGAGGGCACCGUGGCACCGGAGAGCUUGGGGCUGCACUGAGCCGCUUGGCCCUCCGGCCUGAGCCACCCACUUUGAGACGUAGCACUUCUCUCCGCCGCCUAG	-59.2	65.0685	146	RBM15	ALL_AGO|slc8575_chr1|42|5|5|1.00|COORDS=chr1+:159397486	.	0	0	0	0	0	0	0	0	0	0	0	0	0	0	0	0	0	0	0	0	0	0	0	0
4I_USP21___ENSG00000143258___ENST00000492950___protein_coding___protein_coding	1	161162097	161162269	+	4I	USP21	ENSG00000143258	ENST00000492950	protein_coding	protein_coding	.	.	.	.	0.299616	0.295227	0.342157	0.107895	GUGAGAGCUAUUCUCCUAUCUUUCCUCUCUAAAAGGAAUGUGAAAUGGUGCUGGGGGUGGGGAAAACCCACGAGCUUGGGGAAGGCAUGUGGAAGGAGAGCUCUGAAGCUCUUCUAAGGCUUCCUGGGCAGUGGUCUGGAGAGAUAACAGCAGUGUCCCUACUGCUCCCCAG	-61.6	52.907	172	AQR	.	.	0	0	0	0	0	0	0	0	0	0	0	0	0	0	0	0	0	0	0	0	0	0	0	0
4I_USP21___ENSG00000143258___ENST00000482385___protein_coding___lncRNA	1	161163922	161164163	+	4I	USP21	ENSG00000143258	ENST00000482385	protein_coding	lncRNA	.	.	.	.	0.527436	0.721469	0.753734	0.39683	GUGGGUAUCGCUCCACGACCUUCGAGGUUUUUUGUGACCUGUCCCUGCCCAUCCCCAAGGUGGGAUUCCAGAGGAUUCCGGGGUGGACAGGACAGGGGCUCUGUGACCCAAGCCUACCCACCCCCAGAGUGUGGGCGGGAACCCUGUGGGUUUCUGGAGCAGAACUGAAGCCUGGAUUGAUUGAGAAGAGUUGGAAAAGGAAAUUCAGAACAUGUUGACCUUUCUUCCCCUUUUCCCCCAG	-85.2	55.6017	241	GRWD1,U2AF2	.	.	0	0	0	0	0	0	0	0	0	0	0	0	0	0	0	0	0	0	0	0	0	0	0	0
9I_USP21___ENSG00000143258___ENST00000368002___protein_coding___protein_coding	1	161163981	161164163	+	9I	USP21	ENSG00000143258	ENST00000368002	protein_coding	protein_coding	.	.	.	.	0.374335	0.631176	0.673901	0.205808	GUGGGAUUCCAGAGGAUUCCGGGGUGGACAGGACAGGGGCUCUGUGACCCAAGCCUACCCACCCCCAGAGUGUGGGCGGGAACCCUGUGGGUUUCUGGAGCAGAACUGAAGCCUGGAUUGAUUGAGAAGAGUUGGAAAAGGAAAUUCAGAACAUGUUGACCUUUCUUCCCCUUUUCCCCCAG	-61.5	54.9451	182	GRWD1,U2AF2	.	.	0	0	0	0	0	0	0	0	0	0	0	0	0	0	0	0	0	0	0	0	0	0	0	0
11I_USP21___ENSG00000143258___ENST00000368002___protein_coding___protein_coding	1	161164612	161164834	+	11I	USP21	ENSG00000143258	ENST00000368002	protein_coding	protein_coding	.	.	.	.	0.292964	0.316779	0.275473	0.116392	AUAUCCUAAUCUUCAGAUUCUUACUUCUCUUAGGAUACCUCCCAUACAUUCUCUUUCCUCCAUGUUUCCAGAGAAUUGAAUUUUCCUUAGGAAAAGUCUGCCACCCACUUUUCCACAAGAUGCUCCCAGUGUGUCGGGAGUGGGGAGAGGACAGCUUUCAGGAUAGAAGAAGUUCCCCUCAGAGGCCCACUGCCUCCCAAAUGCUCCUUAACCAGGGCUUAG	-54	46.8468	222	U2AF2	.	.	0	0	0	0	0	0	0	0	0	0	0	0	0	0	0	0	0	0	0	0	0	0	0	0
12I_USP21___ENSG00000143258___ENST00000368002___protein_coding___protein_coding	1	161164942	161165028	+	12I	USP21	ENSG00000143258	ENST00000368002	protein_coding	protein_coding	.	.	.	.	0.139849	0.201198	0.253209	0.150895	GUGAGUCUGGUGGGGAAAGUCCUAAGGAGCCAAAGGAGUGGGGGCACAGCUCUGAUUAUAGAACUUGAUCAUCUCCAACCCCGCAG	-22.3	53.4884	86	EFTUD2	.	.	0	0	0	0	0	0	0	0	0	0	0	0	0	0	0	0	0	0	0	0	0	0	0	0
1I_PPOX___ENSG00000143224___ENST00000367999___protein_coding___protein_coding	1	161166672	161166839	+	1I	PPOX	ENSG00000143224	ENST00000367999	protein_coding	protein_coding	.	.	.	.	0.0197784	0.0128263	0.0486228	0.0218563	GUGAGUCCUGGCCCCUGGACGGGGACCUCGCUGUUCCACCAGCCCAUCCGUGCACACUUAGUUUCCCCUAAAGCAGUGAGUGGCCGGGAUAGAACUCAAAACCGGCGGGGCUUCUGGAGCGCAGGUUGUCCCCGGUCUGCCUGUCCAUAUCGCCCCCUUUCCCCCAG	-56.4	62.8743	167	AQR,DDX3X	.	.	0	0	0	0	0	0	0	0	0	0	0	0	0	0	0	0	0	0	0	0	0	0	0	0
10I_PPOX___ENSG00000143224___ENST00000352210___protein_coding___protein_coding	1	161170519	161170619	+	10I	PPOX	ENSG00000143224	ENST00000352210	protein_coding	protein_coding	.	.	.	.	0.18594	0.12162	0.21414	0.13395	GUGAGGAGGAGGAAACUUUGCCUAGUGGCAUUUCCAGAGGGCUCCUCUGUGCUCCAUUGUAGGCAAGGCCAGACUGAUCAGUGCUAUAUUCCCUCCUUAG	-34.6	52	100	PPIG,SF3B4,SMNDC1	.	.	0	0	0	0	0	0	0	0	0	0	0	0	0	0	0	0	0	0	1	0	1	0	0	0
3I_B4GALT3___ENSG00000158850___ENST00000622395___protein_coding___protein_coding	1	161173727	161173858	-	3I	B4GALT3	ENSG00000158850	ENST00000622395	protein_coding	protein_coding	.	.	.	.	0.153115	0.234611	0.254939	0.10255	GUAGAGGGCAUGGAAGGGUACUGGGAAACAGGGAAGCCUACUAUCCUGUGGAAGGAGGAGAGCCAAGCGGAUUGUGGUUGGGGAUGUGUCCCCAGAAGACUCGGGGUAUGCAAGGAUCUUUCUCUCCCUAG	-38.9	54.9618	131	EFTUD2	.	.	0	0	0	0	0	0	0	0	0	1	10	0	0	0	0	0	0	0	0	0	0	0	0	0
12I_NDUFS2___ENSG00000158864___ENST00000367993___protein_coding___protein_coding	1	161213475	161213648	+	12I	NDUFS2	ENSG00000158864	ENST00000367993	protein_coding	protein_coding	.	.	.	.	0.0664971	0.158734	0.140243	0.0505838	GUAAGGAGAGGAGGGGAAGGAAAAGACCAUAUGUAGAGUAGGUAGCUAAAGAUAGAUGUUUAACAAAUAGCUCAUUCAUCAAUGAGAGAGAAAACAGAAUGAAUAGAGGUUUUGUUGGCAGAGAAAAAUACUCUUCAUGUUAAUACAGACACCCAACCUUCUUCCUUGAACAG	-35.4	37.5723	173	DDX24	.	.	2	0	0	0	0	0	1	0	1	0	0	0	0	0	0	0	0	0	0	0	0	0	0	2
14I_NDUFS2___ENSG00000158864___ENST00000367993___protein_coding___protein_coding	1	161213921	161214155	+	14I	NDUFS2	ENSG00000158864	ENST00000367993	protein_coding	protein_coding	.	.	.	.	0.137906	0.0598376	0.0541795	0.0966026	GUACGAGGCCUAUUGUGUAGUAGAGGUAUCCUAGACAAAGGAGUUCGGGACGCCCACUGGGGACAGAAGGAGAACACUUCCUGUUCACCAUAGGCCAUGGCAUGGACUCGGGUCCUCAAUCUUUUGAGCACAGUAAUGGGUUCUGGAUCUUGGGUAACACCACUUUUUUUGUUUGUUUUGCCUCACAACAGGAAGAUAAGUAACAUCACUUUUUUCCUCCAUCCUCUCACCUAG	-64.5	47.0085	234	UCHL5,BUD13,PRPF8,SF3B4,AQR,GPKOW	.	.	0	0	0	0	0	0	0	0	0	1	0	0	2	0	0	0	0	0	1	0	0	0	0	0
2I_APOA2___ENSG00000158874___ENST00000481511___protein_coding___lncRNA	1	161223266	161223349	-	2I	APOA2	ENSG00000158874	ENST00000481511	protein_coding	lncRNA	.	.	.	.	0.215602	0.0847349	0.0663614	0.0307108	GUGGGUGUGAUAUGGAGAGGGGGCCAAAAGGGAGAAUGUGCUGGUGGUUAUAGCUACCUAUCUGCCUGUGCUCUUAUAUCCAG	-23.8	50.6024	83	EFTUD2,BUD13,AQR,PRPF8	.	.	0	0	0	0	0	0	0	0	0	0	0	0	0	0	0	0	0	0	0	0	0	0	0	0
4I_TOMM40L___ENSG00000158882___ENST00000367988___protein_coding___protein_coding	1	161227350	161227635	+	4I	TOMM40L	ENSG00000158882	ENST00000367988	protein_coding	protein_coding	.	.	.	.	0.105442	0.104965	0.100432	0.124632	GUGAGGGCUCCACACACCUGGGUCAUCUCCCUAAAAACCAAUCUGGGACCCAGGUCUGGAGGAAGAGGAAUUGUGUGUGUUAUGGGGAGGAAUGGGCCGUAACCUGAUUCUCUGUGUCUUUUCUGAAUGAGAGAGGGUAGAGAAACAUUUUCUGUGAAGAGCCCAGAGUGUGUCUUUGUGACUCCACCAGGGGGCGCUGUGCACUCUUAAUGAAGUUCUAUAUUUGGGUUUAGGCUGAGUGGUGCCAUCCGGCUCAGCCUUACUACUGUGUACACCCUUCCACAG	-100.3	50.5263	285	.	.	.	0	0	0	0	0	0	0	0	0	0	0	0	0	0	0	0	0	0	0	0	0	0	0	0
5I_TOMM40L___ENSG00000158882___ENST00000545897___protein_coding___protein_coding	1	161227989	161228185	+	5I	TOMM40L	ENSG00000158882	ENST00000545897	protein_coding	protein_coding	.	.	.	.	0.14226	0.0661633	0.120934	0.0597704	GUGAGGAACUGGGACAGGGUUCUUUUUAUCUUGGCGGCCCAUUUGCUAAUGUUACUAUGCCUCUUCAUCUUCUGUACAGUUUGGAGUUUAGAAAAGGAACUUCUUGGGCAGGCUGGGGUGGCGGUUAUUGGGAGUGAGGGAGCAGGUCUGGAUAUUGUCUCUAUGACUGACUCCAUGUCUCCCCAUUCCCCCACAG	-61.1	49.4898	196	.	.	CID_000806	0	0	0	0	0	0	0	0	0	0	0	0	0	0	0	0	0	0	0	0	0	0	0	0
6I_TADA1___ENSG00000152382___ENST00000367874___protein_coding___protein_coding	1	166869510	166869762	-	6I	TADA1	ENSG00000152382	ENST00000367874	protein_coding	protein_coding	.	.	.	.	0.126798	0.138798	0.149234	0.0628452	GUAAAAUAAUUAUCUGCAGAGUUAUUUUACUAUUCUGUAGUUUUCCUAGAUUUGUAGUAAAGUCUUUUCCCUUUUUAAAAAGUAAAAUUUUGGUUUUGUGGUGUAUAAGGUUAUCUUAAUAAUGUGGAUACUUUAAGUAUAAAGCAUGGCAGAAUAGGGGAUAUCCAAAAUCUUGAGAAGCUAGACCAAAGUUGUGGUUUCCUUAUGUUGAAAAUGUUUUGAAUUUGAUUGUCACUAUCUUUCCUUUUUCAG	-43	29.3651	252	AQR	.	.	0	0	0	0	0	0	0	0	0	0	0	0	0	0	0	0	0	0	0	0	0	0	0	0
1I_GAS5___ENSG00000234741___ENST00000414075___lncRNA___lincRNA	1	173864075	173864256	-	1I	GAS5	ENSG00000234741	ENST00000414075	lncRNA	lincRNA	.	.	.	.	0.313039	0.384282	0.391575	0.395116	GUGAGGAUUGGAAAUGUUGGGACUAUUAUAAUUGCAGAAUACAUGAUGAUCUCAAUCCAACUUGAACUCUCUCACUGAUUACUUGAUGACAAUAAAAUAUCUGAUAUUCUGCAUUCCCAUGUAGCAUUUUAAUUGAAGUCUGUAAAUGUGGCUAAAAGUCUUGUCUUAUUUUUUGAGACAG	-34.3	33.1492	181	GRWD1,BUD13,PABPC4,AQR,NOLC1,ZC3H8	.	.	1	1	0	0	0	0	0	0	1	5	1	0	0	1	0	0	0	0	0	0	0	0	0	0
2I_GAS5___ENSG00000234741___ENST00000448718___lncRNA___lincRNA	1	173864304	173864483	-	2I	GAS5	ENSG00000234741	ENST00000448718	lncRNA	lincRNA	.	.	.	SNORD47	0.437553	0.416402	0.42038	0.356737	GUGAGUCAGCUUUUGGUACAUGUGAUGAUUUUCAGUGUAACCAAUGAUGUAAUGAUUCUGCCAAAUGAAAUAUAAUGAUAUCACUGUAAAACCGUUCCAUUUUGAUUCUGAGGUUACUCUACUAACAAGCAUCACACAUUUGUAUUUUGCCCUGAUUAAUAUGUUGGCUUCGCUUUCAG	-29.3	35.1955	179	BUD13,AQR,QKI,SF3A3,ZC3H8,LARP7,AATF,PTBP1,NOLC1,DKC1,NIPBL,NIP7,PRPF8,EFTUD2,KHSRP,ZC3H11A	.	.	0	0	1	1	0	0	0	0	0	1	1	0	0	0	0	0	0	0	0	0	0	0	5	8
3I_GAS5___ENSG00000234741___ENST00000448718___lncRNA___lincRNA	1	173864506	173864674	-	3I	GAS5	ENSG00000234741	ENST00000448718	lncRNA	lincRNA	.	.	.	.	0.063625	0.0189524	0.0339107	0.00114286	GUUAGUUUAAACUUUGAAGGAAAUUUUUAAGGUGGCAAAAGGUUUUGGUGGCAUAUACACCUUAAUCUGUAGAUGGGAGUGAUUAGCUGUUUAAAAGUUAAAAUGUGACUGAGAAGGAAAUUGAGUAGGGCAAAUUUUAAAUGGGUAUUAUUUUUCAUCUUCAAACAG	-32.7	32.1429	168	PRPF8,EFTUD2,ZC3H11A,AQR,TIAL1,TIA1,GPKOW,BUD13,UPF1	.	.	2	49	1	0	0	0	3	4	0	7	6	13	10	1	0	1	1	0	0	2	0	4	15	0
1I_GAS5___ENSG00000234741___ENST00000432536___lncRNA___lincRNA	1	173865282	173865470	-	1I	GAS5	ENSG00000234741	ENST00000432536	lncRNA	lincRNA	.	.	.	.	0.249245	0.364112	0.363388	0.294468	GUACAUGUUUUAUUGAUGUUAACGUUAAUUGAUUGAGCUACUGUUAGUGAUGAUUUUAAAAUUAAAGCAGAUGGGAAUCUCUCUGAGAAAGAAAAUGGAGAUUAAUCUUAAACUGAAACAGUAGUUGGGAAAUCUUUUAGAAAUCCACCUAUUACUACCUAUUGGUAAAGGAGAUUAAAUUUCUACAG	-31	30.3191	188	PABPC4,SF3B4,SUB1,SMNDC1,ZC3H8,DKC1,NOLC1,AATF,LARP7,NIPBL,PRPF8,NIP7,AQR,KHSRP	.	.	0	0	0	0	0	0	0	0	0	0	0	0	0	0	0	0	0	0	0	0	0	0	0	0
4I_GAS5___ENSG00000234741___ENST00000414075___lncRNA___lincRNA	1	173865282	173865509	-	4I	GAS5	ENSG00000234741	ENST00000414075	lncRNA	lincRNA	.	.	.	.	0.230758	0.316423	0.304256	0.24415	GUAAGGACAUGAAGACAGUUCCUGUCAUACCUUUUAAAGGUACAUGUUUUAUUGAUGUUAACGUUAAUUGAUUGAGCUACUGUUAGUGAUGAUUUUAAAAUUAAAGCAGAUGGGAAUCUCUCUGAGAAAGAAAAUGGAGAUUAAUCUUAAACUGAAACAGUAGUUGGGAAAUCUUUUAGAAAUCCACCUAUUACUACCUAUUGGUAAAGGAGAUUAAAUUUCUACAG	-45.6	31.7181	227	PABPC4,SF3B4,SUB1,SMNDC1,ZC3H8,DKC1,NOLC1,AATF,LARP7,NIPBL,PRPF8,NIP7,AQR,KHSRP,PPIG,EFTUD2	ALL_AGO|slc22260_chr1|45|1|5|0.20|COORDS=chr1-:172101262	.	0	0	0	0	0	0	0	0	0	0	0	0	0	0	0	0	0	0	0	0	0	0	0	0
6I_GAS5___ENSG00000234741___ENST00000414075___lncRNA___lincRNA	1	173865894	173866176	-	6I	GAS5	ENSG00000234741	ENST00000414075	lncRNA	lincRNA	.	.	.	.	0.264163	0.242507	0.227234	0.176975	GUAAGUGAAACUGUAUCCAAGUAAGCAGGUAACUGGGCAAACUUCCUACGGCACAAAUGGCUUUUUAGUUACCUCCUAGUGCUGAAUGCAUUAAAUAAAUGGCGGAUUCUUGUCUUGUUAUGAUUAAUAAGAAAGUUUGUAAAUGCAGCCUGGAUGAUGAUAAGCAAAUGCUGACUGAACAUGAAGGUCUUAAUUAGCUCUAACUGACUAAAGGCAUUUGUUAGUUUUGGCAGGGGGUGAACACUCAUCUGUGGCUAUUCUAAGACCACUCUUAUUUCUUAG	-61.7	38.6525	282	PRPF8,AQR,BUD13,EFTUD2,PPIG,SF3B4,YBX3,XRN2,WDR43,NOLC1,LARP7,AATF,NIP7,ZC3H8,DKC1,KHSRP,TIA1	.	.	0	0	0	0	0	0	0	0	0	0	0	0	0	0	0	0	0	0	0	0	1	0	0	0
5I_GAS5___ENSG00000234741___ENST00000432536___lncRNA___lincRNA	1	173866567	173866760	-	5I	GAS5	ENSG00000234741	ENST00000432536	lncRNA	lincRNA	.	.	.	SNORD76	0.28129	0.290466	0.291067	0.303212	GUAAGUUGAAAAUUCCCUCUCAAAAAGGUUUAAAGCCAUUGGAUGUGCCACAAUGAUGACAGUUUAUUUGCUACUCUUGAGUGCUAGAAUGAUGAGGAUCUUAACCACCAUUAUCUUAACUGAGGCACCCAAAAUGGUGAGUUGGGGAACAUAGAGAGUACACCUAAGUUCACAUGAAGUUGUUUCUUCCCAG	-33.6	39.8964	193	EFTUD2,AQR,CDC40,PRPF8,PPIG,NOLC1,BUD13,NCBP2	.	.	0	0	0	0	0	0	0	0	0	0	0	0	0	0	0	0	0	0	0	0	0	0	0	0
6I_GAS5___ENSG00000234741___ENST00000432536___lncRNA___lincRNA	1	173866796	173866990	-	6I	GAS5	ENSG00000234741	ENST00000432536	lncRNA	lincRNA	.	.	.	.	0.311572	0.292933	0.298149	0.290196	GUAAGAAUUGGGGAAAGUAUGGUGGGAAGAAUGAAAUCUAAGAGGUGGUCUCAGCCUGUGAUGCUUUAAGAGUAGUGGACAGAAGGGAUUUCUGAAAUUCUAUUCUGAGGCUUUAAUGUUAACAGCAUUUAUAUUUAACGUGACUGCUGUGAGGUUCAUUCUCACUGUUUUGCUUGCAUCUUUUUGUUUUCUAG	-45.6	38.1443	194	BUD13,EFTUD2,PRPF8,CDC40,PABPC4,AQR,LARP7,DDX52,TBRG4,ZRANB2,XRCC6,SF3B4,SMNDC1,UTP18,DKC1,NOLC1,AATF,PTBP1,DDX24,WDR43,ZC3H8,NIPBL,DROSHA,SDAD1,NOL12,PHF6,NIP7,LARP4,DDX6,PPIG	.	CID_000865	0	0	0	0	0	0	0	0	0	0	0	0	0	0	0	0	0	0	0	0	0	0	0	0
5I_FAM20B___ENSG00000116199___ENST00000263733___protein_coding___protein_coding	1	179064098	179064304	+	5I	FAM20B	ENSG00000116199	ENST00000263733	protein_coding	protein_coding	.	.	.	.	0.370306	0.205563	0.261175	0.16015	GUAAAUGCUCCUAUGAGCCAUUACUUAAUUCUCCCCUGUGCCUAGCCAGGUGCCAACUCUGUAAAGGAGCCAGCAGUUCUGUCCAAGAGUGAAAAGAACUGUGGAGUCAGGGGCAAACCGGUAGGUAGGAACUCUGUCUUCUCUUUGUGUGUAACAGUGCCAGGUACAGUGUUGUCACUCAGUGCUGUGAUGCUGCUUGUCUCCAG	-56.8	49.5146	206	AQR,BUD13,SF3B4,EFTUD2	.	.	0	0	0	0	0	0	0	0	0	0	0	0	0	0	0	0	0	0	0	0	0	0	0	0
2I_GLUL___ENSG00000135821___ENST00000339526___protein_coding___protein_coding	1	182385556	182385759	-	2I	GLUL	ENSG00000135821	ENST00000339526	protein_coding	protein_coding	.	.	.	.	0.0823793	0.0450936	0.0625271	0.0595911	GUAAGUAUAGCUCCAAUCCAUCAAUGAAGAAGGGUAGGUAGGUGUACAUAGGACUUUUGCUAGUAAGGGCUGCUGAUACACCACUCACUAACCCAAAACCUAAGAACGGGUUGGAGUACAGGUGAGAAGAGAACAGGUUUAGGAGAUUCUGAGUUGGAGUGAGCAGUUAGCUUUGUUUUAAUGGCCAAGCUUCUCGUUUCUAG	-50.1	43.8424	203	GRWD1,ZNF800,AQR,RPS3,BCLAF1,GRSF1	.	.	0	0	0	0	0	0	0	0	0	0	0	0	0	0	0	0	0	0	0	0	0	0	0	0
10I_DHX9___ENSG00000135829___ENST00000367549___protein_coding___protein_coding	1	182858894	182859039	+	10I	DHX9	ENSG00000135829	ENST00000367549	protein_coding	protein_coding	.	.	.	.	0.229007	0.0713034	0.115297	0.0845034	GUGAGUGCAAUAUUGUUUUUGAGAUCAGAGUCUUGUGUUUUACUCUUGAGACUAUAUUUGAUUAGUAUGUCUAGGUAAAAAAUGGAUUUAUUUUGAAGCUGAAUUAUGUGCUUUUGUUUGACUAUGUUGGCUUUUUGUUUUACAG	-24.7	30.3448	145	PRPF8,KHSRP,EFTUD2,SF3B4,BUD13	.	.	0	0	0	0	0	0	0	0	0	0	0	0	0	0	0	0	0	0	0	0	0	0	0	0
18I_DHX9___ENSG00000135829___ENST00000367549___protein_coding___protein_coding	1	182876541	182876829	+	18I	DHX9	ENSG00000135829	ENST00000367549	protein_coding	protein_coding	.	.	.	.	0.136503	0.0520313	0.14083	0.0473576	GUAAAUAUUAAACAUUAGAGUGAUGGGAUUGGAAGUGACGUAGAUACUAAACAAAUGUUACAGGCUUUCAAAGAGCUACCCAAAAAAUUGUAACCCAUCUAAAUUGAGGAAGAAAAAAGGAGUCUUCUCUUUCUGAGCUUAGUAGAUUGUUGUUCAUUAAUCAGUUAUUGGGUGAUCUUUUUAGGACUUCUGUAAUUUUCUUGUCAUUUGUUACAUACAUAAGCAAAUCAGUCCUUUUAAGUAACUAAUAAGAAUAUUUUCUGGAGUGUAAUUUUUCUUUCUUCACAG	-53.4	31.25	288	PRPF8,RBM22,KHSRP,SF3B4,GPKOW	.	.	0	0	0	0	0	0	0	0	0	0	0	0	0	0	0	0	0	0	0	0	0	0	0	0
25I_DHX9___ENSG00000135829___ENST00000367549___protein_coding___protein_coding	1	182883368	182883519	+	25I	DHX9	ENSG00000135829	ENST00000367549	protein_coding	protein_coding	.	.	.	.	0.187066	0.123391	0.191834	0.0741391	GUAAGAAAAGACUAGAAAAGUUUACAUUGAAAGUUGAAAUUGUCUUUACAAUCAUUAGGAACAUGAAUUUUGAUUUUCAAAGCACAGUAUAUAGCGGUAUUUGGAAGUUGGAAUGUCAACCAUUUUGUAUUGUCUCUUUCUCCAUUUGCAG	-22.6	31.1258	151	BUD13	.	.	0	0	0	0	0	0	0	0	0	0	0	0	0	0	0	0	0	0	0	0	0	0	0	0
7I_LAMC1___ENSG00000135862___ENST00000258341___protein_coding___protein_coding	1	183116675	183116766	+	7I	LAMC1	ENSG00000135862	ENST00000258341	protein_coding	protein_coding	.	.	.	.	0.115967	0.181022	0.162429	0.112901	GUAGUGCAUUCUUUCUCUAGCUGCAUUGUGUUUUCUGUUACCAUAUUUCAAGUAAAAAAAAAGUAACUGAUUGUGUCUUAAUCUUUUUCAG	-8.7	30.7692	91	.	.	.	0	0	0	0	0	0	0	0	0	0	0	0	0	0	0	0	0	0	0	0	0	0	0	0
9I_LAMC1___ENSG00000135862___ENST00000258341___protein_coding___protein_coding	1	183117442	183117533	+	9I	LAMC1	ENSG00000135862	ENST00000258341	protein_coding	protein_coding	.	.	.	.	0.113791	0.244352	0.281418	0.140429	GUAAGUAAGGCUAGAAAGCAGUCUGACCUGCUGUGUGCCUCUGUUUAGUCUCAGUCUCACAUUCUUGCCCACCAUUGUGUCUGUAUUCCAG	-18	47.2527	91	.	.	.	0	0	0	0	0	0	0	0	0	0	0	0	0	0	0	0	0	0	0	0	0	0	0	0
2I_IVNS1ABP___ENSG00000116679___ENST00000367498___protein_coding___protein_coding	1	185299883	185299998	-	2I	IVNS1ABP	ENSG00000116679	ENST00000367498	protein_coding	protein_coding	.	.	.	.	0.13747	0.156157	0.217043	0.097313	GUAAGUUGAUUUUUUUUCCUUUUUUUUUUUAAAGACCUUCAAAUCAACAGUAUGUGUAGUAUACACUUAGAGUCUGGGAGAUGUAGCAAUAAUCUUGACUUGACUUUUCUUGUAG	-19.3	30.4348	115	BCLAF1	.	.	0	0	0	0	0	0	0	0	0	0	0	0	0	0	0	0	0	0	0	0	0	0	0	0
7I_TPR___ENSG00000047410___ENST00000367478___protein_coding___protein_coding	1	186322412	186322517	-	7I	TPR	ENSG00000047410	ENST00000367478	protein_coding	protein_coding	.	.	.	.	0.176638	0.148486	0.129552	0.102971	GUAAGUACUUACCCAUUAUGUAAAAGUAAUUCAUUUCUUGAGCAGAUAUUUAUAUAGUCCAUAUGUGUGGUGUUUUGUUUGUUAACUCUGUUUUCUUUGUUUUAG	-8.9	28.5714	105	KHSRP	.	.	0	0	0	0	0	0	0	0	0	0	0	0	0	0	0	0	0	0	0	0	0	0	0	0
23I_TPR___ENSG00000047410___ENST00000367478___protein_coding___protein_coding	1	186341159	186341251	-	23I	TPR	ENSG00000047410	ENST00000367478	protein_coding	protein_coding	.	.	.	.	0.11888	0.140946	0.213293	0.224848	GUUUGUUGCUUAGUUAUCAAGAGUGGAAGCAUGUUGUUUUUAAUAAUAAAUGAAUUUUUACAUUUGUUGUUAAAUAUUGGCAUGAUUUUCAG	-20.5	26.087	92	.	.	.	0	0	0	0	0	0	0	0	0	0	0	0	0	0	0	0	0	0	0	0	0	0	0	1
26I_TPR___ENSG00000047410___ENST00000367478___protein_coding___protein_coding	1	186344090	186344374	-	26I	TPR	ENSG00000047410	ENST00000367478	protein_coding	protein_coding	.	.	.	.	0.107225	0.124007	0.159799	0.0975176	GUAUUAUUGUAAAUCUGAAUAGAAUGUUCUGUUGAAUUGAAAGAGUUGUUUUUUUCUUUAUUUUAUAAUGUUUUGAGAUGGAGCCUCGCUCUGUCACCCAUGCUGGAGUGCAAUGGCGUGAUAUUGGGGUCACUGCAAUCUCCACCUGCUGGGUUCAAGCAAUUCUCCUGCCUCAGCCUCCCAAGUAGUCGGGAUUACAGGCGUUAGCCACCGCGCCUGGCCAAGUUGUUUUUUUUAAAUAUGCAUUGGAAAAUCUGUUAUUCUGAUAGACUCUUGGCUUGCAG	-80	42.6056	284	.	.	.	0	0	0	0	0	0	1	0	1	0	0	0	0	0	0	0	0	0	0	0	0	0	0	0
8I_PTGS2___ENSG00000073756___ENST00000367468___protein_coding___protein_coding	1	186679201	186679321	-	8I	PTGS2	ENSG00000073756	ENST00000367468	protein_coding	protein_coding	.	.	.	.	0.0783833	0.09465	0.139475	0.08135	GUAAGUUUGUCCUUUGGUUGCCUCAUUAGGAGUGGGGCUGGAUACAGUUAUCAUUGUAUAGAUUUGUGUCUUAUAAUGAGUCCCAUUAAUUUCUCCCUCCCUUUCUUCGUCUUCUUGCAG	-23.9	40.8333	120	.	.	.	0	0	0	0	0	0	0	0	0	0	0	0	0	0	0	0	0	0	0	0	0	0	0	0
2I_RGS2___ENSG00000116741___ENST00000235382___protein_coding___protein_coding	1	192810267	192810369	+	2I	RGS2	ENSG00000116741	ENST00000235382	protein_coding	protein_coding	.	.	.	.	0.157059	0.249637	0.301794	0.128363	GUAAGUUGAGAAUCCUGUGCUUGCAAAUAUCAAUAGUUAGCUGCUGAACUGAAAAGGGGAACUCUGAUGUGCGUAAGCUAACAUACAGAACCUCUCUUGCAG	-25.6	42.1569	102	.	.	.	6	0	24	0	0	7	1	12	2	6	2	2	1	0	0	0	0	0	0	0	1	0	0	0
8I_UCHL5___ENSG00000116750___ENST00000420791___protein_coding___protein_coding	1	193029449	193029531	-	8I	UCHL5	ENSG00000116750	ENST00000420791	protein_coding	protein_coding	.	.	.	.	0.373549	0.17672	0.548293	0.282805	GUGAGUACAAUCUUCUUAUUCCUAAAAUGUCAUAUUUGUGAAAGUUUGUAUAUUAAUAGGCUACUUUAAAAAAUUAUUUUAG	-8.2	23.1707	82	EFTUD2	.	.	0	0	0	0	0	0	0	0	0	0	0	0	0	0	0	0	0	0	0	0	0	0	0	0
13I_ASPM___ENSG00000066279___ENST00000367408___protein_coding___protein_coding	1	197122301	197122387	-	13I	ASPM	ENSG00000066279	ENST00000367408	protein_coding	protein_coding	.	.	.	.	0.195733	0.303942	0.522628	0.0815	GUUAGUCCCUUUUGGUUACUUUUCCAAUUUUUUGCCAUGUCUGAUUUGAAGCUACGGCUAAUUUCUCCUUUCCUCCUGCAUAAUAG	-6.8	38.3721	86	PRPF8,RBM22	.	.	0	0	0	0	0	0	0	0	0	0	0	0	0	0	0	0	0	0	0	0	0	0	0	0
2I_ZNF281___ENSG00000162702___ENST00000367352___protein_coding___protein_coding	1	200409723	200409945	-	2I	ZNF281	ENSG00000162702	ENST00000367352	protein_coding	protein_coding	.	.	.	.	0.663338	0.588946	0.608176	0.731982	GUAAGUAUUGCCGGUGGGUCCAGGAGGGAGAGGGCGAGGCCUGGGGAAGAGUCGCAGGACCAUGCGUGCCGGUGCCGGAGGCGACUGGGCUGGGAAUUAGUGCUGGGCGCGUUGCGGUCUGGGCGGCGGCGCGGCGGGGUCCUUAGCGCUGCGGUGGUCCCGGCCCGGGGCCCGGUUCCACCUCCUUUCCUCCCUCUUCCCUCUUCCUCCUCCUUUCUUCAG	-115.7	68.9189	222	GPKOW,SDAD1,RBFOX2,RBM15	.	.	0	0	0	0	0	0	0	0	0	19	0	0	0	0	0	0	0	0	0	0	0	4	0	0
11I_KIF21B___ENSG00000116852___ENST00000360529___protein_coding___protein_coding	1	200988353	200988492	-	11I	KIF21B	ENSG00000116852	ENST00000360529	protein_coding	protein_coding	.	.	.	.	0.112079	0.0647698	0.0715827	0.0828561	GUGAGUUUGCAAGCUGGGAGUGAGAGGCUGGCUCACAGCAUGUACCUGGGGCUGGUGGGAGGAGUUGCCAUAGGUCCCAGGGCUGAGCCUGAAUUUGGGGGCUCCUCAGGAUCCUGAACUCUCUCUGCUUCUUCCUCAG	-56.1	58.2734	139	.	.	.	0	0	0	0	0	0	0	0	0	1	0	0	0	1	0	0	0	0	0	0	0	0	0	0
20I_NAV1___ENSG00000134369___ENST00000367302___protein_coding___protein_coding	1	201808871	201809163	+	20I	NAV1	ENSG00000134369	ENST00000367302	protein_coding	protein_coding	.	.	.	.	0.0455753	0.0974966	0.0716027	0.0315685	GUACCUGUGUGGGAGAAGAAUCUAUAAGGGUGAAGGGAAGAAAAGGGCUUAUUUCACUGUUACACCAUUCCACUUGCUUUGGUCAGGGCGGUAACAAUGCCGAAGCCAAGCAGAUGCCAGUGUCCUAAGACACUGAGUUGUAAUGGUCCUUCAACCUUAACUACUUUUGAGUUUGGGACCUCCAUUCCUUCUCUGUGGCAAACAGAGUUAUUUUGGAAAGGAUAAUGAUGGGAAAGUUUAGGAAAGGCUGCGGGUACUCCUAAAACCAGUUGGUUCUUUUCAAUCCCCACAG	-90.8	44.863	292	.	.	.	0	0	0	0	0	0	0	0	0	4	0	0	0	0	0	0	0	0	0	0	0	0	0	0
21I_NAV1___ENSG00000134369___ENST00000367302___protein_coding___protein_coding	1	201809261	201809441	+	21I	NAV1	ENSG00000134369	ENST00000367302	protein_coding	protein_coding	.	.	.	.	0.0908389	0.0693056	0.0872389	0.0525	GUAAGGAACUUCAGGGAGAGCCACAGUGGGAAUGAACAAAUACUGUUACAUUUAUCCAAGAAAAUCUGGACCCUGGGUACCUCCAAAACCAAAGAACUCAACUCCUAAGGCCUUUAGGACCCCGGUUCAUGGAGUCAUCUGCAGUGAAGCUCAAGAGCUUUUCCUUCCUUGGCCUUACAG	-48.3	46.6667	180	.	.	.	0	0	0	0	0	0	0	0	0	0	0	0	0	0	0	0	0	0	0	0	0	0	0	0
25I_NAV1___ENSG00000134369___ENST00000367302___protein_coding___protein_coding	1	201811757	201811902	+	25I	NAV1	ENSG00000134369	ENST00000367302	protein_coding	protein_coding	.	.	.	.	0.106359	0.0994	0.172662	0.0524966	GUAAGUAAGCUGGGAUCAAGACAAAAUUCAUCGAAGUGGGAGGAGGGAGAACCCAGUCCAGGACAACCUAUGAGUUGUGUGCAUGUGGCAGAAAGCAAGUGUGAAGGCAAGUCUAAGUGAAUCUUUUUCCCCUUUCUCCCUACAG	-30.7	46.8966	145	.	.	.	0	0	0	0	0	0	0	0	0	2	0	0	0	0	0	0	0	0	0	0	0	0	0	0
2I_ELF3___ENSG00000163435___ENST00000359651___protein_coding___protein_coding	1	202012178	202012343	+	2I	ELF3	ENSG00000163435	ENST00000359651	protein_coding	protein_coding	.	.	.	.	0.121206	0.0708182	0.107248	0.0898182	GUGAGUCCAGGCCCCUGGAGGCUGGGGAGCAGCUCCACAUGUUGAGCUGAGUCGAGUUCAGUGUGGCCGUAGGCAGGCCCUGGAGCUCUGGGCCAGCUGCACAGCCAGAGAGAGCCCUUGAGGGAGGGAUUAGGGGAGUGUGACCCUUCCUUCCUUCCUUGUCAG	-70.3	62.4242	165	.	.	.	0	0	0	0	0	0	0	0	0	0	0	0	0	0	0	0	0	0	0	0	0	0	0	0
3I_ELF3___ENSG00000163435___ENST00000359651___protein_coding___protein_coding	1	202012436	202012639	+	3I	ELF3	ENSG00000163435	ENST00000359651	protein_coding	protein_coding	.	.	.	.	0.119995	0.0307094	0.0481527	0.0564926	GUGAGAACCCGUUUUCUCCUUCCUUCCCCAGCCUGUCUUGUCCCAUCCCUGCCCCUCCACAGAGUGCUAGAGAUGACCCCCUCCCCAGACUUCUUCCUCCCUCAAUUAGAAAAAUUGCAGCAGGUCAUCAGACCCAUGGGCAGCAUCACCUGUCCUGGUCUGGUCCCCUGAGCCCUCUCUGAGUUCUCACCUCCUCUUCCCAG	-47	56.6502	203	.	.	.	0	0	0	0	0	0	0	0	0	0	0	0	0	0	0	0	0	0	1	0	0	0	0	0
5I_ELF3___ENSG00000163435___ENST00000359651___protein_coding___protein_coding	1	202013036	202013181	+	5I	ELF3	ENSG00000163435	ENST00000359651	protein_coding	protein_coding	.	.	.	.	0.0659172	0.0563448	0.0461241	0.0782345	GUGAGUCGAGGGAGGUCCCCAAGAGGGCGUCCCAUUUAGCAAUGCACAGGGGGCCCGGCUCUUCCUGCAGCCUUUUCCUGUAGAGGGGCUACUCUCCCUAACUCCCCUCUUGCCCCUCCUUGACCUUCCACCACCGUCCCCACAG	-49.4	62.069	145	.	.	.	0	0	0	0	0	0	0	0	0	0	0	0	0	0	0	0	0	0	0	0	0	0	0	0
3I_ARL8A___ENSG00000143862___ENST00000272217___protein_coding___protein_coding	1	202135526	202135706	-	3I	ARL8A	ENSG00000143862	ENST00000272217	protein_coding	protein_coding	.	.	.	.	0.101594	0.0815667	0.108106	0.0462556	GUCAGCAGACCUGAGGGAGCGGGAUGGGGAGGGAGCUCGGCUGGGAAGUCACUGGGAGCAGGUAAAAGCCAGGCAUGGUAGGGGCGCAGAGAGGAAACGGGACCCAGGAGGCCAGCUCACCACCCAGACAACCUGGGCACGGCUGCCCUAGACCUCAUCCUCACCCUCCCUUCUCCGUAG	-67.6	64.4444	180	.	.	.	0	0	0	0	0	0	0	0	0	1	0	0	0	0	0	0	0	0	0	0	0	0	0	0
1I_PTPRVP___ENSG00000243323___ENST00000482597___pseudogene___lncRNA	1	202168511	202168621	+	1I	PTPRVP	ENSG00000243323	ENST00000482597	pseudogene	lncRNA	.	.	.	.	0.0267091	0.00604545	0.00736364	0.0204727	GUGGGCUUGUCUGCAGCCUGAGAGUCACAAUCCCCUUCCACCUUCCACCAGUAGCCUUCCCAGAGGCCUCUGUCCAUUUCCCCAACUCUCUGCCUCCUUUCUUCCUGCAG	-19.3	57.2727	110	.	.	.	0	0	0	0	1	0	0	1	0	0	0	0	0	0	0	0	0	0	0	0	0	0	0	0
4I_PTPRVP___ENSG00000243323___ENST00000641549___pseudogene___pseudogene	1	202169582	202169780	+	4I	PTPRVP	ENSG00000243323	ENST00000641549	pseudogene	pseudogene	.	.	.	.	0.0293737	0.0178636	0.0166566	0.024399	GUAAGGUGGGCACUUGGGCAAGGCCCCGGGUGGCAGCCAAUCUGGGAGUGGUGGGAAUGGUGGAAAGUCCAGAGCCUCAUAGCCAGCCAUGUUCCAAUGUGCCUGGGCUUCUGUGCUCCCUAGUGCCAGGGUCCCUGCCAGCAUCCUGCUCCAGGGGCCUUUCUUGAGCCUGACAUUUUCUCUCCAUCCUUCCUCCAG	-76.4	59.596	198	.	.	.	0	0	0	0	0	0	0	0	0	0	0	0	0	0	0	0	0	0	0	0	0	0	0	0
6I_PTPRVP___ENSG00000243323___ENST00000641549___pseudogene___pseudogene	1	202171439	202171540	+	6I	PTPRVP	ENSG00000243323	ENST00000641549	pseudogene	pseudogene	.	.	.	.	0.0351089	0.0552574	0.051505	0.0623861	GUGAGUCCCCGCUGGUAGGGAGCAGGGCAGUAUCCUGCCCAGGGGCAUCUGCAUCCAGAGGCAGGUGAGGUCUCACUCUCUGGGGCCUGUCUCGCCUCCAG	-44	65.3465	101	SF3B4	.	.	0	0	0	0	0	0	0	0	0	0	0	0	0	0	0	0	0	0	0	0	0	0	0	0
7I_PTPRVP___ENSG00000243323___ENST00000482597___pseudogene___lncRNA	1	202177333	202177519	+	7I	PTPRVP	ENSG00000243323	ENST00000482597	pseudogene	lncRNA	.	.	.	.	0.0441882	0.00698387	0.00631183	0.0224247	GUGAGCAAGGCUGCCUCAGAGAGCCCCGGGUCUUCCCUCAGUGGUGCCCCCUUUAGCCCAUUUUCCAUCUCCACACCCCAGGGCCCUGCAGGGGUCAGCAGGCCCUGGCAUCAAGCAUGGGGCUCUGAGGACUGGGGCUGGCGGCCUGGCUGAUUGUUCUUCCUCCCUCCUUCCCUCCUUCUGUAG	-70.9	63.4409	186	.	.	.	0	0	0	0	0	0	0	1	0	0	0	0	0	0	0	0	0	0	0	0	0	0	0	0
3I_UBE2T___ENSG00000077152___ENST00000646651___protein_coding___protein_coding	1	202333335	202333449	-	3I	UBE2T	ENSG00000077152	ENST00000646651	protein_coding	protein_coding	.	.	.	.	0.487711	0.371018	0.318921	0.0659561	GUGAGUUGUGGGUAAAUGGUUGACUCUACAGCAUUCUGUUUUCUUCAUCUAUUAAACUUGAAUUAGAGGAUCACAUUCUAAUAUAAAAGCAACUGUUCAUCUGUUUGUAUAUAG	-16	32.4561	114	BUD13,SF3B4	.	.	0	0	0	0	0	0	0	0	0	0	0	0	0	0	0	0	0	0	0	0	0	0	0	0
3I_SOX13___ENSG00000143842___ENST00000367204___protein_coding___protein_coding	1	204114432	204114518	+	3I	SOX13	ENSG00000143842	ENST00000367204	protein_coding	protein_coding	.	.	.	.	0.136349	0.0899419	0.120233	0.0601279	GUAGGAUGUCUGCCCUAGUUAGAAGCAGAGGCCUGAGGCAGGGAGGUGUUAAGACGGUUAUUCCUCACCCCUUUGCUGUCUUCCAG	-24.6	53.4884	86	.	.	.	0	0	0	0	0	0	0	0	0	0	0	0	0	0	0	0	0	0	0	0	0	0	0	0
16I_PIK3C2B___ENSG00000133056___ENST00000367187___protein_coding___protein_coding	1	204444162	204444330	-	16I	PIK3C2B	ENSG00000133056	ENST00000367187	protein_coding	protein_coding	.	.	.	.	0.121554	0.138869	0.105411	0.0590952	GUGGGUGGAUUGGUCCUCCCUCCAGUUUUGCUGGUCCCAUCCCCAGUAUCCCAAGUGAGUCUGCAUUCUGCCCCUUAGAAACCAGAGAUCCCAGUGCAAUAAUAAUAAGUGUAGGUUACAGGCAGUUAAUGAAGCUUCAUAUUCUCUUUCUCCCUUUCUCCGAAACAG	-29.9	47.0238	168	.	.	.	0	0	0	0	0	0	0	0	0	0	0	0	0	0	0	0	0	0	0	0	0	0	0	0
6I_RBBP5___ENSG00000117222___ENST00000264515___protein_coding___protein_coding	1	205099812	205099910	-	6I	RBBP5	ENSG00000117222	ENST00000264515	protein_coding	protein_coding	.	.	.	.	0.102633	0.0658776	0.0872143	0.130102	GUGAGUACAUUAGGACAUUGCUUUUGUUAGUCACAUAAUCCAAAAAAUCUAAAAUCUGUUCUUAACAACCUGUUUUUCUUUCCUUCACUAAAAUUUAG	-8.4	29.5918	98	EFTUD2	.	.	0	0	0	0	0	0	0	0	0	0	0	0	0	0	0	0	0	0	0	0	0	0	0	0
6I_SLC41A1___ENSG00000133065___ENST00000367137___protein_coding___protein_coding	1	205798815	205798956	-	6I	SLC41A1	ENSG00000133065	ENST00000367137	protein_coding	protein_coding	.	.	.	.	0.0959858	0.268759	0.249064	0.072156	GUAAGAAAGGGAGGGCAUAGAGGAGUAAGGAGUGCCGCCCCAGAGAACACUGCACCUGGCACUUCCACUCUCUCUUUUUGUUUGUUGAGACUCCUUUAUCUCUUCUCACCCUGCCUGCCCCUCCUCCCACUUGCUCACCAG	-43.7	53.9007	141	.	.	.	0	0	0	0	0	0	0	0	0	0	0	0	0	0	0	0	0	0	0	0	0	0	0	0
14I_IKBKE___ENSG00000263528___ENST00000578328___protein_coding___protein_coding	1	206485072	206485193	+	14I	IKBKE	ENSG00000263528	ENST00000578328	protein_coding	protein_coding	.	.	.	.	0.0683636	0.0864298	0.0798347	0.0722479	GUGAGUGAGGCUGGAGGGCAAGGGCUUAGCAGGAUCAGAGCUGGGGGCCCGUGUUCCAGCCAGCCUGCCCACCAGUGCCCAGGCUGAAGACCCCACGGGGGUCUGCCUUUGUGCCCCACAG	-55.4	66.9421	121	.	.	.	0	0	0	0	0	0	1	0	0	0	0	0	0	4	0	0	0	0	0	0	0	0	0	0
2I_MAPKAPK2___ENSG00000162889___ENST00000294981___protein_coding___protein_coding	1	206728849	206729034	+	2I	MAPKAPK2	ENSG00000162889	ENST00000294981	protein_coding	protein_coding	.	.	.	.	0.116373	0.0701297	0.0818	0.0627351	GUAAGCAGCCACUGUUCUAGUCCCGGCCCAGCCUGUUCCCACUCCUCACUCAGGCACCUUACCCUCUGAGGACAGCCCAGGGAUGGGCCUGAAGCCUGGAAUGUAAACACUUGAUUUUUUGGGGGGCAGUGGAGAGUGGCGGCGGGCUGUUGUGUUCUCUGGAUCUCACUGUGGCUUCAUUUCAG	-67.7	56.7568	185	.	.	.	0	0	0	0	0	0	0	0	0	1	0	0	0	0	0	0	0	0	4	1	0	0	0	0
3I_MAPKAPK2___ENSG00000162889___ENST00000294981___protein_coding___protein_coding	1	206729099	206729395	+	3I	MAPKAPK2	ENSG00000162889	ENST00000294981	protein_coding	protein_coding	.	.	.	.	0.04375	0.0970068	0.0601723	0.0441959	GUAGAAAGGGUCUGUUGUGGGAGCACGUGCAGGCAGGCAGGGCAGUGGGGGUCUGAAGGGGGCCUUUGCAGUGCCUGCUCUUGGGGAAGGGUGCUGAGGCUGCUGCCCCCUCCAGCAUGCUGCAAGGGGUGCCUCAGCUGACCAGGGAAGCUCCUGGUGGCUUUGUUUCUGGGGUGGGUGGUGGCUGUGGGGAGCCUCAGGCUGCACAGAGGUGGGACCCGGUGCACUGGGUUUUCAAGCCUAAUGAUGUGUCUUUGUGACUUUCUUUCCCACUCACUCUUCCCUCCCCUCUACAG	-132.4	60.8108	296	AQR,EFTUD2	.	.	0	0	0	0	0	0	0	0	0	0	0	0	0	0	0	0	0	0	0	0	0	0	0	0
8I_MAPKAPK2___ENSG00000162889___ENST00000294981___protein_coding___protein_coding	1	206731725	206731838	+	8I	MAPKAPK2	ENSG00000162889	ENST00000294981	protein_coding	protein_coding	.	.	.	.	0.150655	0.0906195	0.0803186	0.0641593	GUAAGCUCGGCAGGCUGGGGAGCCUUGGGUCUCACGGGACUAUUCCACAGGACAGAGUCUUAGCCAGGACCCUACCCCAGGCUUUCACUCGGACCCCUUUUCUCUCUUCUCAG	-30.9	58.4071	113	PRPF8	.	.	0	0	0	0	0	0	0	0	0	0	0	0	0	0	0	0	0	0	0	0	0	0	0	0
16I_PLXNA2___ENSG00000076356___ENST00000367033___protein_coding___protein_coding	1	208051102	208051255	-	16I	PLXNA2	ENSG00000076356	ENST00000367033	protein_coding	protein_coding	.	.	.	.	0.227418	0.0779608	0.0587451	0.0708301	GUGAGGUGGAAGGUGGGAGGGAUGCACCUGGAAGCCACCCAGCAUGAUCCCUGCAGCCCAAGUCUGGCUCAUGAGAGGGAUCCCUAAGGUGGAGGUUCACCAUGCCAGAUUUGAGGGGGUUUUUUACCUAACCGAGCCUCUGCCUGUUUUCAG	-57	56.2092	153	.	.	.	0	0	0	0	0	0	0	0	0	0	0	0	0	0	0	0	0	0	0	0	0	0	0	0
9I_UTP25___ENSG00000117597___ENST00000491415___protein_coding___protein_coding	1	209842447	209842582	+	9I	UTP25	ENSG00000117597	ENST00000491415	protein_coding	protein_coding	.	.	.	.	0.109074	0.125059	0.0807704	0.0965778	GUGGGUUCUCGUCUUGUUUCCUCAGUAUCUUCAUGAGCACUGUUUAUUGUUUGGGUCCUGAGGUAGAAGGAGGCGAUAGCUUCUGGUCAAGAAGGGGAUGGCUGUCCACCUAACGCUCUUGUUGACUACUGGCAG	-43.5	49.6296	135	.	.	.	0	0	0	0	0	0	0	0	0	2	0	0	0	0	0	0	0	0	0	0	0	0	1	0
4I_RCOR3___ENSG00000117625___ENST00000485186___protein_coding___lncRNA	1	211312487	211312719	+	4I	RCOR3	ENSG00000117625	ENST00000485186	protein_coding	lncRNA	.	.	.	.	0.980522	0.998366	0.997677	0.947888	GUAAGUUUCUGAUUGUUCAGUUGAAGGCAAGUGGCUGGCUCGAUGAAAUGACAUAACUGAUAGUUUUCAUCUGUGACCCUGAUAUCUUAGCCUCUAUCUCAGAAUUGAGAAAUGAGCAGAGUUUAUCAGAAAGGAAUUUCAUUGCUGGUAUCUUUUGUGUGUGCAUGAUGUAUAGUACACACAGCUCUCCUUAUUGAUCCUUCACAGGUGUAUUAUUUACUUUGCCUUCCAG	-58.8	38.7931	232	U2AF2	.	.	0	0	0	0	0	0	0	0	0	0	0	0	0	0	0	0	0	0	0	0	0	0	0	0
10I_PPP2R5A___ENSG00000066027___ENST00000261461___protein_coding___protein_coding	1	212357069	212357156	+	10I	PPP2R5A	ENSG00000066027	ENST00000261461	protein_coding	protein_coding	.	.	.	.	0.147126	0.269805	0.260218	0.10346	GUAUGAUGUUUUCAGUGAAGCCUUUACUUUACACUAGUAUUUCUUUCCUAUUUUAGUUUUGACAUUUCUCUAAAUGUCUUUUUUUAG	-10.6	27.5862	87	.	.	.	0	0	0	0	0	0	0	0	0	1	0	0	0	0	0	0	0	0	0	0	0	0	0	0
11I_KCTD3___ENSG00000136636___ENST00000259154___protein_coding___protein_coding	1	215601954	215602084	+	11I	KCTD3	ENSG00000136636	ENST00000259154	protein_coding	protein_coding	.	.	.	.	0.110338	0.112262	0.153838	0.0558615	GUAAGUGUUCAGUCACUUAAAAUGCUCCUGCUUAAUGUAAUUUUUUAAAUGAGAACAAGAAAACAUUACCUUUCAGUUUUAAAUAGAUAUGCUAUUUAUUUUAAUGCUGUUUAAAAUUUUUAUGUUUUAG	-18.1	23.8462	130	.	.	.	0	0	0	0	0	0	0	0	0	0	0	0	0	0	0	0	0	0	0	0	0	0	0	0
16I_KCTD3___ENSG00000136636___ENST00000259154___protein_coding___protein_coding	1	215619070	215619152	+	16I	KCTD3	ENSG00000136636	ENST00000259154	protein_coding	protein_coding	.	.	.	.	0.183085	0.162061	0.242159	0.0959756	GUAGGUUCUCAUACAGAAAGAUGUUUGUCACAAGGUUAAGCUUUUCACUUAAGUGAUUUUAAUGACUAUUUGUUCUCCUAAG	-9.8	32.9268	82	.	.	.	0	0	0	0	0	0	0	0	0	0	0	0	0	0	0	0	0	0	0	0	0	0	0	0
19I_CAPN2___ENSG00000162909___ENST00000433674___protein_coding___protein_coding	1	223771925	223772180	+	19I	CAPN2	ENSG00000162909	ENST00000433674	protein_coding	protein_coding	.	.	.	.	0.0593804	0.0843059	0.0724118	0.043898	GUAAGUGGAUAUUUGGGGAAUGACUCAUUUCAGUUCUCUUGGUAUUAAAGUGGCCUGCCUUUCACCUCGGUGAAAUCAUCUAAACUAGAGACAUGUCUUCCAGGAGUUGAGAAUGAAAUUCCCUCUUUACUAAUUUGAGGGUGAGGAAGAAAGCAUGUAUGGUGGUCAGUGAAGUCAGUUGCUGAACUGAAAAGAGGAUAAUGUGAUCUGUUUCAGCUCACUCACUUGUGACACCCUCUUUUUCUCCCUCCACAG	-66.8	42.3529	255	.	.	.	0	0	0	0	0	0	1	0	0	2	0	1	8	4	0	0	0	0	0	0	0	0	0	0
4I_WDR26___ENSG00000162923___ENST00000480676___protein_coding___protein_coding	1	224398226	224398514	-	4I	WDR26	ENSG00000162923	ENST00000480676	protein_coding	protein_coding	hsa-mirtron-1795	.	+	.	0.0765417	0.190049	0.189806	0.0777882	GUAUGUUUAUUAGUAUAAUUUUCUGAAAAAUUUGGCUUAGUACAAGUUUUAUUUUAACUGUUAUUUUCAGUGUAUUUAUAUUAACAAAAUUUUCUACUUACCCUUAAAUUUGAUUGCAUGUGAUUGAUCCUUAAAUGUGUAUAAUCAACCAUAAAUUUGUCAGAAUGUUGGUAUUUUGCAUAAUAGAAAAUGAAGAUAUUUCAUCAGGCAAAGGGAUAUUUACAGAUACUUUUUAAAAUUUGUUUGAGUUGAGGCAGAUUAAAUAUCUGUAUUCUCCUUUGCCUGCAG	-55.9	26.3889	288	U2AF2,KHSRP	.	.	0	0	0	0	0	0	0	0	0	1	0	0	0	0	0	0	0	0	0	0	0	0	0	0
12I_WDR26___ENSG00000162923___ENST00000414423___protein_coding___protein_coding	1	224431581	224431681	-	12I	WDR26	ENSG00000162923	ENST00000414423	protein_coding	protein_coding	.	.	.	.	0.7587	0.99074	0.99638	0.78532	GUAAAGUAGGGCAUAUAGAGCUGUGUGACUGCUGCUAAAAUUACAGAUUUGAUGUGCAUUUUGUGACAUUUCUGUUUUUCUUUUAUACCAAUUUUUACAG	-17.2	33	100	EFTUD2,U2AF2,PPIG,GRWD1	.	.	0	0	0	0	0	0	0	0	0	0	0	0	0	0	0	0	0	0	0	0	0	0	0	0
1I_TMEM63A___ENSG00000196187___ENST00000366835___protein_coding___protein_coding	1	225846932	225847033	-	1I	TMEM63A	ENSG00000196187	ENST00000366835	protein_coding	protein_coding	.	.	.	.	0.0240594	0.0636634	0.0282673	0.00126733	GUGAGCUGCUGGCUGGGCCAGGCUCAGGGGAGCCUGUGGGGUGAGAAGACAGGUGAAGCGGCCUGACUCCCAAGUUCAUGACUUCUUCCCAUCUGUUUUAG	-32.9	58.4158	101	PRPF8	.	.	0	0	0	0	0	0	0	0	0	0	0	0	0	0	0	0	0	0	0	0	0	0	0	0
9I_TMEM63A___ENSG00000196187___ENST00000366835___protein_coding___protein_coding	1	225856738	225856910	-	9I	TMEM63A	ENSG00000196187	ENST00000366835	protein_coding	protein_coding	.	.	.	.	0.0665756	0.125494	0.145686	0.0563895	GUGAGUGCCCGGGAGCCCCGAGGCCCUGCCCCUAAGAAGGAUAUCUCUGACCGCUCCCUUGUCCACACCCUAACCCCCCAGCUGCUCAGGCAGUGGGCACAUGGCAGGGGCCUCACUGGGGGCACAUAGAGCAUUUGGGGGACUGCGAGUGCUCACCUUUGACUUCCUGCAG	-62.9	63.3721	172	DDX24,ZNF622	.	.	0	0	0	0	0	0	0	0	0	0	0	0	0	0	0	0	0	0	0	0	0	0	0	0
2I_TMEM63A___ENSG00000196187___ENST00000537914___protein_coding___protein_coding	1	225862351	225862454	-	2I	TMEM63A	ENSG00000196187	ENST00000537914	protein_coding	protein_coding	.	.	.	.	0.121408	0.0936893	0.151437	0.0801068	GUAAGGGUCCCACCCCCCGGCUGGGAGCAGAGGCAUUGGCAUCGGGGUGCCCCAGAUACCAGCAUGGGGCCACGUCAUCCCAAUGGGAUGUGUCUUGUGGCAG	-43	64.0777	103	ZNF622,PPIG,GRWD1,DDX24	.	.	0	0	0	0	0	0	0	0	0	2	0	0	0	0	0	0	0	0	0	0	1	0	22	0
3I_TMEM63A___ENSG00000196187___ENST00000537914___protein_coding___protein_coding	1	225862578	225862770	-	3I	TMEM63A	ENSG00000196187	ENST00000537914	protein_coding	protein_coding	.	.	.	.	0.057526	0.0200677	0.0199948	0.0366042	GUGAGUGGUGGGCGGGCCUUGCAAGAUGCCCCCUCCUUCCUUGCUGGCCUCGCAUCUCCCAGCUAGGAAGGGAGGCGGGAGGCCCUGGACCCCUCCUUCUCCCCUGGCGUUCGAUGGUUGAACUGUGGGUAUGGGGGUCCCUGCCACAGGAUUCUAAAUCUGAGGUUUGUGCCCCCGCUCCCACCCCUACAG	-85.2	63.5417	192	PPIG	.	.	0	0	0	0	0	0	0	0	0	0	1	0	0	0	0	0	0	0	0	0	2	0	0	0
1I_PYCR2___ENSG00000143811___ENST00000489681___protein_coding___protein_coding	1	225921644	225921857	-	1I	PYCR2	ENSG00000143811	ENST00000489681	protein_coding	protein_coding	.	.	.	.	0.0613239	0.0862019	0.0553944	0.0520986	GUGAGGCCCUCAUUUGCUCGCUCAGCCUUCUAGGAACCCAGGCAGCAAGAUGGGCUGGCAGGCAGGCUUGGACUGGGGGUGGCGCCCACCUCUUGGGCACAGCUGGCUGGUACAGGAUGCUGACCCUUGGAGCUAGUUCUAGUCAUCAGAAAGCAGACCUAAGGAAAGGCCCUUCAGUGCCUAUGGCCUGGGGCUUAGUGAGUGUCUCCACAG	-81.1	59.1549	213	BUD13	.	.	0	0	1	0	1	0	0	0	0	1	0	0	0	6	0	0	0	0	0	0	0	0	0	0
12I_PARP1___ENSG00000143799___ENST00000366794___protein_coding___protein_coding	1	226379274	226379572	-	12I	PARP1	ENSG00000143799	ENST00000366794	protein_coding	protein_coding	.	.	.	.	0.0431275	0.0347215	0.0386141	0.0291812	GUAAGCAAACAGGACUGCCAGCAAAGUGGGCUGUGCCGCCCCCCAACCCCCAGCUGACUAGGAGCACACAUCCAAAUGCCCGCAGCAUACCUGGGGCAGUGUGGUCGUGCCUUUGUCCUCACUCAGGCCUCCUUCACCAGCUCCCCCAGUCCUGAGAACACACAUUUGUGGGGAGCCUCCCGAGGGUGGUGGUAGUGUAUCCAAGAGGCGUGAACCUCAGGCCUGCAGAUCCCUUCUCCGUGAGAGUGCUAGCACCUCAAGGGGAGAGAAAACUGUAGGUGCUUUUCCUCUGGGACAG	-107.8	58.7248	298	AQR	.	.	0	0	0	0	0	0	0	0	0	0	0	0	0	0	0	0	0	0	0	0	0	0	0	0
12I_COQ8A___ENSG00000163050___ENST00000366779___protein_coding___protein_coding	1	226982763	226982893	+	12I	COQ8A	ENSG00000163050	ENST00000366779	protein_coding	protein_coding	.	.	.	.	0.0792231	0.0539846	0.0570077	0.0836923	GUGAGGAGCCAGGGGCUCUGCCCACUCUCUGUGGCCUCGGCCCCCACUGGGUGGAGGGGACAGACUUGGGGCUUCUCCCGGUGGCCCAGGCAGGGCAUGCUCAGAGCCCCUCCCUGGCCCUGCCCUUCAG	-62.3	70.7692	130	GRWD1	.	.	3	0	0	0	0	0	0	0	0	0	0	0	0	0	0	0	0	0	0	0	0	0	0	0
17I_COQ8A___ENSG00000163050___ENST00000366779___protein_coding___protein_coding	1	226984655	226984875	+	17I	COQ8A	ENSG00000163050	ENST00000366779	protein_coding	protein_coding	.	.	.	.	0.207045	0.0459682	0.0542545	0.0342864	GUGAGCCCCAGGGUGGGGGCACCCGCAGCCAGGCCUGAGAGCUUCUCCGAAUGGGGCACGUGAGGCCCUGGACUGCCCCUUGUCCUGGGAAAGUCAGCAGAGAGCUCAGGGCUCUGGGAGUGGGGAUCCUCACUGCCCUCUGUUGCACCCCCUUCCCGGCCCCACACACCCGCACCAUGGAGCACCAGGGCCAAACUUCUCCUGGUGUCUCUGUCCCCAG	-93.3	66.3636	220	PRPF8	.	.	0	0	0	0	0	0	0	0	0	1	0	0	0	0	0	0	0	0	0	0	0	0	0	0
1I_JMJD4___ENSG00000081692___ENST00000366758___protein_coding___protein_coding	1	227732676	227732880	-	1I	JMJD4	ENSG00000081692	ENST00000366758	protein_coding	protein_coding	.	.	.	.	0.0375196	0.0320441	0.0385539	0.0510392	GUGGGGUGGCUACGCAUGGAGGCUACCCUCCUGGGGGAGGCUUUUAGGCUGCAUGGCUCAGACUCCCUUGGUCACCGCGCAGCUUCUCAGUGCCUCUGUCUUAAUGGUCCCUUCUUCGUCCUUGGGGACUGGGCGCAUGUCGGGUCCUUUGCAGCUUGGACUGUGUCCAUGGUGUUAGCUCACUGGCCUCUUCCCUCUGCCCAG	-77.9	60.2941	204	.	.	.	0	1	0	0	0	0	0	0	0	3	0	0	3	5	0	0	0	0	0	0	0	0	0	1
5I_JMJD4___ENSG00000081692___ENST00000438896___protein_coding___protein_coding	1	227734816	227735011	-	5I	JMJD4	ENSG00000081692	ENST00000438896	protein_coding	protein_coding	.	.	.	.	0.0122103	0.0117026	0.0197128	0.0682923	GUGGGGCGGCGGCCGCAGACCCCGGGCGGGGAGGAAAGGCCGGCGGGACCCAGGCCCGGGAGGCCCCCGCCUAGAGAGGGGCACCAGGGAGGGUGAGGGAGGCCAGGCGCGUGGCCCCUGGAGAGUUCCUCUGCAGACGGUUUGGAGUGAGGACGGGGCCCAGGGAGAUGGCAUGGACCGUGCCUUUCAUUUCAG	-86.4	72.3077	195	SF3B4,AQR,PRPF8	.	.	0	0	0	0	0	0	0	0	0	0	0	0	0	0	0	0	0	0	0	0	0	0	0	0
2I_ARF1___ENSG00000143761___ENST00000272102___protein_coding___protein_coding	1	228097262	228097341	+	2I	ARF1	ENSG00000143761	ENST00000272102	protein_coding	protein_coding	hsa-mirtron-1468	.	+	.	0.214722	0.0909494	0.0900127	0.109405	GUGAGGUGGGGGCCAGCAGGGAGUGGGCUGGGCUGGGCUGGGCCAAGGUACAAGGCCUCACCCUGCAUCCCGCACCCAG	-38.8	70.8861	79	SF3B4,LIN28B,EFTUD2,BUD13	ALL_AGO|slc12320_chr1|38|22|54|0.41|COORDS=chr1+:226351573,ALL_AGO|slc12321_chr1|55|1|30|0.03|COORDS=chr1+:226351634	CID_001036	0	1	8	0	0	0	0	0	0	4	0	0	0	0	0	0	0	0	4	0	0	1	0	0
3I_ARF1___ENSG00000143761___ENST00000272102___protein_coding___protein_coding	1	228097452	228097590	+	3I	ARF1	ENSG00000143761	ENST00000272102	protein_coding	protein_coding	.	.	.	.	0.0209855	0.0118043	0.0202536	0.0964638	GUAAGUGGCUGGGGCCUGGUCCCAUGGGCACUCCUGCUUCUAGAGAGGGGGGGCCAGCCCAUAGAUGGGGCAUCGAUGCCCAUAGAUGCGGCAGGGGGGCUGUGUUCCCAUGACCAUUUGACACUGGCUGCCCGGCAG	-56.3	63.7681	138	PRPF8,PPIG,AQR,EFTUD2	ALL_AGO|slc12322_chr1|50|4|14|0.29|COORDS=chr1+:226351741	.	0	0	0	0	0	0	0	0	0	0	0	0	0	0	0	0	0	0	0	0	1	0	0	0
4I_ARF1___ENSG00000143761___ENST00000272102___protein_coding___protein_coding	1	228097715	228097851	+	4I	ARF1	ENSG00000143761	ENST00000272102	protein_coding	protein_coding	.	.	.	.	0.0638824	0.0466691	0.0409779	0.0565662	GUAGGCGCCCGGGCCAGCCUGGGGAAUGUGAGGAGCCAGUGUGGGUUCCGCCUGGUGGUAGGGGUUACUGGAGGCUGGUGGGGCCCCUUUCUCUGUCCUGUGGACAGCCCUUCCCACCAACCCUUCCUUCCCCCAG	-56.7	66.1765	136	AQR,SF3B4	.	.	0	0	0	0	0	0	0	0	0	0	0	0	0	0	0	0	5	0	0	0	1	0	0	0
1I_C1orf35___ENSG00000143793___ENST00000272139___protein_coding___protein_coding	1	228101254	228101338	-	1I	C1orf35	ENSG00000143793	ENST00000272139	protein_coding	protein_coding	.	.	.	.	0.00357143	0.00528571	0.0440595	0.0552857	GUAUGCCCUGGUCCAUAUCUGCCUCUUGGGGGUGGGGGCCUGGUUGACUCCUUCCGAGUGACUGACUGCCAUUGGUCUCCCCAG	-24.9	60.7143	84	PRPF8,UCHL5,ZNF800	.	.	0	0	0	0	0	0	0	0	0	0	0	0	0	0	0	0	0	0	0	0	0	0	0	0
5I_C1orf35___ENSG00000143793___ENST00000272139___protein_coding___protein_coding	1	228102560	228102642	-	5I	C1orf35	ENSG00000143793	ENST00000272139	protein_coding	protein_coding	.	.	.	.	0.0515122	0.069939	0.108488	0.0783293	GUAACUCCCCGGGGUGGGGGGCGCGUGGAGGGCCGUGGGUGUGGGGCCGACUCGAGCGCUCCCUGUGCUCUCGCACCUGCAG	-39.1	74.3902	82	BUD13,GRWD1,EFTUD2	.	.	0	0	0	0	0	0	0	0	0	0	0	0	0	0	0	0	0	1	0	0	0	0	0	0
7I_C1orf35___ENSG00000143793___ENST00000272139___protein_coding___protein_coding	1	228103049	228103133	-	7I	C1orf35	ENSG00000143793	ENST00000272139	protein_coding	protein_coding	.	.	.	.	0.0756905	0.0322381	0.03725	0.112429	GUGGGUGCGCGCGGUGGGCGGGCUCCGGGCUCCGGGCUCCGGGAUCCCGGGCGGGCGCUGGACUCACAGCGUCUACGUCCGCAG	-44.8	78.5714	84	UCHL5,BUD13,PRPF8,SF3B4,RBFOX2,GTF2F1	ALL_AGO|slc25065_chr1|44|4|11|0.36|COORDS=chr1-:226357364	.	0	0	0	0	0	0	0	0	0	0	0	0	0	0	0	0	0	0	0	0	0	0	0	0
5I_MRPL55___ENSG00000162910___ENST00000366731___protein_coding___protein_coding	1	228109021	228109148	-	5I	MRPL55	ENSG00000162910	ENST00000366731	protein_coding	protein_coding	.	.	.	.	0.00966929	0.0198819	0.0127323	0.00215748	GUUGGCGCCUCGUGUGGGCCGGGAACAGAGGCGGGAGGCGCUGUACCCUCCCGGUGGAGUCGGGAGGGAGGGAGGCAGGGAAGGGGACAGGGGGCUGCACCUGUGAUAAGCCCUUGUCCCCAUGCAG	-60.6	69.2913	127	.	.	.	0	0	0	0	0	0	0	0	0	0	0	0	0	0	0	0	0	0	0	0	0	0	0	0
3I_MRPL55___ENSG00000162910___ENST00000495434___protein_coding___protein_coding	1	228109021	228109260	-	3I	MRPL55	ENSG00000162910	ENST00000495434	protein_coding	protein_coding	.	.	.	.	0.00952301	0.020569	0.0154561	0.00447699	GUGAGUACCUUGAUCUCCUGCGUGGCCUCGUCCCUGGUCUUAGUUCCACCGGGCAGCGGGAGUCAGGACCGCCUGUCCUCAGACCCCUCCGCAGCGACUGUGGCGGCCGCAGGUUGGCGCCUCGUGUGGGCCGGGAACAGAGGCGGGAGGCGCUGUACCCUCCCGGUGGAGUCGGGAGGGAGGGAGGCAGGGAAGGGGACAGGGGGCUGCACCUGUGAUAAGCCCUUGUCCCCAUGCAG	-116.1	68.2008	239	.	.	.	1	0	0	0	0	0	0	0	0	1	0	0	0	0	0	0	0	0	0	0	0	0	0	0
7I_GUK1___ENSG00000143774___ENST00000366730___protein_coding___protein_coding	1	228148456	228148664	+	7I	GUK1	ENSG00000143774	ENST00000366730	protein_coding	protein_coding	.	.	.	.	0.0347115	0.0775096	0.067976	0.0375192	GUGGGCCCAUCCUUGUGCCUACCUGGGCAAGGCCCAAGGGGAGGCCUGGGGGCCAGGCCUUUGUUGUCCAUGAGGCCACUGAGGUUAGAUGGGACAGUCCUACCCAAGCACUGGCAUGAGACACCGAGGUCCACGGUGGAGGGAGAGCAGGAAGCCCAGCCCUUCCUGGAUACCAGCCCUCCCAACUCCCUUUCUUCCUCACUGGCAG	-85.4	62.5	208	SF3B4	.	.	0	0	0	0	0	0	0	1	0	2	17	0	0	7	0	0	0	0	0	0	0	0	0	0
2I_IBA57___ENSG00000181873___ENST00000366711___protein_coding___protein_coding	1	228175029	228175121	+	2I	IBA57	ENSG00000181873	ENST00000366711	protein_coding	protein_coding	.	.	.	.	0.0222065	0.0412826	0.0443587	0.0725652	GUAUGGGUGGGGUGGGCACGCUGGGCUGGAUUGCACGGGUGGAGCUGGACGAUGUUCAAUUCUCGCUGGUUUCCCCCCUCCAAUCCCUGCAG	-31.4	61.9565	92	.	.	.	0	0	0	0	0	0	0	0	0	0	0	0	0	0	0	0	0	0	0	0	0	0	0	0
32I_OBSCN___ENSG00000154358___ENST00000422127___protein_coding___protein_coding	1	228283284	228283502	+	32I	OBSCN	ENSG00000154358	ENST00000422127	protein_coding	protein_coding	.	.	.	.	0.0427615	0.0219358	0.033055	0.0400642	GUAAAUGCCGCAGGAGCCCCACGCGUGGCCCUGGAGUGGCCUCUCUGCCCUAGCGGGGCACGGGGCCACCCCUGGAGCCUGAGCUGCUCUGUCUCAGGUGGAAGGGCUCAACUCAGGUCCCAGAGCUUCUGCAGCCGGGCCUGGAAGAUAACGGGGCCGGCCUGGGGUCUGUGCAGGCCUCACGCCCCACCUAUUCUGCCUCCAUCUCCCUGCCCCAG	-101.6	67.8899	218	.	.	.	0	0	0	0	0	0	0	0	0	0	0	0	0	0	0	0	0	0	0	0	0	0	0	0
36I_OBSCN___ENSG00000154358___ENST00000422127___protein_coding___protein_coding	1	228287960	228288060	+	36I	OBSCN	ENSG00000154358	ENST00000422127	protein_coding	protein_coding	.	.	.	.	0.01306	0.00748	0.00661	0.0772	GUAAGUGUCUCUGUCCACCCUGCCCAUGUGGCCCAAAGAUGCCUCUUCCUCCAAUGCAGGGGAGCAAAGACGAUGCUCUCUGUGUCUGACUUUCCUGCAG	-27.4	55	100	.	.	.	0	0	0	0	0	0	0	0	0	0	0	0	0	0	0	0	0	0	0	0	0	0	0	0
91I_OBSCN___ENSG00000154358___ENST00000422127___protein_coding___protein_coding	1	228370094	228370192	+	91I	OBSCN	ENSG00000154358	ENST00000422127	protein_coding	protein_coding	.	.	.	.	0.0274388	0.009	0.0570204	0.0924082	GUGAGUGCACCCCCAGGCUUCUCCUGCCCGGGGCCAGUCAGCCCUGCCCCGGGGGCAGCUGACCACCUGGCCCCUCCUGAGCCUUCCUCUCCCUGUAG	-36.9	71.4286	98	.	.	.	0	0	0	0	0	0	0	0	0	0	0	0	0	0	0	0	0	0	0	0	0	0	0	0
5I_GNPAT___ENSG00000116906___ENST00000436239___protein_coding___protein_coding	1	231265787	231266013	+	5I	GNPAT	ENSG00000116906	ENST00000436239	protein_coding	protein_coding	.	.	.	.	0.0869115	0.077646	0.0786903	0.0604912	GUAGGUCACUACAGAUUAAAAGGAAAAAUACAAACCCAAAGACAUCAGCUGCUACAUAAAACUUGACGCUUUAUUUAACAAGAUAUUCUUUUCAAGUGUAAAUGUAUAACUGUUGAUAUUUACGGGAUUAGUGUAUAAUGUAUGCUUUUAGUAUUUUCCGUUUAUGUGCUCAUGUUUGCUCUGCUCUUCAAUAUGUUGAUGAAGCAUUUCUCCCUGUGUUUUGCAG	-40.6	33.1858	226	KHSRP	.	.	0	0	0	0	0	0	0	0	0	0	0	0	0	0	0	0	0	0	0	0	0	0	0	0
3I_TARBP1___ENSG00000059588___ENST00000040877___protein_coding___protein_coding	1	234393486	234393645	-	3I	TARBP1	ENSG00000059588	ENST00000040877	protein_coding	protein_coding	.	.	.	.	0.0560503	0.0524277	0.0516101	0.0458742	GUAAAGUUGGAGUUUUCUGGGAGCUUUGCCUGAAAGCUUUUGGUCUUCAACAUUUUUUAAUUAAUCCACUGCCACGGGAGCUUCAAAGGAAUGUAUGCGACAUGAUGAGCUUAGCAUUGUGCUGGGAACAAUCUUAAUGAUCCCAGGUGUUCUGUGCAG	-41.1	42.7673	159	.	.	.	0	0	0	0	0	0	0	0	0	0	0	0	0	1	0	0	0	0	0	0	0	0	0	5
10I_RBM34___ENSG00000188739___ENST00000408888___protein_coding___protein_coding	1	235161067	235161173	-	10I	RBM34	ENSG00000188739	ENST00000408888	protein_coding	protein_coding	.	.	.	.	0.0111604	0.0810472	0.195462	0.0805943	GUGAGUGGCGCGCGGCACGAGUACCUGGGGAGGGAUGUUGUACGUUCCCUCGUGCUGGCGAAGCGGUGGUGCGUGGCGUGGCUGAGUUUCUGUCGUCCAUUUCUAG	-36.5	62.2642	106	ZNF622,UCHL5,SRSF1	.	.	0	0	0	0	0	0	0	0	0	0	0	0	0	0	0	0	0	0	0	0	0	0	0	0
7I_LGALS8___ENSG00000116977___ENST00000527974___protein_coding___protein_coding	1	236542787	236542914	+	7I	LGALS8	ENSG00000116977	ENST00000527974	protein_coding	protein_coding	.	.	.	.	0.114102	0.166882	0.175331	0.250677	GUGAGUAUUUUUGCCUGGGUUAUUUCAUGUGGAAUAUUUUAUAAAGUUGCAUAGAAAAUGAACAGUUUAAACCGUGGAGGGCAGCUUCAUUCAUUCCAUUCCUUACUGUAGAACUGUUUCCCUACAG	-21.3	37.0079	127	EFTUD2,U2AF2,AQR,BUD13,PRPF8,SF3B4	.	.	0	0	0	0	0	0	0	0	0	0	0	0	0	0	0	0	0	0	0	0	0	0	0	0
5I_HEATR1___ENSG00000119285___ENST00000366581___protein_coding___protein_coding	1	236555464	236555550	-	5I	HEATR1	ENSG00000119285	ENST00000366581	protein_coding	protein_coding	.	.	.	.	0.0878372	0.0532209	0.0577907	0.0618488	GUGACGCUUUCUUCCUCUUCCUCUCUUUUGUGCUCAGAUUUAAGUGACAAGAUGUCGAAGAAACUAAUACUGUCUUAUCCUUUCAG	-12	39.5349	86	.	.	.	0	0	0	0	0	0	0	0	0	0	0	0	0	0	0	0	0	0	0	0	0	0	0	0
6I_HEATR1___ENSG00000119285___ENST00000366581___protein_coding___protein_coding	1	236555655	236555804	-	6I	HEATR1	ENSG00000119285	ENST00000366581	protein_coding	protein_coding	.	.	.	.	0.0634094	0.0203557	0.0696107	0.0508456	GUAAGCUCAGGUUCACUCCUCCAAAUCCUAAAGCUGUUAUCCACCUAUUGAAGAGUCCGAGAACAAUCUAGCCGUGUAACAGUGGUACUUGCCAAAAUAAUUUACAGUCAGGUAUCAGCACUCUAAUAAAUGGGCUCUUCUGUUUUCAG	-28.5	41.6107	149	.	.	.	0	0	0	0	0	0	0	0	0	0	0	0	0	0	0	0	0	0	0	0	0	0	0	1
29I_HEATR1___ENSG00000119285___ENST00000366581___protein_coding___protein_coding	1	236585941	236586240	-	29I	HEATR1	ENSG00000119285	ENST00000366581	protein_coding	protein_coding	.	.	.	.	0.147579	0.0624482	0.101572	0.0622174	GUAAAAAAUUCAGUUGUUUUUUUAGAAAAAGUGAACAGAUAACACAAAAGAAAACAAGGAAAAUUUAAAAUUUAUUGUUGGUCAUGCUUAUAUGCCAGUAAGGUCUUUUAAAAUUUUUGCCAAGAUAAAAAGUAUACAGUGAAAAGGAAGCCAAUUCAUAGACAAAUUCAGAAUCGGAUACAAGGAAAAAUAGAAAGCAAACCUUCAUAAACAAUAGUAAAAUGUUUGCCUGAAUUCUUCAUGUGAUUCUUUGAGUGUUGGUGACAUAAGAGCUCUCUGCAUUCGAUUUUACUUUACAG	-45	29.7659	299	.	.	.	0	0	0	0	0	0	0	0	0	0	0	0	0	0	0	0	0	0	0	0	0	0	0	0
1I_LINC01347___ENSG00000214837___ENST00000627498___pseudogene___lncRNA	1	243057270	243057363	-	1I	LINC01347	ENSG00000214837	ENST00000627498	pseudogene	lncRNA	.	.	.	.	0.0601183	0.011172	0.00456989	0.0244624	GUGAGUUCUAUAAUUAUUUUAUUAUAUAUUACAGUGUAAUAAUGGAAAUAAAGUGCCUAAUAAAUGCAAAUGUGCUUACAUCUUUUGGCCCAG	-9.6	27.957	93	.	.	.	0	0	0	0	0	0	0	0	0	0	0	0	0	0	0	0	0	0	0	0	0	0	0	0
11I_CEP170___ENSG00000143702___ENST00000366542___protein_coding___protein_coding	1	243186072	243186258	-	11I	CEP170	ENSG00000143702	ENST00000366542	protein_coding	protein_coding	.	.	.	.	0.998134	0.980903	0.983522	0.954505	GUAAGUCAAACUGCUUUUAUGAUUGCAUUCUUUGAUGAAGACAAUCCCAGAAAAAGAAGGUCGUAUUCUUUUACUCAAAGUGCGGGAAUCUUGUGUCAGGAAACUACAUAUUCAACACCACAUACAAAACUUGAGAAAGCAAAGUCUCCAACAGCAGAUGCCAAAGUGGUUUCUUUGUCUUUACAG	-33.3	37.6344	186	.	.	.	0	0	0	0	0	0	0	0	0	0	0	0	0	0	0	0	0	0	0	0	0	0	0	0
2I_COX20___ENSG00000203667___ENST00000411948___protein_coding___protein_coding	1	244842058	244842194	+	2I	COX20	ENSG00000203667	ENST00000411948	protein_coding	protein_coding	.	.	.	.	0.129779	0.0995882	0.171397	0.100382	GUGAGUAUCUGUAUUUUUUAUUUCUCUAUGUACUAAAAAAAGCAUUUCUCUACAUAAUGAACUAUUUUUUUUUCUAGGUGGAGUAAUGUAUAUAACGUAAUUAUAUUCUAAUUAAUUGUUAUGCUUAUUUUUACAG	-18.5	22.7941	136	ZNF622,BCLAF1	.	.	0	0	0	0	0	0	0	0	0	0	0	0	0	0	0	0	0	0	0	0	0	0	0	0
2I_COX20___ENSG00000203667___ENST00000498262___protein_coding___lncRNA	1	244842058	244842198	+	2I	COX20	ENSG00000203667	ENST00000498262	protein_coding	lncRNA	.	.	.	.	0.153964	0.123271	0.193436	0.126064	GUGAGUAUCUGUAUUUUUUAUUUCUCUAUGUACUAAAAAAAGCAUUUCUCUACAUAAUGAACUAUUUUUUUUUCUAGGUGGAGUAAUGUAUAUAACGUAAUUAUAUUCUAAUUAAUUGUUAUGCUUAUUUUUACAGGUAG	-22.9	23.5714	140	ZNF622,BCLAF1	.	.	0	0	0	0	0	0	0	0	0	0	0	0	0	0	0	0	0	0	0	0	0	0	0	0
3I_HNRNPU___ENSG00000153187___ENST00000639824___protein_coding___protein_coding	1	244856158	244856456	-	3I	HNRNPU	ENSG00000153187	ENST00000639824	protein_coding	protein_coding	.	.	.	.	0.0433289	0.0215436	0.0312047	0.074104	GCAUGGAAUUUUAAUUCUGUUACUGUGUGAAAUCUUCUUUUUAAAAGAAUGUUUUUCCUACAUAUUCUGCUUGUGUAACUAUGUUAAAUCUAUUAGGACUUAGGCCUCCUGAAAGUUAACAUUUUUUCCAGCAAUACUGCUUCAGGAAUUAAAAUUGCAGUUGUUACAUAUGCAUAUAUGUUUGGUCUGUUUUUAUUUUUAGGAAAAUAUGUUACUAAACCUCAAGAAUUGUCAGCUUUAGGAUUGUGAGGAUUCGUGGUGGGUUUCUAAAUUAAUAAUAUGACUUUGUUUCCUGCAG	-60.9	31.2081	298	U2AF2,KHSRP,PRPF8,AQR	.	.	0	0	0	0	0	0	0	0	0	0	0	0	0	0	0	0	0	0	0	0	0	0	0	0
6I_HNRNPU___ENSG00000153187___ENST00000639824___protein_coding___protein_coding	1	244857717	244858010	-	6I	HNRNPU	ENSG00000153187	ENST00000639824	protein_coding	protein_coding	.	.	.	.	0.0561672	0.05857	0.0568805	0.0429659	GUAAGGGAUUUUUUUUUUUUUAACUGUGGCAUUUGAAUAUUGCUUGCCUGGCACAAAAUGACAUUUAGAAGAACUAGAUGAUUAGUCUGUUUCAUUUACUUUGUGCUGUGCAUAUUGCUCUUAAGUAAUUGUUUCCCCCUUAUGUUGACUGUUAAUCUUUCCAUAAACAAAUUUUUGUCCGUUAGUGUAAGGGCUAUGAAAACUUAGAUAUUUAAAUUGGCCUUAACAAUAUUUAAAGAAUUAUUAGGUGGUGUCUACUGACAGUGAAAUGACAUUUCUUUUCUUUUCACUAG	-54.4	31.3993	293	DDX24,TRA2A,KHSRP,PRPF8,RBM22,AQR,ZNF622	.	.	0	0	0	0	0	0	0	0	0	0	0	0	0	0	0	0	0	0	0	0	0	0	0	0
12I_HNRNPU___ENSG00000153187___ENST00000440865___protein_coding___protein_coding	1	244862534	244862618	-	12I	HNRNPU	ENSG00000153187	ENST00000440865	protein_coding	protein_coding	.	.	.	.	0.455595	0.384321	0.325548	0.232214	GUAUAGGAUGCUCACCUAGUUUUACUCAUCCCUUAUUCGUUCGUUGAUCGGAAAGCUGUAUCAGGAGACAAUUCUGUCUUUCAG	-13.5	41.6667	84	SDAD1,ZNF800,TRA2A,MTPAP,GRWD1,SF3B4,BUD13,TIA1,EFTUD2,PRPF8	.	.	0	0	0	0	0	0	0	0	0	1	0	0	0	0	0	0	0	0	0	0	0	0	0	0
4I_ZNF496___ENSG00000162714___ENST00000477903___protein_coding___lncRNA	1	247331647	247331789	-	4I	ZNF496	ENSG00000162714	ENST00000477903	protein_coding	lncRNA	.	.	.	.	0.0558239	0.119014	0.0641127	0.0593521	GUGAGUGCACCCCGGCUCCCGCGGCCGGCCCCGCCCCGCCCUCCUCGGCCCGCGCCCGGCCUCCGCGGCGCCGCCUCCCAGCCCAGAGCCCAGCGCUCAGGAAGGUGCGGGCGGGGGAGAAAGCAACACCAUUGUUUUUCAG	-67.6	76.0563	142	.	.	.	0	0	0	0	0	0	0	0	0	0	0	0	0	0	0	0	0	0	0	0	0	0	0	0
4I_ZNF692___ENSG00000171163___ENST00000451251___protein_coding___protein_coding	1	248855458	248855557	-	4I	ZNF692	ENSG00000171163	ENST00000451251	protein_coding	protein_coding	.	.	.	.	0.219576	0.102374	0.0895657	0.0789091	GUAGGACUUAGGGAGAUGGGGUUCUGGGGAGGGCCGAGAGGAGGGAGGCAGAGAAGGGCAGGCAGGAGUCAUGCUGCUCCUUUCCAUUCUUCUCCUCAG	-33.7	59.596	99	EFTUD2	.	.	0	0	0	0	0	0	0	0	0	0	0	0	0	0	0	0	0	0	0	0	0	0	0	0
5I_ZNF692___ENSG00000171163___ENST00000451251___protein_coding___protein_coding	1	248855635	248855724	-	5I	ZNF692	ENSG00000171163	ENST00000451251	protein_coding	protein_coding	.	.	.	.	0.708337	0.751236	0.777719	0.0933258	GUAACCUGAUGGCUGAGACAGAAAGGGCAGGGGCGUCCUGGGAUGUGGCCCUCCCUCGAGGCCCUCUGCUCCCUCUUUGCUGCCCGUAG	-35.2	64.0449	89	.	.	.	0	0	0	0	0	0	0	0	0	1	0	0	0	1	0	0	0	0	0	0	0	0	0	0
10I_ZNF692___ENSG00000171163___ENST00000451251___protein_coding___protein_coding	1	248857859	248858130	-	10I	ZNF692	ENSG00000171163	ENST00000451251	protein_coding	protein_coding	.	.	.	.	0.0725867	0.0578487	0.0512546	0.0264797	GUUAGGGGCCGGGAGAAGGGCUUGGGGGAGGGUACCCAGGCAGCAGCCCCUAGCCUCCUCUCCAGGGCCUGUCCUGCUGCUCUUUUCCACCCUCAGGUUUCUCACUUUACCAGGACGGCCUGUGUGACUUGUGGCCUCCGAGGGUCCUGCUCCCCUCCUCAUGGUCUCAGCGAAUAGCGGCCCUUAGGGCUGGCCCCUUACAUGUGUGAGUGCCCAGGGCUGAGGGUGGCUGGCCACCUGAGUCCUGACCUGCCUCUUCUCCUGCUGGCAG	-119.8	63.8376	271	EFTUD2,AQR,SF3B4,PRPF4,SF3A3,PRPF8,DDX24,SRSF1	.	.	0	0	0	0	0	0	0	0	0	0	0	0	0	0	0	0	0	1	0	0	0	0	0	0
2I_ZNF692___ENSG00000171163___ENST00000530986___protein_coding___lncRNA	1	248858034	248858130	-	2I	ZNF692	ENSG00000171163	ENST00000530986	protein_coding	lncRNA	.	.	.	.	0.1	0.0804583	0.0665937	0.0215833	GUUAGGGGCCGGGAGAAGGGCUUGGGGGAGGGUACCCAGGCAGCAGCCCCUAGCCUCCUCUCCAGGGCCUGUCCUGCUGCUCUUUUCCACCCUCAG	-41.3	66.6667	96	EFTUD2,PRPF8,DDX24,AQR,SRSF1	.	.	0	0	0	0	0	0	3	0	0	0	0	0	0	0	0	0	0	0	0	0	0	0	0	0
2I_ACP1___ENSG00000143727___ENST00000272065___protein_coding___protein_coding	2	271939	272036	+	2I	ACP1	ENSG00000143727	ENST00000272065	protein_coding	protein_coding	.	.	.	.	0.274361	0.13233	0.230474	0.306381	GUAAGUACCAUUCAUUAUCUUAAAGAGGCCAACCUGAACUCCUCUGGGCAGGAAAUUGCAAAAAAAAAAAAAAAAUUCCAUGUUUCUUCCCCUGCAG	-12.6	38.1443	97	DDX3X	.	.	0	0	0	0	0	0	0	0	0	0	0	0	0	0	0	0	0	0	0	0	0	0	0	0
1I_TMEM18___ENSG00000151353___ENST00000355654___protein_coding___protein_coding	2	669675	669756	-	1I	TMEM18	ENSG00000151353	ENST00000355654	protein_coding	protein_coding	.	.	.	.	0.125815	0.0195802	0.0568765	0.113037	GUACGUAGAUGACACUUUCAGUUGUCUUUCUUCAUGUGUAUGUUUUUCAAAUCUAAACAUGUCUCAAACAAUUGUGUUUAG	-11.1	32.0988	81	LIN28B	.	.	0	0	0	0	0	0	0	0	0	0	0	0	0	0	0	0	0	0	0	0	0	0	0	0
4I_TMEM18___ENSG00000151353___ENST00000355654___protein_coding___protein_coding	2	675630	675757	-	4I	TMEM18	ENSG00000151353	ENST00000355654	protein_coding	protein_coding	.	.	.	.	0.0365433	0.00772441	0.00765354	0.0171181	GUGAGUAGCCCAGGAGGACUCAGGAGUGAGAGGCCCCUGCCUCCUGCGCUGGGAGAAGGCUGUGGGUGGGCCGUGAACCCGGCCUUGAGUGGCAGGACAGUGAGUGUCUGCUGGUGUGUUCCUACAG	-49.8	63.7795	127	SF3A3	.	.	0	0	0	0	0	0	0	0	0	0	0	0	0	0	0	0	0	0	0	0	0	0	0	0
3I_TRAPPC12___ENSG00000171853___ENST00000457845___protein_coding___protein_coding	2	3421786	3421880	+	3I	TRAPPC12	ENSG00000171853	ENST00000457845	protein_coding	protein_coding	.	.	.	.	0.142872	0.0867766	0.077117	0.0836383	GUGAGCAGCUGUGGCCAGUGGCUAUGCGUUUGGGUCAUGGAUUCCACCAUGCCUUGCAUGUGUGUUUGGUCACAUGUUCUGCCGUGUCUUGCAG	-34.6	54.2553	94	.	.	.	0	0	0	0	0	0	0	0	0	0	1	0	0	0	0	0	0	0	0	0	0	0	0	0
11I_TRAPPC12___ENSG00000171853___ENST00000382110___protein_coding___protein_coding	2	3478933	3479218	+	11I	TRAPPC12	ENSG00000171853	ENST00000382110	protein_coding	protein_coding	.	.	.	.	0.0417053	0.0197368	0.0242632	0.0282596	GUAAGAUCCCCAAGCUGCAGGAUCCUCCAUCCUCUGCCUUUCACAGACGCUAGAAACAUACACCCACACACGUCUCAGCAGGGGCCUGCGCUCUCUCUCUCCAGUCCACCAGCUCCAGGCAGUGGCUGUGGCCCUUAGGGGAAGUGACCCAACAGGGCCACCUAGGCUCUGCCCAGCAGCUCUGCACCACCCCCAGGCCCCUAACACGGCCCAGCACGCAGCCUGGAAUGGGCGGGCGUCUGUCCUGGUUGUGUGGGCCAACCCUGGGCGUGUGCUCCUCCCUAG	-106.3	63.5088	285	.	.	.	0	0	1	0	0	0	0	0	0	0	0	0	0	0	0	0	0	0	0	0	0	0	0	0
1I_RPS7___ENSG00000171863___ENST00000304921___protein_coding___protein_coding	2	3575350	3575591	+	1I	RPS7	ENSG00000171863	ENST00000304921	protein_coding	protein_coding	.	.	.	.	0.257465	0.0681411	0.0743817	0.0727012	GUAGGUUGGCGGCCUGCUCUCCGACAGAACUUUUCUUCUUGGGUUGAGGAAAACGCCUUUUGGAGUCAGGCCCUGGAGGGGCGAGCCUUGCUCACAGGGUGGGGAUACAGCCGAUUACCCGCCCUGUGCUUUCCGAUGGCUUCUGCGGGGCGAGCGGGGCCUGGCCGGGGGGUGCGGGCGGGAGGGCGAGCCAGCGGCGCCUGCAGCCCGGGCCGCGUAACGCUGACCGCUGUGCCUUCAG	-120.8	67.6349	241	LARP4,PABPC4,DDX3X,AQR,EFTUD2,GRWD1,RBM15,BUD13,RBM22,PRPF8,PRPF4,NCBP2,DDX6,GEMIN5	.	.	0	0	0	0	0	0	0	0	0	0	0	0	0	0	0	0	0	0	0	0	0	2	0	0
10I_ADAM17___ENSG00000151694___ENST00000310823___protein_coding___protein_coding	2	9517989	9518102	-	10I	ADAM17	ENSG00000151694	ENST00000310823	protein_coding	protein_coding	.	.	.	.	0.143416	0.143938	0.108044	0.0836372	GUAAGUUUUUCCAUUUCUUGUGUGAAUAUGCUGCUGGGAUUAUUAAGAUGAUUGGAUUAUAUUAUAAUUCUGUAUUUAAUAAGCAAUUUAUCUCUGUUUCCUUUUGACUUUAG	-12.1	27.4336	113	.	.	.	0	0	0	0	0	0	0	0	0	0	0	0	0	0	0	0	0	0	0	0	0	0	0	0
4I_RRM2___ENSG00000171848___ENST00000641198___protein_coding___protein_coding	2	10123530	10123735	+	4I	RRM2	ENSG00000171848	ENST00000641198	protein_coding	protein_coding	.	.	.	.	0.0864049	0.038922	0.0395122	0.0310732	GUAAUCGGAGGACCCCAGAAGACCCCUGCAGGGGUGACCGUCACGCCUCAGACAUAAAUGCACUUGGAGGUUCCCGUUGGCAAGGGGGGCUAACUGUGGGGCAUAGUAAGUGGUGCCAGCAUACUUAAAGUUUGAGUGCUCAGUGUGAGUCCUGUAGGCUUUACUCUCUUCCUUUUAUGCUAAAAUUGUGACUUCCGAACCUCAG	-58.1	51.2195	205	LIN28B,UCHL5,RPS3,GRWD1,SRSF1,PPIG,AQR,BUD13	.	.	0	0	0	0	0	0	0	0	0	0	0	0	0	0	0	0	0	0	0	0	0	0	0	0
10I_RRM2___ENSG00000171848___ENST00000641198___protein_coding___protein_coding	2	10129154	10129233	+	10I	RRM2	ENSG00000171848	ENST00000641198	protein_coding	protein_coding	.	.	.	.	0.326354	0.638557	0.684405	0.131304	GUAAAGUAUUGUUUACAUAGCCUUUUGCUUGUUUUGAAGCUGGUGCUCUGUAUUUAUAUCUUGAUGUGAACCUUUUCAG	-12.1	34.1772	79	PRPF8	.	.	0	0	0	0	0	0	0	0	0	0	0	0	0	0	0	0	0	0	0	0	0	0	0	0
3I_ODC1___ENSG00000115758___ENST00000405333___protein_coding___protein_coding	2	10441929	10442011	-	3I	ODC1	ENSG00000115758	ENST00000405333	protein_coding	protein_coding	.	.	.	.	0.151451	0.168598	0.193049	0.0827317	GUAUGUAUAAAGGACGAAUCACUUCAUGUAUAACUGAAAGCUGAUGCAAAAAGUCAUUAAGAUUGUUGAUCUGCCUUUCUAG	-11.6	34.1463	82	PRPF8,PUM2	.	.	0	0	0	0	0	0	0	5	0	5	0	1	4	0	0	0	0	0	0	2	0	0	0	0
5I_ODC1___ENSG00000115758___ENST00000405333___protein_coding___protein_coding	2	10443313	10443489	-	5I	ODC1	ENSG00000115758	ENST00000405333	protein_coding	protein_coding	.	.	.	.	0.175148	0.163386	0.16425	0.0745114	GUGAGUAUACGUGACCCUGUUAGGGAAGGGCGGGACACAACUGACAAUAACUAGUCUUAAUUCUAGAGUUAACUUUUUAUGGCAGUUGGUUCUGUAUUACAUGGGUUUCAGCCUAUCUGCUGCAUACAUUUUUGUUAUUAGCUGUGGAUCUGGCUGACUUAUUUUCUUGAUUCUAG	-44.7	39.7727	176	PRPF8,AQR,BUD13,HNRNPM	.	.	0	0	0	0	0	0	0	0	0	0	0	0	0	0	0	0	0	0	0	0	0	0	0	0
6I_ODC1___ENSG00000115758___ENST00000405333___protein_coding___protein_coding	2	10443571	10443701	-	6I	ODC1	ENSG00000115758	ENST00000405333	protein_coding	protein_coding	.	.	.	.	0.125131	0.0758538	0.0711923	0.0689	GUGAGAUUUUGGUGGGAUAGCUAGAGGUCAAGACAUUGAACAGUUUGAGUUUUACAGGCUUUCUCCUAGUGUUUGCUAUUAUUUUAAGAAAUACUAAGACACAGUGUCUCGUCUCUUUAUUUUACCCCAG	-32	37.6923	130	AQR,SF3B4	.	.	0	0	0	0	0	0	0	0	0	0	0	0	0	0	0	0	0	0	0	0	0	0	0	0
10I_ODC1___ENSG00000115758___ENST00000405333___protein_coding___protein_coding	2	10445049	10445154	-	10I	ODC1	ENSG00000115758	ENST00000405333	protein_coding	protein_coding	.	.	.	.	0.0610571	0.0350857	0.0753143	0.0605524	GUAAGUAUUCAGUUUACAUUUAUGUUGCAGGUUAAUCUUAAGAAUUGUAUUGCUAAGGCUUCUAAGUGAAUUUCUCCACUCUAUUUGCAUUUUGUUGCAUUUCAG	-10	31.4286	105	PRPF8	.	.	0	0	0	0	0	0	0	0	0	0	0	0	0	0	0	0	0	0	0	0	0	0	0	0
9I_ROCK2___ENSG00000134318___ENST00000401753___protein_coding___protein_coding	2	11198585	11198680	-	9I	ROCK2	ENSG00000134318	ENST00000401753	protein_coding	protein_coding	.	.	.	.	0.262	0.302789	0.330032	0.0937895	GUAUGUAUUAACAAAAAAUGUUUAUUUUUAAUAUACCUAAUGUUUAUCAGCUGCUGUAAUUACCAAUGUAAUUUUAACUUUUUUCCAUGUUUCAG	-3.6	23.1579	95	TRA2A,ZNF622	.	.	0	0	0	0	0	0	0	0	0	0	0	0	0	0	0	0	0	0	0	0	0	0	0	0
18I_ROCK2___ENSG00000134318___ENST00000401753___protein_coding___protein_coding	2	11215086	11215320	-	18I	ROCK2	ENSG00000134318	ENST00000401753	protein_coding	protein_coding	.	.	.	.	0.237402	0.216735	0.220214	0.0817521	GUAGGUGGAUCUAAUUUGUAGUAAAGAUACUGGGUUUUAUUUUUAACGCGAUAACAUUAGUUUUAAUUGACAGUGUUGCAAAAGGCCUUUACCUCUAAUUUUAGAAAUCAUUUGGAAAAUAUUUUUAGGUUUUUGUUUAUUUUAAAUAGUUUCUAAUGGGGGAAUACAUUGACUUAUUUUCAUUACAUACAUGUGUGUUUGUUUGUUGUUGUUUGGUUUUGAAUGGAAUAACAG	-41.4	28.2051	234	.	.	.	0	0	0	0	0	0	0	0	0	0	0	0	0	0	0	0	0	0	0	0	0	0	0	0
4I_LAPTM4A___ENSG00000068697___ENST00000175091___protein_coding___protein_coding	2	20037438	20037537	-	4I	LAPTM4A	ENSG00000068697	ENST00000175091	protein_coding	protein_coding	.	.	.	.	0.127677	0.182141	0.186202	0.145444	GUAAGUAUACUGUAUUUUCAUCUUUUAGAGUUUGACCUUAGGGGAGCUUAGUAAUUUCCUAUAUGUGAUACAAUGUUAUGGUUGUUAUUUUUUCUCCAG	-14.5	31.3131	99	.	.	.	0	0	0	0	0	0	0	0	0	0	0	0	0	0	0	0	0	0	0	0	0	0	0	0
14I_ITSN2___ENSG00000198399___ENST00000622089___protein_coding___protein_coding	2	24248750	24248836	-	14I	ITSN2	ENSG00000198399	ENST00000622089	protein_coding	protein_coding	.	.	.	.	0.134209	0.387256	0.362151	0.10964	GUACGUAUAGUAGUGAUCUUAAAAAAUUACUAACGUGUUUGCUCUGUCGCAAUCUUGAAUUCAUAGUUUCUUCUUUGUCUUUUCAG	-13.6	32.5581	86	.	.	.	0	0	0	0	0	0	0	0	0	0	0	0	0	0	0	0	0	0	0	0	0	0	0	0
24I_NCOA1___ENSG00000084676___ENST00000405141___protein_coding___protein_coding	2	24768135	24768220	+	24I	NCOA1	ENSG00000084676	ENST00000405141	protein_coding	protein_coding	.	.	.	.	0.999329	1	1	0.998435	GUGAGUUUCCACUUCAAGUAGUACCCACUCAUAAGCCGGGGGGGCAGACCCUUCUGUCUAAACACAUCUUUUAUUUGUGUUCCAG	-22.8	47.0588	85	.	.	.	0	0	0	0	0	0	0	0	0	1	0	0	0	0	0	0	0	0	0	0	1	0	0	0
21I_NCOA1___ENSG00000084676___ENST00000407230___protein_coding___protein_coding	2	24768135	24768223	+	21I	NCOA1	ENSG00000084676	ENST00000407230	protein_coding	protein_coding	.	.	.	.	0.999352	1	1	0.998489	GUGAGUUUCCACUUCAAGUAGUACCCACUCAUAAGCCGGGGGGGCAGACCCUUCUGUCUAAACACAUCUUUUAUUUGUGUUCCAGCAG	-22.8	47.7273	88	.	.	.	0	0	0	0	0	0	0	0	0	1	0	0	0	0	0	0	0	0	0	0	1	0	0	0
12I_DNMT3A___ENSG00000119772___ENST00000402667___protein_coding___protein_coding	2	25246064	25246159	-	12I	DNMT3A	ENSG00000119772	ENST00000402667	protein_coding	protein_coding	.	.	.	.	0.159337	0.223505	0.362189	0.105684	GUAGUUGGCCUGCUUCUGGAGAGGGUGGCACCAGGAGGCCUGCAUCCGAGGAGCAGGCGCGGCCUCCUCUGACGCCAGCUCUCCUCCCCUUGCAG	-41.4	67.3684	95	PRPF8,GRWD1,EFTUD2	.	.	0	0	0	0	0	0	0	0	0	0	0	0	0	0	0	0	0	0	0	0	0	0	0	0
14I_DNMT3A___ENSG00000119772___ENST00000402667___protein_coding___protein_coding	2	25246776	25247050	-	14I	DNMT3A	ENSG00000119772	ENST00000402667	protein_coding	protein_coding	.	.	.	.	0.104613	0.0479562	0.0638613	0.0674635	GUGAGUGUCCCUGCUGGGAGCUCGGAGGAGGAGCCUAGAGCACUAGGAGGCCUGGAAGUUGGAGUGCAGGUCGGGCUUGAGCAGAACGGAGGCCCAGGAGGCAGCGACUCCUUUCUCUCCACCUCGCUCGCCCGUAUGCACAUCCCGCUCCUCCUCAGCGGUUCCUCCCCAUCUUGCCUGUGCCACCCUCACUACUCAGAGUCUGGCCUUGAGCCUGACCCAUCUGCCUUCCAGCCUGUCCUGACAACCCCAACCCUGGCGUGUCACCCUCCAG	-103.1	63.1387	274	PPIG,PRPF8	.	.	0	0	0	0	0	0	0	0	0	1	0	0	0	0	0	0	0	0	0	0	0	0	0	0
1I_KIF3C___ENSG00000084731___ENST00000264712___protein_coding___protein_coding	2	25929071	25929304	-	1I	KIF3C	ENSG00000084731	ENST00000264712	protein_coding	protein_coding	.	.	.	.	0.0537339	0.0874506	0.0741502	0.062	GUCAGUACCUCCAUGGUCCCAGGCAGCACUGGACCCAGGAGGCAGGGGAACUGCAGGCGCUGGGUGAUGCUAAAGAGGGUUUUGCUGGUACCCGAAGGGCAGGAAGGGCAAGGGGUGACUGGGGAUGUCAGAAGGAUUCCUGCAGCAACAGGAUGGGGCAAAGGAGAGGACCCACUUUCCUGUUUCCUGUAUUUCCCUAACCUCCCCUUUCGCCUGCGUCAUCUCCCCUGCAG	-95.1	58.7983	233	.	.	.	0	0	0	0	0	0	0	0	0	0	0	0	0	0	0	0	0	0	0	0	0	0	0	0
3I_SLC35F6___ENSG00000213699___ENST00000344420___protein_coding___protein_coding	2	26775215	26775463	+	3I	SLC35F6	ENSG00000213699	ENST00000344420	protein_coding	protein_coding	.	.	.	.	0.0469274	0.066	0.0676089	0.0369798	GUGAGUAACCAGGCCAGGCUGAGAAGGGCUCAGGGGAAGCUGUGGCUGAAGGGGCUACUGGUGAAACAGCCCUAUCCCACCCACCUCCACUUCAUCCCACCAUUCCCCCAGACUUCACACGCACAGGCACACAGGCAGGACUGAUCGAGCGCUUACUAUGAGCUUGGCAUGUCUAUCACCAAAGACCCCUUAGUGACAGAUGGCCUUCGCCUUGGGAAGCUAACUGUAAUUUGUUUCUCCUUUCCUAG	-71.3	54.4355	248	.	.	.	0	0	0	0	0	0	0	0	0	0	0	0	0	0	0	0	0	0	0	0	0	0	0	0
5I_MAPRE3___ENSG00000084764___ENST00000233121___protein_coding___protein_coding	2	27025737	27025879	+	5I	MAPRE3	ENSG00000084764	ENST00000233121	protein_coding	protein_coding	.	.	.	.	0.0772394	0.112528	0.0952535	0.0637394	GUGAGUGGGAUGGGUAAGGGUAGCUGAGAUAGCCCUGUCACCAAAGCCAGGCCCUUGGGGUGUCUGCAGGGACGAGAGGAGGGCAGGCAGGGGAACCUGAGGUGGGGACCUCUGGCUUGAACAUCACUUUGUCCCCAAGCAG	-54.3	60.5634	142	.	.	.	0	0	0	0	0	0	0	0	0	0	0	0	0	0	0	0	0	0	0	0	0	0	0	0
4I_TMEM214___ENSG00000119777___ENST00000238788___protein_coding___protein_coding	2	27035728	27035969	+	4I	TMEM214	ENSG00000119777	ENST00000238788	protein_coding	protein_coding	.	.	.	.	0.0714896	0.071805	0.0829253	0.0660166	GUGAAAGGGGCACGGGAGGGAUGACCAUCUUGGGAGCCUCCUCCUUUUUUUCCUGCUUCCAGUACCACUCAGUGGUUCUGUUUCCAGCAGAGAAAUGUGCUAACCUUAACACUUUUUGGAAAGUGUGGAGGAAGUUAGGAGUCAGUGGACCUGGGGCCUGGGCUCACCGCUGACAAAUGGGAGAUUUCAGGUUUGGGAUGCCAAAUAAUGUGAGUAGGUGUGAGAAUGUGUAUCUCUCCAG	-79.5	49.7925	241	AQR,PRPF8,RBM22,EFTUD2,DDX24	.	.	0	0	0	0	0	0	0	0	0	0	0	0	0	0	0	0	0	0	0	0	0	0	0	0
10I_TMEM214___ENSG00000119777___ENST00000238788___protein_coding___protein_coding	2	27038237	27038483	+	10I	TMEM214	ENSG00000119777	ENST00000238788	protein_coding	protein_coding	.	.	.	.	0.140805	0.133569	0.0796626	0.0860772	GCAGGUGGGGUGGGAGGCCAGCCUGUCCCUGUGCUAGAAGCAGAAGGGGAGCCUGGGUCACUGUCCCAUGGCCUGACACCUUUCAGGCUGAGUGGGAACAUUGCUGGAGCAGCCUCUAGGAAGCUGCUGCUCUGUGGGUGGUAGGUGGAGGGUCUUUCAGCCUGAAGGAGCCAGGGCUAAUGGAGGACAGGAGGAUGGGUGAGGCUGCGCGAGCCACCUGACUAGGGGGUUGUGCUUUCCCCACAG	-108.7	61.7886	246	PRPF8,AQR,EFTUD2,SF3B4	.	.	0	0	0	0	0	0	0	0	0	1	0	0	0	0	0	0	0	0	0	0	0	0	0	0
11I_TMEM214___ENSG00000119777___ENST00000238788___protein_coding___protein_coding	2	27038532	27038701	+	11I	TMEM214	ENSG00000119777	ENST00000238788	protein_coding	protein_coding	.	.	.	.	0.0923373	0.0858284	0.0695148	0.0516154	GUGAGGAGCUGGGAGGACGUGGCAGGUUGAGCCCUGUCUGGAUUCUAGGUUCUGAGUGGGGGCUCCUCAGCCACUGUCCCUUCCCUGAGAAGGGACCCUGUUGGCAUGGAAAAUGAAGCAGGAUGGAAGCUCUGGAUUCCCUCACAGGCCAGACCUUUCUUGUCCAUAG	-65.7	56.8047	169	SF3B4,AQR,PRPF8,EFTUD2,BUD13	.	.	0	0	0	0	0	0	0	0	0	0	0	0	0	0	0	0	0	0	0	0	0	0	0	0
12I_TMEM214___ENSG00000119777___ENST00000238788___protein_coding___protein_coding	2	27038815	27039046	+	12I	TMEM214	ENSG00000119777	ENST00000238788	protein_coding	protein_coding	.	.	.	.	0.0434242	0.121234	0.123225	0.0351255	GUGCUGGCACCCGGUCCUCUCCAGCCCACACGCUAUCUUACAUCUCUGUCUCAGCACACCUGGGUUGGGCCUGUAUCACAUUCCUGCCCCACCUGUCUGGAGCCCCCCGCUGCCUCCAGGAUAAUGUGAAGGCUUGACGCUCUUUCGGGAAGGCCUGGCUUGAGGUCUGCCCUCAGAGGCAAAGACCAGCCCCUCGCUUCUGACAACUGUCUCCUGCUCCCCUCCCACCAG	-68	61.039	231	PPIG,PRPF8,AQR	.	.	0	0	0	0	0	0	0	0	0	1	0	0	0	0	0	0	0	0	0	0	0	0	0	0
14I_TMEM214___ENSG00000119777___ENST00000238788___protein_coding___protein_coding	2	27039837	27040029	+	14I	TMEM214	ENSG00000119777	ENST00000238788	protein_coding	protein_coding	.	.	.	.	0.0711615	0.0808594	0.0789375	0.0919792	GUGAGCUCCUCCCAGGGAGGGGAGAGGAGAGGCAGAAGAGAGAAGGCCUGGGUGUCAGGGAGGAGGCGACAGUCAGUGGGAAGCGCUUGUGAUUCUCCUUUCCCACGGCCUCCCUUUCCCCAGCUGUUUCUUGGGAGCUAAGUGGGCCUGAGGAGACUCAGAGCCCUCUUCCCCCACUUCCAUCUUCCACAG	-79.2	60.4167	192	PRPF8,AQR,SF3B4,SF3A3,EFTUD2	.	.	0	0	0	0	0	0	0	0	0	0	0	0	0	0	0	0	0	0	0	0	0	0	0	0
15I_TMEM214___ENSG00000119777___ENST00000238788___protein_coding___protein_coding	2	27040198	27040344	+	15I	TMEM214	ENSG00000119777	ENST00000238788	protein_coding	protein_coding	.	.	.	.	0.0617877	0.0810959	0.0712055	0.0551986	GUAAGUCAGAGACAGGGAGUCAAAUAAGGGGCUGGUUUUCCCAGGAGCAGAAUUCUGGGAAAGGAGCAGCACUGUGUGGCCUGAGUCUUUAGGGCCAGGAUGCAGUUCCCUGGAUACUCUGACCCCAUCCAUUCUCCAUGGUCCAG	-53.8	53.4247	146	AQR	.	.	0	0	0	0	0	0	0	0	0	0	0	0	0	0	0	0	0	0	0	0	0	0	0	0
2I_OST4___ENSG00000228474___ENST00000447619___protein_coding___protein_coding	2	27071463	27071600	-	2I	OST4	ENSG00000228474	ENST00000447619	protein_coding	protein_coding	.	.	.	.	0.0395255	0.0865109	0.18238	0.0914891	GUCAGAGGCACGCAGGGGCCGUCCCACGGGCCAGCCCCGCCGUGGCCGUGGCCGUGGCUGGCCCGUGGGGCGAGGACGGGUUCUUGCGAGGGCGAGGAGUGCGCCAGCCCGCAGCUCAGCCCCUCUCUUCUCCGCAG	-76.6	75.9124	137	DDX3X,PRPF8,AQR,DROSHA,EIF3G,RPS3	.	.	0	11	0	0	0	0	10	0	0	1	0	0	0	0	0	0	0	0	0	0	0	0	0	0
7I_KHK___ENSG00000138030___ENST00000260599___protein_coding___protein_coding	2	27099577	27099664	+	7I	KHK	ENSG00000138030	ENST00000260599	protein_coding	protein_coding	.	.	.	.	0.196977	0.151115	0.0753103	0.0922529	GUGAGUAUGGCAGCAGGAGGGGAAAAGGACUGGGACCUGUCCCUGCCCCAAACACCUGGCUGACCUAGCUACUUGCCCCUCCUCCAG	-27.7	60.9195	87	RPS3,EFTUD2	.	.	0	0	0	0	0	0	0	0	0	0	0	0	0	0	0	1	0	0	0	0	0	0	0	0
8I_ABHD1___ENSG00000143994___ENST00000316470___protein_coding___protein_coding	2	27130416	27130532	+	8I	ABHD1	ENSG00000143994	ENST00000316470	protein_coding	protein_coding	.	.	.	.	0.0228879	0.00760345	0.00906034	0.0695259	GUGAGUACUCUGAUUCAGGACACUUUGGCCCCAAGGAAAAUGGGCCAUGAGGGACGCAACAGACAGCCUGGGCUCCCAGUGAAGGCCAGUGUUUCUAACCUCUGACCCUCUCCUAG	-31.4	55.1724	116	.	.	.	0	0	0	0	0	0	0	0	0	0	0	0	0	0	0	0	0	0	0	0	0	0	0	0
2I_PREB___ENSG00000138073___ENST00000456259___protein_coding___protein_coding	2	27131831	27132009	-	2I	PREB	ENSG00000138073	ENST00000456259	protein_coding	protein_coding	.	.	.	.	0.0931629	0.155197	0.0629888	0.103635	GUAAUGGGUGGAGGUUGGCAUGGCCCUGUGGGUGGACUGUAGGCCUGUCUCUACCCUGAGUUUGCAGGAAGGAGUCUGGCCCAUCCUAUCGAGGGAAAUCCUGGGGGUGGGGAACAUGCUUUCCAGAAAGAGAGUUCCCAGCUAGGCCUUUCCUCACUGGUAUUCCUUCUGCCCACAG	-68.8	56.1798	178	BUD13,PRPF8,AQR,SUPV3L1	.	.	0	0	0	0	0	0	0	0	0	1	0	0	0	0	0	0	0	0	0	0	0	0	0	0
2I_SLC5A6___ENSG00000138074___ENST00000408041___protein_coding___protein_coding	2	27201113	27201349	-	2I	SLC5A6	ENSG00000138074	ENST00000408041	protein_coding	protein_coding	.	.	.	.	0.0643644	0.0193898	0.0149449	0.04025	GUAAGGGUGUGGGAUUGCGGUGCAGAUGAGCACCGAGGGGUUAACAGAGGGCCCUAAGGGACUCUAGGGAGAAAGGCUCCUGCCCUCUGAGCUCUUGGGUGUCCGUAGCUGUCAGGCUUUUCUGCUGGGAUGUAGGAGGUGGGUGGGGGCUGGGGUCUCUGGGGGCCAAGGGAGGACAUGGGGCCCGCUGCUGUGGAUGGUUCCACCCAGAGACUCAGAAGCACAUUUCCAUUCAG	-99.1	60.1695	236	SF3B4,PRPF4,EFTUD2,PRPF8	.	.	0	0	0	0	0	0	0	0	0	0	0	0	0	0	0	0	0	0	0	0	0	0	0	0
3I_SLC5A6___ENSG00000138074___ENST00000408041___protein_coding___protein_coding	2	27201453	27201665	-	3I	SLC5A6	ENSG00000138074	ENST00000408041	protein_coding	protein_coding	.	.	.	.	0.045684	0.105377	0.0924292	0.0427028	GUAAGGCAGGGCUUGCUAUCUUCUUGUUUUCUCAAAGCCCUCCUUUGAGGGCUUUCACAGGGGUCUUGCUAAGGGAUGGGCCACCAGAGGCCCCAGGGAAAUGUUGGGUAUUGGGUCCCAAGACCCUGGGACCAUGCGGGCAAGUAGAGAUUGGUGCCCAAGGAAUGCCCUGCCAACGAAUUGCUAAUUGUUCUCACCUCUGCUCUUCCCAG	-80.2	54.2453	212	RBM5,TIAL1,TIA1,RBM22,EFTUD2,PRPF8	.	.	2	0	0	0	0	0	0	0	0	0	0	0	0	0	0	0	0	0	0	0	0	0	12	0
4I_SLC5A6___ENSG00000138074___ENST00000408041___protein_coding___protein_coding	2	27201847	27201987	-	4I	SLC5A6	ENSG00000138074	ENST00000408041	protein_coding	protein_coding	.	.	.	.	0.091	0.117714	0.12785	0.0664786	GUGAGUGAUGCAUCUGGAUCCACAGUCAUGUGUAGCAGGAUGGACCUGGGGGUUGGCAGGGCUGUCACCAGGAGAGCUGAGGACUGCCGUGAGGGCUGGCAGGACUGGCCUUGUGACAGGCCUGCACUGUGUCUCGGCAG	-56.4	61.4286	140	SND1,EFTUD2,SF3B4,AQR	.	.	0	0	0	0	0	0	0	0	0	0	0	0	0	0	0	0	0	0	0	0	0	0	0	0
3I_ATRAID___ENSG00000138085___ENST00000380171___protein_coding___protein_coding	2	27215392	27215473	+	3I	ATRAID	ENSG00000138085	ENST00000380171	protein_coding	protein_coding	.	.	.	.	0.22258	0.286309	0.389753	0.250778	GUAAGUAGUUAGGUACCUCCCACCCAAAAGGCUAAUAUAAUGUAGGUUGAUGCGAAAGUGCUAACAUUGUGUACUUUGCAG	-11.5	40.7407	81	.	.	.	0	0	0	0	0	0	0	0	0	0	0	0	0	0	0	0	0	0	0	0	0	0	0	0
6I_ATRAID___ENSG00000138085___ENST00000380171___protein_coding___protein_coding	2	27216620	27216843	+	6I	ATRAID	ENSG00000138085	ENST00000380171	protein_coding	protein_coding	.	.	.	.	0.0922601	0.0789731	0.0531659	0.0644619	GUGAGGAAUUAGGCCGUCUAACUAGGGAUACAAGGAAUGCAUAGAGCAAGUCUUCUCAGAAAGGAGAGCCACAAGACCAGGAGCUGAUACAAAUUUCCUAUAGGUGGAAAACUAUAGAAUUGCCCUAGACAAAGUGAUAGGUAUAUUAGGAAAGAACUAGGUGUUAGGAUGUGGCCCUCCGUGUAACGUUGUAUGGGGGUGUUUUUUGGUCUGUUGUUCACAG	-57.2	43.4978	223	.	.	.	0	0	0	0	0	0	0	0	0	0	0	0	0	0	0	0	0	0	0	0	0	0	0	0
10I_CAD___ENSG00000084774___ENST00000264705___protein_coding___protein_coding	2	27224876	27225009	+	10I	CAD	ENSG00000084774	ENST00000264705	protein_coding	protein_coding	.	.	.	.	0.132692	0.0454286	0.0497744	0.0823835	GUAUGACUGGGGCAAGGCUGGAAUGAAAAGAGGACUGGGCAGGGGGGCCCAGUGGUCACUGUGGGUUAUUAAACUUUGAUUGCCUCUCUACCCACAAGGUUCUGAUGCCUGUAACUCCCCUCUCCAUCCUCAG	-40.6	53.3835	133	.	.	.	0	0	0	0	0	0	0	0	0	0	0	0	0	0	0	0	0	0	0	0	0	0	0	0
12I_CAD___ENSG00000084774___ENST00000264705___protein_coding___protein_coding	2	27225926	27226130	+	12I	CAD	ENSG00000084774	ENST00000264705	protein_coding	protein_coding	.	.	.	.	0.0662304	0.0878873	0.0761961	0.035348	GUGAGUGAAUGGGGGAAGGGUGGGCGUCGUGUCAGGCAGGAUGAGCUUUUGGAAGAGCAGAGGCCCAGGCCAAGGUCUUUGAGAGUUGUAUGUCCCUCAGACCCAGGUUAGGUGCAGCCCCAGAGGUAACAGGACCCUGGGGUGCAGCCUUCUGCCUCUCCUGACUCUGCUUGGCAGUGACCUCCAUGGCACCCCCCUUCACAG	-93	59.8039	204	PRPF8,BCLAF1,EFTUD2,SF3B4,RBM5,SF3A3	.	.	0	0	0	0	0	0	1	0	0	1	0	0	0	0	0	0	0	0	0	0	0	0	0	0
19I_CAD___ENSG00000084774___ENST00000264705___protein_coding___protein_coding	2	27233140	27233311	+	19I	CAD	ENSG00000084774	ENST00000264705	protein_coding	protein_coding	.	.	.	.	0.0854035	0.0393099	0.0327368	0.0605439	GUGAGGGAGAUGGAGGCUUCCUGGUAGCUUGAGUGGCCAGGGUCGAGUAGAACAGCUGGCUGACCUAAGAUUCUUUGAAACUUGGUGGCGGCUGAGGGAAGCAGUGAGCAGGAAGGCUCAGAUUCCUGCCCUCUUUUGCUGCCACCACUUGUUUCUCCCCCUGCAACGUAG	-62.3	55.5556	171	LIN28B,GRSF1,AQR	.	CID_005599	0	0	0	0	0	0	1	0	0	1	0	1	0	0	0	0	0	1	0	0	0	1	0	0
20I_CAD___ENSG00000084774___ENST00000264705___protein_coding___protein_coding	2	27233536	27233625	+	20I	CAD	ENSG00000084774	ENST00000264705	protein_coding	protein_coding	hsa-mirtron-1259	.	+	.	0.109618	0.153674	0.188944	0.0886517	GUGGGCUGGGACCUGGUGGGUUACCCGGAGGCUGGAUGAUGCUUGGGGGAAAGUGUGAACAACUCAGCUAAGCUCCCUGCCUCCUGUAG	-30	59.5506	89	PRPF8,SF3B4,EFTUD2	.	.	0	0	0	0	0	0	0	0	0	0	0	0	0	0	0	0	0	0	0	0	0	0	0	0
21I_CAD___ENSG00000084774___ENST00000264705___protein_coding___protein_coding	2	27233808	27234007	+	21I	CAD	ENSG00000084774	ENST00000264705	protein_coding	protein_coding	.	.	.	.	0.0676633	0.0532111	0.0403216	0.0313065	GUGGGAGGCUGCAGACAGUGAAGUCUCUGAGGGCAUGCUGCCAGCCCUGGAGGAGACUUCCUUCUCUGGUCCAGCAGAAUCAUAGGCACCAGGGCUGGGAACAGUGGGCUAUGUGGGGCUCGUUAAAGGAAGAGACAAUCCUAGAGUAAGUGAGAGAAGAAAGUGGCCCUAUGUCCCACUGUCUGUGUCCCCCCGCUAG	-82.9	56.2814	199	PRPF8,AQR,SF3B4	.	CID_005600	16	4	9	0	0	0	2	1	0	6	2	12	1	11	2	1	1	0	0	0	3	0	10	10
24I_CAD___ENSG00000084774___ENST00000264705___protein_coding___protein_coding	2	27235427	27235535	+	24I	CAD	ENSG00000084774	ENST00000264705	protein_coding	protein_coding	.	.	.	.	0.137833	0.155602	0.072537	0.0739167	GUAUCAGAAUCCAGGAGGGCUUCCCGAGGGCCGUGGCUCCCUGGGCCAGGGCUGACCUUGAAAUGGAAGACAGGAAGAAAACAAUUUCAUCCUUCUGUUUGGUUUCAG	-37.9	52.7778	108	RBM5	.	.	0	0	0	0	1	0	0	0	0	0	0	0	0	0	0	0	0	0	0	0	0	0	0	0
29I_CAD___ENSG00000084774___ENST00000264705___protein_coding___protein_coding	2	27237882	27238055	+	29I	CAD	ENSG00000084774	ENST00000264705	protein_coding	protein_coding	.	.	.	.	0.0597168	0.0699653	0.0358728	0.052422	GUAGGGAGUGUGCAUGUGGCAGGAGGCCACCACCCAGUGUCUCCUGGCUUGUGGGCCCCUGCCUAAGUGGGCUGGUAGCAGUGAGGAUUCAGGGGAGCUCCUGGGGACUCUGGGCUCUGAUGAGCACAGUCAGAGAUUCUGCACACUCCUUCAUCAGUUCUUUCUGCUCCCAG	-73.7	58.9595	173	PRPF8	.	.	0	0	0	0	0	0	0	0	0	0	0	0	0	0	0	0	0	0	0	0	0	0	0	0
32I_CAD___ENSG00000084774___ENST00000264705___protein_coding___protein_coding	2	27239232	27239330	+	32I	CAD	ENSG00000084774	ENST00000264705	protein_coding	protein_coding	.	.	.	.	0.141316	0.0873061	0.0938061	0.0988673	GUGUGGGGAUGAGGCCCAGAGCAGGAGGGGGGCUCUCCAGCCCUAGGAUAUGUUCUCUGGGGAUCCUUUCCCUAGCAUAACCCAUGUCCUCUGGGCAG	-42	60.2041	98	PRPF8	.	CID_005601	0	0	0	0	0	0	0	0	0	0	0	0	0	0	0	0	0	0	0	0	0	0	0	0
36I_CAD___ENSG00000084774___ENST00000264705___protein_coding___protein_coding	2	27240955	27241057	+	36I	CAD	ENSG00000084774	ENST00000264705	protein_coding	protein_coding	.	.	.	.	0.263245	0.457902	0.443539	0.189265	GUGAGACUCCACCCUGACACACACUCACCUCGGGGACCUCUGAUCUGGCCUUGGUAGGAGGAACCCUCUGACCAGCCUUUUCUGCCCCAUCCCUCACUGCAG	-27.7	59.8039	102	AQR,EFTUD2,SF3B4	.	CID_005602	0	0	0	0	0	0	0	0	0	0	0	0	0	0	0	0	0	0	0	0	0	0	0	1
37I_CAD___ENSG00000084774___ENST00000264705___protein_coding___protein_coding	2	27241227	27241321	+	37I	CAD	ENSG00000084774	ENST00000264705	protein_coding	protein_coding	.	.	.	.	0.253447	0.127713	0.120585	0.186457	GUGCCUGGGGCAGGGAGGAUGGGACCACCCAGAGCUUUGAGGAUUUGGAAAGCUGGGGCUAGGACCUUUCUAGCUAACUUGGGCUCUUUCUUAG	-30.1	55.3191	94	.	.	.	0	0	0	0	0	0	1	0	0	2	0	0	1	0	0	0	0	0	0	0	0	0	1	0
39I_CAD___ENSG00000084774___ENST00000264705___protein_coding___protein_coding	2	27242123	27242301	+	39I	CAD	ENSG00000084774	ENST00000264705	protein_coding	protein_coding	.	.	.	.	0.0856517	0.0708258	0.0565112	0.0836966	GUGAGGCCAGCCUGGGUACUGAGAUGGGGUUAAGAAGGCUGGACCCAGGGGCAUGAGAACCCUUCUGCCCACGUUUUCUGUGUUUUGGGCCAGAUGAGUGAGGGGACCCCAGAAGAGGGGGACUGGCAGUUGGGGGGCCUCUGAGCUGCAAAAGACAGGAUUUUCCCCUUUUUUCCAG	-65.6	57.3034	178	.	.	.	0	0	0	0	0	0	0	0	0	0	0	0	0	0	0	0	0	0	0	0	0	0	0	0
40I_CAD___ENSG00000084774___ENST00000264705___protein_coding___protein_coding	2	27242427	27242619	+	40I	CAD	ENSG00000084774	ENST00000264705	protein_coding	protein_coding	.	.	.	.	0.118828	0.0597552	0.087599	0.0687187	GUGAGGGUGGUGGCAGGGUUUGGAUCCCUGCCAGGGGACGAUCUAGAGAGGGAGGCAGGAAGUGGUUACCCCGGUACAGGACAGCUGCAUCAAGGAGGCCUUCAUUCUGCUCCAGAGGCUUUUAAAAGCUUGGAAAUGAUGUCGGGGGGCACUCAGUCUGGGAUCCCUGUGGUGACUGGAUUCCUCUCCUAG	-66.9	56.7708	192	PRPF8,AQR	.	.	0	0	0	0	0	0	0	0	0	0	0	0	0	0	0	0	0	0	0	0	0	0	0	0
41I_CAD___ENSG00000084774___ENST00000264705___protein_coding___protein_coding	2	27242775	27242871	+	41I	CAD	ENSG00000084774	ENST00000264705	protein_coding	protein_coding	.	.	.	.	0.130792	0.159896	0.116448	0.0849792	GUGAGACCCUCACAGCCCUGCCUGGAAGCCAUGGAGAUGUGGGUUGGGCAGUCAGAGCCCAGCGCUGCAUCCACCAUGGCUCUCCUCACCCUCCAG	-44.6	63.5417	96	.	.	.	0	0	0	0	0	0	0	0	0	0	0	0	0	0	0	0	0	0	0	0	0	0	0	0
43I_CAD___ENSG00000084774___ENST00000264705___protein_coding___protein_coding	2	27243292	27243415	+	43I	CAD	ENSG00000084774	ENST00000264705	protein_coding	protein_coding	.	.	.	.	0.0705366	0.114089	0.027187	0.0607073	GUGGUGCAGCAUCAGAGUCAGAGACUGCCUCGGGGCUGGUGGACGGGAGGAGACUUAGUCCUGGACAAGCCAUCCAUGGGCUGCACGAUAACACUUCCUUUUUUUUUUUUUUUUUUUUUGCAG	-33.6	49.5935	123	U2AF2	.	.	0	0	0	0	0	0	0	0	0	0	0	0	0	0	0	0	0	0	0	0	0	0	0	0
4I_MPV17___ENSG00000115204___ENST00000430991___protein_coding___protein_coding	2	27312772	27312993	-	4I	MPV17	ENSG00000115204	ENST00000430991	protein_coding	protein_coding	.	.	.	.	0.0774932	0.0453575	0.0849729	0.0909186	GUAAGUUCUCCCCUCAACAGGGCUUCAGUGGACUCAACAGUGGUCUUAGUUCUUUGCCAUCCUUUGGCUUCCCUUGGACUCUCACACCUAAGCCAACCUGCCGCCCUCUUUUUUCUUAGUGUCCACUUCCCCUAUUCUGAUACUUGGGGCAGGGAGCUUAGUGAGGUAGAGGCCUAGGGCUCCCUCACUGCAGCCUGCUGCUAUCUGGGGUUUACUUCCAG	-69.2	52.9412	221	PRPF8	.	.	0	0	0	0	0	0	0	1	0	0	0	0	0	0	0	0	0	0	0	0	0	0	0	0
5I_GTF3C2___ENSG00000115207___ENST00000622534___protein_coding___protein_coding	2	27336028	27336197	-	5I	GTF3C2	ENSG00000115207	ENST00000622534	protein_coding	protein_coding	.	.	.	.	0.193213	0.210438	0.223036	0.205426	GUGAGGUGGGGUUGGACACUGCCAUGGGAGGGUGGUUGAGGACAGCAGGAUGGGGUCUGGACAGGAUAGGGGGAAGGGCUUGGAUUGGGCUGAGACAAGGGGAGCUUACCUCUGGCAGCCCUGCGUCCCUUCUUCCUACCCACCAUCCCCACAUGCUCUCUCUCUCCAG	-72.3	60.9467	169	PRPF4,EFTUD2,PRPF8,AQR	.	.	0	0	0	0	0	0	0	0	0	0	0	0	0	0	0	0	0	0	0	0	0	0	0	0
7I_GTF3C2___ENSG00000115207___ENST00000622534___protein_coding___protein_coding	2	27337342	27337480	-	7I	GTF3C2	ENSG00000115207	ENST00000622534	protein_coding	protein_coding	.	.	.	.	0.174986	0.107623	0.187007	0.0660652	GUAAGUUGAAGCAACAUCUCUGUAGCUUAGGAAGGGUGACACCACUGGAGACGAAAGGGUGACAGAGGCUCUAUAAUGGGAACCCUGAGAUGGGUGAAACACUUCCAAAUUUAGACUGUUCCCUUUGUCUUCCCCCAG	-38.2	47.8261	138	G3BP1,PPIG	.	.	0	0	0	0	0	0	0	0	0	0	0	0	0	0	0	0	0	0	0	0	0	0	0	2
7I_EIF2B4___ENSG00000115211___ENST00000405940___protein_coding___lncRNA	2	27368113	27368371	-	7I	EIF2B4	ENSG00000115211	ENST00000405940	protein_coding	lncRNA	.	.	.	.	0.30064	0.421469	0.507302	0.361198	GUAGGAUCCUAUGAAAUUGUCAUAACUUUUGAGUCUGAGGAGUUUUAGUAAGUCAGUAUUGAAAGUUUCUAGUAAUCUGAGAUGGACUCUGUAGGAAAAAGUAUGAACCCAAGGCAGAACUGUAGAGGAGUGGGGAAAUCUGCUAGUGAAGGGAGUUCCUUUUCAUCAGGGGCAGGUGGGCAGUAGAUGCUCAAGCUCCCUUUCAAAGUAUGUGACACCGCCAUCCCAUCAGCAUCCCAUCCUCUGUGAUCCACCCAG	-68	45.3488	258	GRWD1,YBX3	.	.	0	0	0	0	0	0	0	0	0	0	0	0	0	0	0	0	0	0	0	0	0	0	0	0
4I_SNX17___ENSG00000115234___ENST00000537606___protein_coding___protein_coding	2	27373971	27374084	+	4I	SNX17	ENSG00000115234	ENST00000537606	protein_coding	protein_coding	.	.	.	.	0.0892566	0.0770619	0.0774867	0.0964956	GUGAGGCGCUUGUUCAGCACUGCCCCUUCUUCCCCUACAUCCUGGGGUCCUGGGCUUGGAGAAUGAUUGGAACCAGCCAGUAUGAUGAGCUGUACUUCUAUCCCUAUCCCCAG	-32.2	54.8673	113	.	.	.	0	0	0	0	0	0	0	0	0	0	0	0	0	0	1	0	0	0	0	0	0	0	0	0
6I_SNX17___ENSG00000115234___ENST00000537606___protein_coding___protein_coding	2	27374433	27374688	+	6I	SNX17	ENSG00000115234	ENST00000537606	protein_coding	protein_coding	.	.	.	.	0.25171	0.272039	0.279824	0.268941	GUCAGGGCUGGGCCUGGAAGGGGAGGGGUGGGAGGUGCUGUGCUGGAUUGGAUUAUUGGGCCACAUAUUGAGACAGAAUAAUCUGGACAAGGGGGUGUAGUGCUGGGUGUUUCUGCCAGGCCUCCCAAGCUUCCUCCCACUAUACCAUUAGCCCCUGAUAGUUCCAGAUUGCUCCUGUUUUGCCCAUUUUCCAUUCUACCUCUUGCCUUAACCCAGCUUAGCCCCAUUACCCCUUUCCACCCCUUGGCCUCACAG	-94.3	54.1176	255	LIN28B,AQR,PRPF8,BCLAF1	.	.	0	0	0	0	0	0	0	0	0	0	0	0	0	0	0	0	0	0	0	0	0	0	0	0
10I_SNX17___ENSG00000115234___ENST00000537606___protein_coding___protein_coding	2	27375971	27376105	+	10I	SNX17	ENSG00000115234	ENST00000537606	protein_coding	protein_coding	.	.	.	.	0.0985149	0.172007	0.342007	0.249836	GUGUGAACCUACCCUCAGCCCUCCUCUGGAGCACCUUAAAGUGUAGAGUUUCCAGUACUCAAUAUGGGAGGCAUUAGUGGUGCUGGGCUCAGAGUGACCACUCUCAUCAAGCUGGACACUCUUCUUGCCCUCAG	-38.4	52.2388	134	.	.	CID_005604	0	0	0	0	0	0	0	0	0	0	0	0	0	0	0	0	0	0	0	0	0	0	0	0
11I_SNX17___ENSG00000115234___ENST00000537606___protein_coding___protein_coding	2	27376183	27376312	+	11I	SNX17	ENSG00000115234	ENST00000537606	protein_coding	protein_coding	.	.	.	.	0.112961	0.121798	0.0897829	0.0598217	GUAGGCAGCAAGUGUGGACUGAGCAGUGAGCAGGUGUGCUCCCCUUGCCUUUUGUCCUAGAUGUGAGGCUUGUCUUGAGAGGGAGGGGAAGUGAUCCUGCCCUCACCGGCACCUUGUGUCUGUCCCCAG	-45.2	58.1395	129	SF3B4	.	.	0	0	0	0	0	0	0	0	0	1	1	0	0	0	0	0	0	1	0	0	0	0	0	0
12I_SNX17___ENSG00000115234___ENST00000537606___protein_coding___protein_coding	2	27376387	27376478	+	12I	SNX17	ENSG00000115234	ENST00000537606	protein_coding	protein_coding	.	.	.	.	0.143648	0.156802	0.133857	0.135341	GUAAGUAUUACCUCCUGGUCAGAACCCUGGCUCUCAGCCCUGCCUCACCUCUCCUAGUGAGUUUCUGACACCUCUGCCUCUUCUUCCCCAG	-16.1	54.9451	91	PRPF8,EFTUD2,SF3A3	.	.	0	0	0	0	0	0	0	0	0	0	0	0	0	0	0	0	0	0	0	0	0	0	0	0
13I_SNX17___ENSG00000115234___ENST00000537606___protein_coding___protein_coding	2	27376520	27376605	+	13I	SNX17	ENSG00000115234	ENST00000537606	protein_coding	protein_coding	.	.	.	.	0.386047	0.570494	0.530682	0.306341	GUGAGUUCCAGCGUUGGUGAGGUUGCUGUUUGUUGGGGGAUCUUGCACGCCCAAGAUCUCUGACCCCACCCUGCCUUUGUUACAG	-25.2	55.2941	85	PRPF8,EFTUD2	.	.	0	0	0	0	0	0	0	0	0	0	0	0	0	0	0	0	0	0	0	0	0	0	0	0
2I_PPM1G___ENSG00000115241___ENST00000344034___protein_coding___protein_coding	2	27382228	27382475	-	2I	PPM1G	ENSG00000115241	ENST00000344034	protein_coding	protein_coding	.	.	.	.	0.0914413	0.146785	0.191291	0.141591	GUGAGCACUGGCAGAAUGCCCUAAAUUCCCCUUUCUGCAGCAUGUCUUCUCUUAUAGGACUCAGGGCACCUCUAGGAUUAGAGCCUAGGCAGACCUAGGCCUCUUGGUGGGUGAAGAGCACCCAGACUAAGGCAGAGCUGAGAAUUUCUGUAGUUAUUUACACUGGCCUGGGCCACCACCUCUGUCCAUACUCCUCUACGCUGCCUUAGUGAGACUGGAAGAUUCUGACUGUUGUUCUUGACCCCAG	-73.1	51.417	247	.	.	.	0	0	0	0	0	0	0	0	0	1	0	0	0	0	0	0	0	0	0	0	0	0	7	0
3I_NRBP1___ENSG00000115216___ENST00000233557___protein_coding___protein_coding	2	27433483	27433672	+	3I	NRBP1	ENSG00000115216	ENST00000233557	protein_coding	protein_coding	.	.	.	.	0.0941164	0.110344	0.169471	0.0742328	GUAAGGUUAUGGUACAGUUACUCUUGGGUGAGUGAAUUCUGGAAAGGUGAGAACUGGAAGAGCAAAGUCUUAAAAGAGGCCAACCAAACUUCAAUAGGUUGGGGGCUAGGAGGAGAUGAUCAUAUGGAGUGUUAAAAUGGAGGAUUUGUGAGAUAAGUUUAAUUCUCUUUCAUAUGAAUUUCUUCUCAG	-44.1	39.1534	189	UCHL5,TRA2A,PPIG,ZNF622,BCLAF1,ZNF800,FXR2	.	.	0	0	0	0	0	0	0	0	0	0	0	0	0	0	0	0	0	0	0	0	0	0	0	0
9I_NRBP1___ENSG00000115216___ENST00000233557___protein_coding___protein_coding	2	27436836	27437046	+	9I	NRBP1	ENSG00000115216	ENST00000233557	protein_coding	protein_coding	.	.	.	.	0.127638	0.187129	0.14229	0.0775	GUGAGCCUUCCUGCUUUCUCUGCCCUGUCCUCAUCCCCCUGCUUUUGCACCUUAUAACUUGAGGUACAGAGGCAAUAUAACUGAAACUUCUAGGCCUUCUCUACCAGCAUACAAAAUAUUUUUCUUUUCUUUUUUUUUUUUCCUAAGGCAUUCCUGCCAACCCUAGCCCCCAAUCCUCUGAUUAACCAAAGCCUUCUCUGUUUUCCCUAG	-33.1	43.3333	210	PRPF8,SF3B4,RBM5,U2AF2	ALL_AGO|slc1014_chr2|44|6|8|0.75|COORDS=chr2+:27513169	.	0	0	0	0	0	0	0	0	0	0	0	0	0	0	0	0	0	0	0	0	0	0	0	0
13I_NRBP1___ENSG00000115216___ENST00000233557___protein_coding___protein_coding	2	27440508	27440651	+	13I	NRBP1	ENSG00000115216	ENST00000233557	protein_coding	protein_coding	.	.	.	.	0.309224	0.305175	0.226531	0.0773846	GUGAGUAACUGAGAGGGUCUGAAAGGGGCAGAUUGGUCACGACCACUCUUGAGGCUCUGUAAACUGUCCAUUCUCUGGGAAUGCUUGAAUUUGCUAUUUUGCUUGUUUCUUUCCUUCCAUCUCCUUUCUCUUUUCUCGUCCAG	-29.9	45.4545	143	BUD13	.	.	0	0	0	0	0	0	1	0	0	0	0	0	0	0	0	0	0	0	0	0	0	0	0	0
14I_NRBP1___ENSG00000115216___ENST00000233557___protein_coding___protein_coding	2	27440702	27440804	+	14I	NRBP1	ENSG00000115216	ENST00000233557	protein_coding	protein_coding	.	.	.	.	0.221137	0.134735	0.136775	0.0938431	GUGAGAGCAGAGUGAGAAGCAGGCUUUCUUGAGGAAGCAGGCGGGGUUGGGUAUCCUAAGGCGUUCACAGAGCCCAUGUGACCUGUCUUCAUCUCCCUCCAG	-29	55.8824	102	EFTUD2,SF3B4	.	.	0	0	0	0	0	0	1	0	0	0	0	0	0	0	0	0	0	0	0	0	0	0	0	0
15I_NRBP1___ENSG00000115216___ENST00000233557___protein_coding___protein_coding	2	27440940	27441126	+	15I	NRBP1	ENSG00000115216	ENST00000233557	protein_coding	protein_coding	.	.	.	.	0.0984731	0.0983441	0.0715538	0.0717097	GUGGGGGCUGUGUGGGUGUGGAUUGUCUCCAUGGUUGUGGUGGAAGGGAGAGAGGACAUCUCAAAUAAGGCUCUAUCCUUUAGAGAAAAUGCUCCCUAGCAGCCAUGCCCUAUGGGCUCGAAAGACGUCUAGGUAUUGGGUUUUUUAUGGACAGGUCUCUAGAGUGACCCUCUCUUCCCUCCCUAG	-60.7	51.0753	186	.	.	.	0	0	0	0	0	0	0	0	0	0	0	0	0	0	0	0	0	0	0	0	0	0	0	0
16I_NRBP1___ENSG00000115216___ENST00000233557___protein_coding___protein_coding	2	27441180	27441266	+	16I	NRBP1	ENSG00000115216	ENST00000233557	protein_coding	protein_coding	.	.	.	.	0.390965	0.298547	0.374826	0.142279	GUAAGGCUCAGGGCUAGGGUUGCGCAGGGCUAGUAGCCAGAGGGUAGGGAAGAAAAGUCUCAUUUUCUGACUGUCCUAUUCUCCAG	-25.1	52.3256	86	EFTUD2	.	.	0	0	0	0	0	0	0	1	0	0	0	0	2	0	1	0	0	0	0	0	0	0	0	0
18I_NRBP1___ENSG00000115216___ENST00000233557___protein_coding___protein_coding	2	27441622	27441707	+	18I	NRBP1	ENSG00000115216	ENST00000233557	protein_coding	protein_coding	.	.	.	.	0.385118	0.0996235	0.0945882	0.156153	GUGAGGUUUCUGCCUUCAUCUGCCCUGGCUGCCCCCAUGCCUUCUCUUCUCUCAGCCCCCAUCUUACUGAGCUCUUCUCCCCCAG	-12.2	58.8235	85	.	.	.	0	0	0	0	0	0	0	0	0	0	0	0	0	0	0	0	0	0	0	0	0	0	0	0
4I_IFT172___ENSG00000138002___ENST00000260570___protein_coding___protein_coding	2	27445843	27445928	-	4I	IFT172	ENSG00000138002	ENST00000260570	protein_coding	protein_coding	.	.	.	.	0.170447	0.136929	0.144224	0.108153	GUGAGUAGGGAAGCUGUGCCCCGAGGGUGGAGGUUUUUGCCAGUCGCGAGCUGUGCCUAGUUCAUGGUUGCCCACUCUACUGCAG	-25.3	58.8235	85	.	.	.	0	0	0	0	0	0	0	0	0	0	0	0	0	0	0	0	0	0	0	0	0	0	0	0
7I_IFT172___ENSG00000138002___ENST00000260570___protein_coding___protein_coding	2	27447634	27447811	-	7I	IFT172	ENSG00000138002	ENST00000260570	protein_coding	protein_coding	.	.	.	.	0.0673051	0.0991356	0.140938	0.0781525	GUGAGGAAGCGAAAGGGCUGCUCCGUCUGUCCUUGUCCUCAUCUCUUCUUUGAUGCACAUAAACCUUUAUUCUCAGAUGUAUUUUACCUUCCUCUGCCAGGUGGCUAUCAGAGACCACUCUAUGGCCCUGGCACUCCUCUGACCCCUGAGCCAGGCUGUGCUGUCUCCCUCCUCUAG	-45.6	52.5424	177	.	.	.	0	0	0	0	0	0	0	0	0	0	0	0	0	0	0	0	0	0	0	0	0	0	0	0
5I_FNDC4___ENSG00000115226___ENST00000264703___protein_coding___protein_coding	2	27494466	27494546	-	5I	FNDC4	ENSG00000115226	ENST00000264703	protein_coding	protein_coding	.	.	.	.	0.177425	0.396263	0.297275	0.328163	GUAAGUAAAGGGGAACGGGGCUGAGGGUCAACCACAGCUAGUCAAUGGGUGAAACCUGUUAAACACCCUGGCUCCCGCAG	-23.1	55	80	.	.	.	0	0	0	0	0	0	0	0	0	0	0	1	0	0	0	0	0	0	0	0	0	0	0	0
15I_GCKR___ENSG00000084734___ENST00000264717___protein_coding___protein_coding	2	27508074	27508167	+	15I	GCKR	ENSG00000084734	ENST00000264717	protein_coding	protein_coding	.	.	.	.	0.0971075	0.0215914	0.0462258	0.106376	GUGAGAGUCCAGCCGUGACAAAGGGACCCAGGUGGCAGUUGCAGCCAGGCCUUCCUGGAGAUGCCUCUCCUGCUCCUCUUUCUCUCUCUCCAG	-27.2	60.2151	93	.	.	.	0	0	0	0	0	0	0	0	0	0	0	0	0	0	0	0	0	0	0	0	0	0	0	0
5I_ZNF512___ENSG00000243943___ENST00000413371___protein_coding___protein_coding	2	27599678	27599969	+	5I	ZNF512	ENSG00000243943	ENST00000413371	protein_coding	protein_coding	.	.	.	.	0.109591	0.122526	0.139687	0.102615	GUAAGGCAGUAACUUUGCUACUUCUUUUUCCUUGGGUGACUGAGCUUUAUUCUUUGAGGGUAAAGGAAAGAGAAGCCUUAGUUUGAGCCCUUCAGUGACCUCUGAGCCCUUUGAAUUGUUUGGGAGGGAAUGGCCUCCAUCCUGCCUCAUUAUACCCUUUCAUUCUGUCCUGACUUAGGCAGUCAGUCGGUUGAGGGACUGGGAAAUAGGGUGUUGAAGAGGAGGAGAGGGAAGAGAUUUUGGUAUUAGCAAGGGUGACAUGCUGGGCUUCAAGUUUCUGUCUUAUGUCAG	-98.9	46.3918	291	PRPF8,DDX24	.	.	0	0	0	0	0	0	0	0	0	0	0	0	0	0	0	0	0	0	0	0	0	0	0	0
1I_TRMT61B___ENSG00000171103___ENST00000419999___protein_coding___protein_coding	2	28850242	28850327	-	1I	TRMT61B	ENSG00000171103	ENST00000419999	protein_coding	protein_coding	.	.	.	.	0.370282	0.375024	0.449247	0.290141	GUGAGUAAUGUUUUCAGAACAUAUUAAAUGGUGUUUUUUCUUUUAAUUAAUAUAAUGACUUUAUGUUUUUCUUCUCUUAAAUUAG	-5.8	21.1765	85	U2AF2,PRPF8	.	.	0	0	0	0	0	0	0	0	0	0	0	0	0	0	0	0	0	0	0	0	0	0	0	0
9I_DPY30___ENSG00000162961___ENST00000446765___protein_coding___lncRNA	2	32023474	32023676	-	9I	DPY30	ENSG00000162961	ENST00000446765	protein_coding	lncRNA	.	.	.	.	0.125757	0.341856	0.396718	0.25196	GUGAUUCUAAUGUACAUUAAAGUUGGAGUACUAAUAAAAGCAUUGCAAAGGGGAUACAAUAUCUUCUAAUGUUAUCAACAUUUAUAGUAAUAGCUGUAAUUUAUUGCAUUCCUACUAAGUUUCAGGCAUAGUACAUUUUUACUUAAAUGAUCUCUGAUAUAAGCAGCUCUGCAAAGUAGAUAUUAUUAUUCCCAUUUUGCAG	-38.7	29.703	202	.	.	.	0	0	0	0	0	0	0	0	0	2	0	0	0	0	0	0	0	0	0	0	0	0	0	0
25I_BIRC6___ENSG00000115760___ENST00000421745___protein_coding___protein_coding	2	32464823	32465064	+	25I	BIRC6	ENSG00000115760	ENST00000421745	protein_coding	protein_coding	.	.	.	.	0.0875436	0.193485	0.193797	0.0924813	GUAAAUUAUGUUUUAAAUAGGUGUUGGCUUAGACAUUUAAAAAUAUCUUGAAAUAUACUCUAACUUUAGAAGGCAAAAUUUUUAAUACCAACUAGAUGUAUCAAGUUAUUUUCUUUUAUAAAAUAUUACAGUACAUACAUUAAGAGAAGAAACUUAUUAAUUUGCUAUUAUGGUUAGUAGUUUUUAUAGAACUAUAGUAAUAUCAAUAUAAAGUUAGAUUUUUUUUUUUUCCCUGCUCUAG	-34	22.4066	241	.	.	.	0	0	0	0	0	0	0	0	0	0	0	0	0	0	0	0	0	0	0	0	0	0	0	0
27I_BIRC6___ENSG00000115760___ENST00000421745___protein_coding___protein_coding	2	32467739	32467902	+	27I	BIRC6	ENSG00000115760	ENST00000421745	protein_coding	protein_coding	.	.	.	.	0.307209	0.184669	0.209945	0.121871	GUAAAGAACUUUAAGAAAGUAAAUUGAUACGCUUUCUAUGUUUCUGACAAGUUAUGAAAAAUGAAUAUAUAAUUAAAAAAUAUAACUAUCUUUUUAAAUACAUUGCUCAGAUUUUUAUUGUGGCAGAUGUGUAUAUAUGUAUAUUUAUAAUUUUUCAUUUCAG	-26.6	21.4724	163	.	.	.	0	0	0	0	0	0	0	0	0	3	0	0	0	0	0	0	0	0	1	0	0	0	11	7
9I_EIF2AK2___ENSG00000055332___ENST00000405334___protein_coding___protein_coding	2	37138363	37138508	-	9I	EIF2AK2	ENSG00000055332	ENST00000405334	protein_coding	protein_coding	.	.	.	.	0.222221	0.118524	0.251614	0.109441	GUAAGUGUAGACAAACAAUUGAGAUACUUAACAUAUUCAUAUUUCUGUCUGAAAGACAGAUUUUUAUGUUUAAGGAGAAUUUAGGGAAAGAAAUAAGUGAUAAAAACAGAAUUAAUAAACUAAUAGUUACACCCUUUUCUUCUAG	-24.1	26.8966	145	.	.	.	0	0	0	0	0	0	0	0	0	0	1	0	0	0	0	0	0	0	0	0	0	0	0	0
6I_SRSF7___ENSG00000115875___ENST00000425941___protein_coding___lncRNA	2	38749346	38749528	-	6I	SRSF7	ENSG00000115875	ENST00000425941	protein_coding	lncRNA	.	.	.	.	0.998973	0.999434	0.999698	0.893385	GUAUUUAUUUUAAUAAAGGAAUGGUUGGUAUUCUAGUUAAUCAAGUAAUUCUUUUAUUAGCAAGGCAGAAACUAGUGUUUUUCUAUAAACUUGAAUGUUAAUUGUACAGGUGUAUUUUACAAUUUUUGUUUAAUUAAAAAAAUGUUACUAUAUUAAUAAUCAACCUGGUCAAAACCUUUCAG	-29.1	24.1758	182	AQR,KHSRP,PRPF8,GRWD1	.	.	0	0	0	0	0	0	0	0	0	0	0	0	0	0	0	0	0	0	0	0	0	0	0	0
5I_LRPPRC___ENSG00000138095___ENST00000260665___protein_coding___protein_coding	2	43899334	43899465	-	5I	LRPPRC	ENSG00000138095	ENST00000260665	protein_coding	protein_coding	.	.	.	.	0.197	0.236832	0.315489	0.173664	GUAAGUUAGUUGUUUGUGCUAAAGAACACACAAGCACAUUUUCUCUCUAGUGAGACUAGACCAAAUUUCUUUGGUAGGUGAGUUAUACCACUGUUCUAAUGAAAGAUUUUUCUUACCUGUCAUUUUUCCAG	-24.2	35.1145	131	FXR2	.	.	0	0	0	0	0	0	0	0	0	0	0	0	0	0	0	0	0	0	0	0	0	0	0	0
21I_LRPPRC___ENSG00000138095___ENST00000260665___protein_coding___protein_coding	2	43948199	43948411	-	21I	LRPPRC	ENSG00000138095	ENST00000260665	protein_coding	protein_coding	.	.	.	.	0.873264	0.867297	0.868005	0.892656	GUACCAUUUCGUUUUUUGCUAUAUAAUGCCUGUCCUGCCUGACAUGUAUCUAUUAGAUUUGAAAUUGCUGCUUUUAAGUACAACCAGACCACUUCUCAAUGACAUGCAAGAGUUGGAGACUUAAAUUAUGUCUGAGAUAAUUUCUGUUAGACAAAUUUCAGUUUGGUUGUCUAAAACUCAGGUUUUUUCCCCCCUCCCUUCCCUUCUCACAG	-35.6	37.7358	212	U2AF2,KHSRP,TIAL1,TIA1,DDX24,G3BP1	.	.	0	0	0	0	0	0	0	0	0	0	0	0	0	0	0	0	0	0	0	0	0	0	0	0
[truncated: 7,277 more rows]
[truncated: 37 more columns]
