# Supplementary material for: Human cells contain myriad excised linear intron RNAs with links to gene regulation and potential utility as biomarkers
Source: PLoS Genet. 2024 Sep 26;20(9):e1011416. doi: 10.1371/journal.pgen.1011416 (PMC11460701; doi:10.1371/journal.pgen.1011416)
Supplement: S3 Table — (XLSX) [file pgen.1011416.s024.xlsx]

## Sheet: S3 Table
S3 Table. qPCR results for S5 Fig.
Target	qPCR replicates	Replicated wells	HEK-293T							UHRR
			EXO- | RT +	EXO- | RT-	Avergae	EXO+ | RT+	EXO+ | RT-	Average	% of untreated	EXO- | RT +	EXO- | RT-	Average	EXO+ | RT+	EXO+ | RT-	Average	% of untreated
1I_H3F3B	Plate1	Well1	32.602	Undetermined	32.6627	Undetermined	Undetermined	38.152	2.22611	31.952	Undetermined	32.022	36.416	Undetermined	37.22	2.72424
		Well2	32.753			38.152				32.172			37.694
		Well3	32.633			Undetermined				31.942			37.55
	Plate2	Well1	32.541	Undetermined	32.7497	38.967	Undetermined	38.967	1.34399	31.613	Undetermined	31.7723	37.287	Undetermined	37.9107	1.41964
		Well2	32.733			Undetermined				31.709			38.126
		Well3	32.975			Undetermined				31.995			38.319
	Plate3	Well1	32.009	Undetermined	32.6223	39.111	Undetermined	38.7447	1.43547	31.644	Undetermined	31.589	35.584	Undetermined	36.5865	3.13042
		Well2	32.693			37.945				31.767			37.589
		Well3	33.165			39.178				31.356			Undetermined
3I_RAN	Plate1	Well1	32.903	Undetermined	32.9857	36.632	Undetermined	36.9455	6.42645	33.364	Undetermined	34.008	Undetermined	Undetermined	41	0.785594
		Well2	32.981			Undetermined				34.176			Undetermined
		Well3	33.073			37.259				34.484			Undetermined
	Plate2	Well1	32.339	Undetermined	32.072	Undetermined	Undetermined	35.585	8.75955	32.846	Undetermined	32.7063	38.195	Undetermined	38.195	2.22714
		Well2	32.166			36.215				32.535			Undetermined
		Well3	31.711			34.955				32.738			Undetermined
	Plate3	Well1	32.951	Undetermined	32.7793	39.373	Undetermined	39.373	1.0354	32.967	Undetermined	33.207	Undetermined	Undetermined	38.036	3.51825
		Well2	32.77			Undetermined				33.648			38.036
		Well3	32.617			Undetermined				33.006			Undetermined
7I_EIF4A1	Plate1	Well1	29.048	Undetermined	29.099	Undetermined	Undetermined	38.136	0.190367	30.95	Undetermined	30.983	Undetermined	Undetermined	37.74	0.924571
		Well2	29.24			Undetermined				31.013			Undetermined
		Well3	29.009			38.136				30.986			37.74
	Plate2	Well1	29.29	Undetermined	29.2223	Undetermined	37.877	38.377	0.175457	31.331	Undetermined	31.326	Undetermined	Undetermined	38.057	0.941385
		Well2	29.154			38.377				31.277			38.261
		Well3	29.223			Undetermined				31.37			37.853
	Plate3	Well1	29.491	Undetermined	29.5707	Undetermined	Undetermined	38.728	0.175133	31.371	Undetermined	31.141	Undetermined	Undetermined	41	0.107683
		Well2	29.533			38.728				30.985			Undetermined
		Well3	29.688			Undetermined				31.067			Undetermined
4I_JUP*	Plate1	Well1	31.504	33.616	31.5747	35.71	33.671	35.563	6.30075	34.13	Undetermined	34.1797	38.863	Undetermined	38.0437	6.86784
		Well2	31.676			33.997				33.989			36.807
		Well3	31.544			36.982				34.42			38.461
	Plate2	Well1	30.616	Undetermined	30.51	34.708	Undetermined	34.8797	4.83726	33.622	Undetermined	33.6553	38.069	Undetermined	38.415	3.69145
		Well2	30.287			34.493				33.482			38.881
		Well3	30.627			35.438				33.862			38.295
	Plate3	Well1	31.118	Undetermined	31.1157	35.108	Undetermined	35.6633	4.27579	30.978	38.718	31.2417	36.744	38.065	35.9357	3.86336
		Well2	31.074			35.777				31.206			34.694
		Well3	31.155			36.105				31.541			36.369
16I_POLG	Plate1	Well1	33.502	Undetermined	33.292	38.276	Undetermined	37.421	5.71541	35.417	Undetermined	34.517	38.17	Undetermined	37.842	9.97873
		Well2	33.519			36.93				34.416			37.514
		Well3	32.855			37.057				33.718			Undetermined
	Plate2	Well1	34.351	38.425	34.0423	38.122	Undetermined	37.9443	6.6893	33.87	Undetermined	33.646	38.696	Undetermined	38.2863	4.00978
		Well2	34.262			35.819				33.838			36.389
		Well3	33.514			39.892				33.23			39.774
	Plate3	Well1	35.163	38.737	34.238	Undetermined	Undetermined	37.9475	7.64415	34.99	Undetermined	34.8633	37.814	Undetermined	38.324	9.08313
		Well2	33.58			39.945				34.643			38.834
		Well3	33.971			35.95				34.957			Undetermined
2I_ACTB	Plate1	Well1	28.663	38.341	28.7647	38.101	38.375	37.0963	0.310398	28.113	37.283	28.145	36.975	36.858	37.965	0.110633
		Well2	28.875			35.785				28.216			38.901
		Well3	28.756			37.403				28.106			38.019
	Plate2	Well1	29.232	Undetermined	29.2443	37.282	Undetermined	36.8477	0.514243	28.762	38.746	28.7663	39.639	38.284	38.1253	0.152286
		Well2	29.246			37.088				28.834			37.663
		Well3	29.255			36.173				28.703			37.074
	Plate3	Well1	31.232	39.179	31.2083	Undetermined	Undetermined	39.254	0.378454	29.506	37.397	29.6123	39.922	Undetermined	39.922	0.0787918
		Well2	31.138			39.503				29.59			Undetermined
		Well3	31.255			39.005				29.741			Undetermined
U6	Plate1	Well1	12.474	37.507	12.5077	23.789	Undetermined	23.7317	0.0418061	12.159	38.449	12.12	23.202	Undetermined	23.1067	0.0492815
		Well2	12.31			23.771				12.16			23.048
		Well3	12.739			23.635				12.041			23.07
	Plate2	Well1	12.06	35.903	12.1167	24.145	Undetermined	24.2407	0.0224033	11.967	37.831	11.9343	23.369	Undetermined	23.1633	0.0416614
		Well2	12.027			24.467				11.917			23.028
		Well3	12.263			24.11				11.919			23.093
	Plate3	Well1	12.652	37.893	12.6907	24.613	Undetermined	24.597	0.0260517	11.676	36.972	11.6573	23	Undetermined	23.027	0.0377911
		Well2	12.714			24.711				11.56			23.046
		Well3	12.706			24.467				11.736			23.035
SNORD44	Plate1	Well1	21.928	Undetermined	21.9367	34.704	Undetermined	34.619	0.0152138	21.051	Undetermined	21.05	33.908	Undetermined	33.835	0.0141687
		Well2	21.85			34.718				21.105			33.956
		Well3	22.032			34.435				20.994			33.641
	Plate2	Well1	21.987	Undetermined	21.986	35.204	Undetermined	35.652	0.0076935	20.367	Undetermined	20.311	33.159	Undetermined	32.909	0.0161296
		Well2	21.982			35.391				20.219			32.695
		Well3	21.989			36.361				20.347			32.873
	Plate3	Well1	21.959	Undetermined	21.9783	34.847	Undetermined	35.08	0.0113764	20.388	Undetermined	20.3783	34.226	Undetermined	34.0063	0.00789884
		Well2	21.924			34.919				20.325			33.967
		Well3	22.052			35.474				20.422			33.826
SNORD14B	Plate1	Well1	21.265	Undetermined	21.3113	32.698	Undetermined	32.4253	0.0451183	24.043	Undetermined	24.064	34.93	Undetermined	35.151	0.0459706
		Well2	21.191			32.241				24			35.183
		Well3	21.478			32.337				24.149			35.34
	Plate2	Well1	21.87	Undetermined	21.916	32.964	Undetermined	32.8473	0.0512083	24.195	Undetermined	24.1583	35.862	Undetermined	35.3997	0.0413068
		Well2	21.893			33.013				24.104			34.995
		Well3	21.985			32.565				24.176			35.342
	Plate3	Well1	22.41	Undetermined	22.4303	33.169	Undetermined	32.9567	0.0678044	23.927	Undetermined	23.9357	34.751	Undetermined	35.1563	0.0419028
		Well2	22.45			32.936				23.896			35.216
		Well3	22.431			32.765				23.984			35.502
Average CT value was assigned to 41 only when all 3 replicated wells had value of "Undertermined"; *: agotron
