# Supplementary material for: Human cells contain myriad excised linear intron RNAs with links to gene regulation and potential utility as biomarkers
Source: PLoS Genet. 2024 Sep 26;20(9):e1011416. doi: 10.1371/journal.pgen.1011416 (PMC11460701; doi:10.1371/journal.pgen.1011416)
Supplement: S5 Table — (XLSX) [file pgen.1011416.s026.xlsx]

## Sheet: S5 Table
S5 Table. Enrichment of FLEXI reads in ENCODE eCLIP dataset for S12 Fig.
RBP	Fold enrichemnt of reads correspond to FLEXI (≥95% length reads) in eCLIP vs Control datasets
	HepG2	K-562	Average
BUD13	24.1746	5.91177	15.0432
PPIG	14.3011		14.3011
SND1	12.4166	10.7375	11.577
PABPC4	10.7616		10.7616
GEMIN5	9.76553		9.76553
BCLAF1	8.02659		8.02659
LIN28B	6.85816		6.85816
DDX55	11.6405	1.61192	6.6262
PUM1	6.57442		6.57442
FXR2	9.87591	2.76867	6.32229
EFTUD2	7.22956	4.98679	6.10817
G3BP1	5.78741		5.78741
SRSF1	6.98297	4.4454	5.71418
DDX24	5.66836		5.66836
DDX3X	6.97515	3.06993	5.02254
SUB1	4.73155		4.73155
UCHL5	6.14791	2.91968	4.53379
PRPF8	6.36841	2.22331	4.29586
ZNF800	4.0621		4.0621
ZNF622	3.82316		3.82316
PCBP1	5.65236	1.79667	3.72451
METAP2	3.32188		3.32188
RPS3	3.54291	2.79349	3.1682
PRPF4	2.57586		2.57586
IGF2BP1	3.94317	1.09035	2.51676
PABPN1	2.42776		2.42776
LARP4	2.85021	1.97899	2.4146
AQR	2.22434		2.22434
GPKOW	2.17298		2.17298
YBX3	2.21492	2.09199	2.15345
SMNDC1	2.53643	1.65253	2.09448
LSM11	2.32839	1.78165	2.05502
RBFOX2	3.18761	0.703208	1.94541
NOLC1	2.74175	0.935187	1.83847
SF3B4	1.65497	1.65775	1.65636
TIA1	1.8225	0.886318	1.35441
U2AF1	1.64249	0.531008	1.08675
TRA2A	1.64696	0.468794	1.05787
NCBP2	1.17404	0.816708	0.995374
AATF	0.869035		0.869035
DKC1	0.716619		0.716619
KHSRP	0.976551	0.377804	0.677178
RBM15	0.964113	0.308507	0.63631
RBM22	0.964113	0.308507	0.63631
U2AF2	0.810614	0.377745	0.59418
RBM5	0.496373		0.496373
XRN2	0.404351		0.404351
SF3A3	0.39107		0.39107
TIAL1	0.326976		0.326976
PCBP2	0.24101		0.24101
