# Supplementary material for: Human cells contain myriad excised linear intron RNAs with links to gene regulation and potential utility as biomarkers
Source: PLoS Genet. 2024 Sep 26;20(9):e1011416. doi: 10.1371/journal.pgen.1011416 (PMC11460701; doi:10.1371/journal.pgen.1011416)
Supplement: S7 Table — (XLSX) [file pgen.1011416.s028.xlsx]

## Sheet: S7 Table
S7 Table. Genomic locations and characteristics of FLEXIs detected in nuclear and cytoplasmic fractions in different cell lines.
ID: FLEXI ID
Chr: Chromosome
St: Start position of the FLEXI in GRCh38 genome sequence
Ed: End position of the FLEXI in GRCh38 genome sequence
Strand: DNA strand of the FLEXI: + plus strand, - minus strand
GName: FLEXI host gene name
GID: ENS gene ID of the FLEXI host gene
TID: ENS ranscript ID
GType: ENS annotated gene type of the FLEXI host gene
TType: ENS annotated transcript type
Alt_name: Alternative name of mirton or agotron
Is_agotron: Is the FLEXI defined as an agotron, +: Yes
Is_mirtron: Is the FLEXI defined as an mirtron, +: Yes
Has_snoRNA: snoRNA embedded in FLEXI
PhastCon7: Average phastCons score calculated from 7 species
PhastCon20: Average PhastCons score calculated from 20 species
PhastCon30: Average PhastCons score calculated from 30 species
PhastCon100: Average PhastCons score calculated from 100 species
Seq: Nucleotide sequence of the FLEXI
MFE: MFE of FLEXI calculated by RNAfold2, kcal/mol
GC: GC% of the FLEXI
Len: Length of FLEXI, nts
RBP: RBPs whose binding sites overlap with the FLEXI
AGO_CCR: PAR-CLIP identified AGO1-4 crosslink-centered region
DICER_CCR: PAR-CLIP identified DICER crosslink-centered region
HeLa_Nuc: FLEXI read counts in combined HeLa S3 nuclear fraction datasets
HeLa_Cyto: FLEXI read counts in combined HeLa S3 cytoplasmic fraction datasets
K562_Nuc: FLEXI read counts in combined K-562 nuclear fraction datasets
K562_Cyto: FLEXI read counts in combined K-562 cytoplasmic fraction datasets
MDA_Nuc: FLEXI read counts in combined MDA-MB-231 nuclear fraction datasets
MDA_Cyto: FLEXI read counts in combined MDA-MB-231 cytoplasmic fraction datasets
MCF7_Nuc: FLEXI read counts in combined MCF7 nuclear fraction datasets
MCF7_Cyto: FLEXI read counts in combined MCF7 cytoplasmic fraction datasets
ID	Chr	St	Ed	Strand	IID	GName	GID	TID	GType	TType	Alt_name	Is_agotron	Is_mirtron	Has_snoRNA	PhastCon7	PhastCon20	PhastCon30	PhastCon100	Seq	MFE	GC	Len	HeLa_Nuc	HeLa_Cyto	K562_Nuc	K562_Cyto	MDA_Nuc	MDA_Cyto	MCF7_Nuc	MCF7_Cyto
101I_OBSCN___ENSG00000154358___ENST00000422127___protein_coding___protein_coding	1	228377291	228377488	+	101I	OBSCN	ENSG00000154358	ENST00000422127	protein_coding	protein_coding	.	.	.	.	0.0576345	0.0321371	0.0300711	0.0375584	GUGAGGGUGGCCUGGGGUGGUGUGGUUGAGCUGAUGGACGGACUGAUGGACUGAUGGACCCAGGCCUCUGGGGUGGGGCUGGAGGACCAGGCCCCUCUGCACAGCCAGUGCCCCUCCCAGUCCACGGGGAGUAGUCUCAGCCCUGGCCCUGGUGGCCCCCACCCCGGAGCCUGGGCUGAGCAGCUUCUGCCCCCCAG	-96.9	69.5431	197	0	0	2	0	0	0	0	0
10I_ADD1___ENSG00000087274___ENST00000446856___protein_coding___protein_coding	4	2904777	2904919	+	10I	ADD1	ENSG00000087274	ENST00000446856	protein_coding	protein_coding	.	.	.	.	0.998197	0.996282	0.998035	0.946035	CUACCCUUAUCGAUACCCUGCUCUGAGAGAGAAGUCUAAAAAAUACAGCGAUGUGGAGGUUCCUGCUAGUGUCACAGGUUACUCCUUUGCUAGUGACGGUGAUUCGGGCACUUGCUCCCCACUCAGACACAGUUUUCAGAAG	-34.7	48.5915	142	0	0	0	1	0	1	2	0
10I_AGO4___ENSG00000134698___ENST00000373210___protein_coding___protein_coding	1	35832185	35832436	+	10I	AGO4	ENSG00000134698	ENST00000373210	protein_coding	protein_coding	.	.	.	.	0.364721	0.369363	0.459526	0.350363	GUAAGCUUUUUAUUUUAUUCAGCAAGCUUCUUCCACAACCAGUCAAAAAGAGAAUAAUCCAGGGUUUCUCUACUCUGCCACUGCUGAAUUUACCCAUAGUUUUGUUCAUUAUUGCCUUUUGUGUUCUGGCUCAUACCUAAUAGAAUUUUGUUUAUUCACUAGUCAAUAGUAAAAUGGCCUUAGAUUGUAAUGUCUUUUCUCUUUUCUUUUGUUUCUUCUUCUUCUUCUUCUUCUUUUUUUUUUUUUCAAAG	-36.9	31.8725	251	0	0	2	0	0	0	0	0
10I_ANK1___ENSG00000029534___ENST00000645531___protein_coding___protein_coding	8	41690346	41690473	-	10I	ANK1	ENSG00000029534	ENST00000645531	protein_coding	protein_coding	.	.	.	.	0.0697244	0.044378	0.0676614	0.0804724	GUGCCGGCACCCUCUGGCUGAGUUCUCCUCUGGGUCUAGAAAGUUGGGGAGGCAGAAUUCCCUAAACCAGACAGCCGGGUGGCCUAGAAAAGGGCCCCUGAAUUCUCCUUUGUGUGAUUGAGUUUAG	-42.2	54.3307	127	0	0	3	0	0	0	0	0
10I_AP4M1___ENSG00000221838___ENST00000438383___protein_coding___protein_coding	7	100106003	100106240	+	10I	AP4M1	ENSG00000221838	ENST00000438383	protein_coding	protein_coding	.	.	.	.	0.0545443	0.0500633	0.090038	0.0835274	GUAAGAGUGAGGCUGGCCUGGCUGAGUUCAGCUCUAUGGGACGGAAGACAGGGCCAGGGCACCUGCUGCUUCUCCCUUCAGAUGCAGCUGCCAGCCUCAGAAGCCAGUUAAGGUAGAGGCUGUAGAAUUUGGGAAGGUGGGGGGCACCUGUGCUGAAAUCCUGUUAUGACAUUGAAGAGGAACAGGACAAGGGACUGUGCCUUCCUGGGGCUGACUUUGUUCCCGUCUCCUCUGUAG	-92	55.6962	237	0	0	0	0	0	0	0	0
10I_BRPF1___ENSG00000156983___ENST00000433861___protein_coding___protein_coding	3	9745709	9745811	+	10I	BRPF1	ENSG00000156983	ENST00000433861	protein_coding	protein_coding	.	.	.	.	0.936853	0.993216	0.989275	0.511108	GUAAGUUCCCUUGCCCAAGGCCAGGGAUGCUGGGGACCCAGUGUCAGGGUCUCGCCAGCCCCCCAGCUGCUGAUCCACCCCCUCUCCCCCAUUCCUGUGAAG	-32.5	64.7059	102	0	0	0	0	3	0	0	0
10I_C7orf43___ENSG00000146826___ENST00000316937___protein_coding___protein_coding	7	100157938	100158088	-	10I	C7orf43	ENSG00000146826	ENST00000316937	protein_coding	protein_coding	.	.	.	.	0.168273	0.19962	0.320127	0.10278	GUGAGGAGCUUUGGGGGACCUGGCACAGGACGGAGGGGCGGUUUGCUGGGGGCCUGAGGCAGGAGGCAGAUGAACUGCCGGUCUUAAAGGGAAAGGCUGCAGGCUGCCUCUGACUUGCUCCUGACCUCUUCACCCCUUUCCCAACCCCAG	-56.6	62.6667	150	0	0	0	0	0	0	2	0
10I_CAP1___ENSG00000131236___ENST00000372797___protein_coding___protein_coding	1	40070282	40070429	+	10I	CAP1	ENSG00000131236	ENST00000372797	protein_coding	protein_coding	.	.	.	.	0.143728	0.17751	0.22032	0.111136	GUGAGUCUUUGUCGCUGUCCCACGCAAGCCCCGUCCCAGAGCCCGAGAAGGCUAAUACCAUUUUACCUACCCUAUCCUUAAAGAUUCCUAAAUGUAUAUUACUUUCCUUUAAAGUUACACGUUGACACACUCCCUUUCUUCUCCUAG	-15.7	44.898	147	0	0	0	1	0	0	0	0
10I_CAP2___ENSG00000112186___ENST00000229922___protein_coding___protein_coding	6	17542960	17543060	+	10I	CAP2	ENSG00000112186	ENST00000229922	protein_coding	protein_coding	.	.	.	.	0.09931	0.08669	0.11515	0.07042	GUAGGGCAGAAUUAUGGCUCUAUGGUUAUUAUGAUGUUUUAUAAACAAGCUGUAUGUAUUUAGUGGAGUUGGUUUUUUGUUGUGUUUUUUCUCCCCACAG	-17.2	35	100	0	0	0	0	0	0	1	0
10I_CDK16___ENSG00000102225___ENST00000457458___protein_coding___protein_coding	X	47226703	47226811	+	10I	CDK16	ENSG00000102225	ENST00000457458	protein_coding	protein_coding	.	.	.	.	0.354898	0.341704	0.361509	0.142407	GUAAGGACAGGUGGAAGUGUGGCAGGGGCCAUGUGGUAAAGGGGGUGGCUUGGUCACAACAGCCACCCAGCCAGCUGCCUUUCUAUUCACUGUGCCCUCCCUGCCCAG	-39.8	60.1852	108	0	0	0	0	2	0	0	0
10I_CIZ1___ENSG00000148337___ENST00000277465___protein_coding___protein_coding	9	128178904	128178988	-	10I	CIZ1	ENSG00000148337	ENST00000277465	protein_coding	protein_coding	.	.	.	.	0.0323571	0.439607	0.459476	0.0800714	GUGCAGCCCCAGGCACAUUCACAGCCCCCAAGGCAGGUGCAGCUGCAGCUGCAGAAGCAGGUCCAGACACAGACAUAUCCACAG	-20.5	60.7143	84	0	2	3	0	1	0	0	0
10I_CIZ1___ENSG00000148337___ENST00000372954___protein_coding___protein_coding	9	128178904	128179072	-	10I	CIZ1	ENSG00000148337	ENST00000372954	protein_coding	protein_coding	.	.	.	.	0.025756	0.326774	0.390482	0.0630179	GUACAGCCACAGGCACAUUCACAGGGCCCAAGGCAGGUGCAGCUGCAGCAGGAGGCAGAGCCGCUGAAGCAGGUGCAGCCACAGGUGCAGCCCCAGGCACAUUCACAGCCCCCAAGGCAGGUGCAGCUGCAGCUGCAGAAGCAGGUCCAGACACAGACAUAUCCACAG	-58.5	62.5	168	0	0	0	6	0	0	3	0
10I_COL9A2___ENSG00000049089___ENST00000372748___protein_coding___protein_coding	1	40304529	40304793	-	10I	COL9A2	ENSG00000049089	ENST00000372748	protein_coding	protein_coding	.	.	.	.	0.0788902	0.114496	0.125417	0.0415795	GUAAGUGCCUGGCACAAUGGCCCCUCCCCGGGGGCCUCUGCGGCAGCUGGCACUGCUGGAUACAGCAUCUGCUCCGUGCAGCCCGUGAGAUGCCUCCCCAGGCAGGGCCUAGGUUUGCUUUGCUGGUCUGCCAAGUGGAGAAAGGACCCCCUGCCAGUGACAGCAGGAAUGGAGGGCACCCUGACCAUGCGGUGCCAGGCCUCGGUGCGGGAGGCUACCCCUGCUGAGAGCUGCUGAGGUUGUGACCUUCUCUUUCCAUUUCAG	-109.7	63.2576	264	0	0	0	0	0	0	2	0
10I_CYTH2___ENSG00000105443___ENST00000452733___protein_coding___protein_coding	19	48478346	48478437	+	10I	CYTH2	ENSG00000105443	ENST00000452733	protein_coding	protein_coding	.	.	.	.	0.127407	0.0405495	0.0513626	0.0854505	GUAAGACCCUCUCUGUACACCUUCCUGCCAGGGCGGGGCCUCCUCUGCCCAGGGCUGGUUCUUACCUGCGCCCUUCCUCUCUCGUCCCCAG	-25.7	64.8352	91	0	0	0	0	3	0	0	0
10I_DCAF4___ENSG00000119599___ENST00000358377___protein_coding___protein_coding	14	72954262	72954385	+	10I	DCAF4	ENSG00000119599	ENST00000358377	protein_coding	protein_coding	.	.	.	.	0.0948537	0.0767073	0.0766829	0.0996179	GUGAGCCUGGCUCCCCAGGUGCCCAGAGAAGAGGCCUUAACAGGCCUUAAAACCCCAUGUAGUUGUCCCUCUCCCCAGACUACAUGUGACAUAAUCUUACCAGCCCAUCUCUGUCUCCGCCAG	-34.2	55.2846	123	0	0	0	0	0	0	0	0
10I_DDOST___ENSG00000244038___ENST00000415136___protein_coding___protein_coding	1	20660991	20661196	-	10I	DDOST	ENSG00000244038	ENST00000415136	protein_coding	protein_coding	.	.	.	.	0.0562829	0.0516829	0.0397659	0.0652585	GUGAGAGCGGGGUCCGAGGGGGUAGCGUGUGGGGGCCUGGGGUUGGUACAGCAUCGAGGGCAUUGACCACUCUCCUUCCCUCUCCCUUUCCUGGAGCAGGCCGCCCGGGUCUGGCCUGCCGCUUGGCGUGCGGGUCCGCGAUGUCUGCAGCAGGGGUUUCCCUUCGCGUCCCGUCUUCCUCAACUACCUGUUUUUUCUUGUCCAG	-79.8	64.3902	205	0	0	0	0	0	0	0	0
10I_DGKZ___ENSG00000149091___ENST00000343674___protein_coding___protein_coding	11	46372170	46372427	+	10I	DGKZ	ENSG00000149091	ENST00000343674	protein_coding	protein_coding	.	.	.	.	0.0243268	0.0213852	0.0758794	0.0228521	GUGAACGCGGCCUUGCCUCUCAGCUAAGGGCUCGGGCGGGGGUUGGGGUCCAGCCCGUCUGCCAGCAGCUGUUCCCAGAGCCCGUUUCUGGCUUCUACCCCAAUCCCUCUUUCCCAGGGAUCCUGAGAAAAUCCUGUCCUUUCUCCACCCCUCACCCCUUAUUGGCCCUGGUUCCCACAGUCACACCCCUCUCCCUCUGCUGCUCCCACUUCGUCCCACCACUGCCUGACUGUCUCUUGGCUCCCCAUCCCAUCCAG	-68.9	61.8677	257	0	0	0	0	0	0	0	1
10I_DNA2___ENSG00000138346___ENST00000358410___protein_coding___protein_coding	10	68432315	68432393	-	10I	DNA2	ENSG00000138346	ENST00000358410	protein_coding	protein_coding	.	.	.	.	0.129872	0.352654	0.444474	0.153474	GUUUGUAACAAUGAGCAAAUUUGAAUUUCACUCCACUUUUCUAAGGAAUAUUACUAAAAGUGCUUUUUCACUUUUCAG	-7.9	29.4872	78	0	0	0	0	0	0	0	0
10I_E4F1___ENSG00000167967___ENST00000301727___protein_coding___protein_coding	16	2234388	2234582	+	10I	E4F1	ENSG00000167967	ENST00000301727	protein_coding	protein_coding	.	.	.	.	0.0439897	0.0293918	0.0231289	0.0458711	GUGGGUCUCUGGCCGCAGGACCCUGGCGCCUGAUCCCCCCAUCCUGCUCCCUGGCCGUGGCCCAGGUGCACCCCCUUCCCUGCCUCCACCAUGCUCAGUCUUGACCCAGCCCCUCCCUUGGGCCACAGGCGGGAGGGGAGAGCUGUAGUCUGUUGUGGCCAAGGCCAGGCUGGCACUGACAGGUGUCUCCACAG	-84.1	68.0412	194	1	0	0	0	0	0	0	0
10I_ECPAS___ENSG00000136813___ENST00000602447___protein_coding___protein_coding	9	111422043	111422133	-	10I	ECPAS	ENSG00000136813	ENST00000602447	protein_coding	protein_coding	.	.	.	.	0.178322	0.1987	0.1112	0.165267	GUAGGGAAACAGCUGCUAAGUUUAUGCUUUGUGUUUGGAUGUUCCCCUGGGAACCCAACAAGGAGGGAAACAUUUUUAUCAUCUUUAUAG	-18.1	41.1111	90	0	0	0	0	1	0	4	0
10I_ERCC2___ENSG00000104884___ENST00000485403___protein_coding___protein_coding	19	45368992	45369069	-	10I	ERCC2	ENSG00000104884	ENST00000485403	protein_coding	protein_coding	.	.	.	.	0.077974	0.100299	0.113195	0.12339	GUGAGUGAUGCGCUGAACCCGUAAAGGCAGACAAAGGAAGGGGCGGGACAGGGACUGAGUCCGCUUGUUAUCGGCAG	-16.3	58.4416	77	0	0	0	0	1	0	0	0
10I_ETF1___ENSG00000120705___ENST00000360541___protein_coding___protein_coding	5	138542936	138543096	-	10I	ETF1	ENSG00000120705	ENST00000360541	protein_coding	protein_coding	.	.	.	.	0.6079	0.598969	0.659138	0.642038	GUAAGGCACAGGGAGGGAAAGGCCGGUGACCUUUGUGGCGAGCUGCACCGGACGGGAGGAGAGGGCCUCUGGGGGAUGGCGAGGAAGGGGGCCGCUCUGCCCCAGCGGCGGCGCUAACUCUGUGGUCUUGGUGUCUCCGGGCCCCGCCGGGCCGCUCUAG	-70.6	70.625	160	0	0	0	0	1	0	0	0
10I_EVL___ENSG00000196405___ENST00000402714___protein_coding___protein_coding	14	100137644	100137739	+	10I	EVL	ENSG00000196405	ENST00000402714	protein_coding	protein_coding	.	.	.	.	0.395832	0.355737	0.357263	0.373347	GUGAGCUGCCCCAGGAAGGCCUGAGCAGCGAGGCUGGUGGGGCAGAGGCGGGCGCUGGCGCCGAUUCACAUGUCUGUUUCAUUCCAUUGCCGUAG	-35.8	64.2105	95	0	0	0	0	0	0	3	0
10I_EXOSC10___ENSG00000171824___ENST00000376936___protein_coding___protein_coding	1	11077443	11077600	-	10I	EXOSC10	ENSG00000171824	ENST00000376936	protein_coding	protein_coding	.	.	.	.	0.137127	0.124503	0.106529	0.0552038	GUAGAGUGUCGGAUCUGUUUUCUCCCCCAGGAGGGAAAACGUCAAGUCACAGCCAGUGCAAGUACACCUCUGACAGAGGCCUGUGCUGACAGCUGGCAGAAAGCUACUGCCGGCUUGCACGUUUUACAUGCCAGCCUGCUGGUGUCUUUUAAUGCAG	-56	53.5032	157	0	0	0	0	0	0	0	0
10I_FASN___ENSG00000169710___ENST00000634990___protein_coding___protein_coding	17	82082678	82082913	-	10I	FASN	ENSG00000169710	ENST00000634990	protein_coding	protein_coding	.	.	.	.	0.037766	0.0371106	0.0276128	0.0369277	GUGAGUCGGCAGGGGUGCUUGUGGACCAGCCUGGGCCAGGCACAGCCCCGGGCCCCUGAGCCCUUCUCUGCAGCCCACCAUUGUGGGCUGUCACGGUGCCUGGGGUCUGUCCCCCUCCAUCUUGUGGGGGGCUUGCUGGAUGGGGCUCUGCGGCUGCUCCCCACUUCCCCAGCCCGGCGUGUAGGGAAGAGACCGUACCCUGGCCCAGUCCAGCCCACAGUCCUGUGUCCCGCAG	-117.9	68.9362	235	0	0	0	1	0	0	0	0
10I_FLNC___ENSG00000128591___ENST00000325888___protein_coding___protein_coding	7	128840674	128840833	+	10I	FLNC	ENSG00000128591	ENST00000325888	protein_coding	protein_coding	hsa-mirtron-1651	.	+	.	0.0529245	0.0389623	0.0207673	0.053283	GUGAGUACCUUGCGCCCCCCAUGCUGUCCUGUCUAGGCCAUCACAGGGAGGGACGAGGGGCACUGGGCUGCGAGGGAGUUUGAGGGGAGAUGGAGUUUGGGCUGCGAGGGACUUUGGGGGGCACUUCCUGGCAUGGACACCAGCUCCCUCUCUGCCCAG	-62.6	64.1509	159	0	0	1	0	0	0	0	0
10I_GOLGA8A___ENSG00000175265___ENST00000432566___protein_coding___protein_coding	15	34385157	34385253	-	10I	GOLGA8A	ENSG00000175265	ENST00000432566	protein_coding	protein_coding	.	.	.	.	0.140219	0.0353542	0.0869896	0.133521	GUGGGAAUCUGGGCACCCUGUCAUCCUUCAACCUGGCACUUUGACAGGUCUGUAAGGCGGAGUCCUUUGAGCCCCAUGUCAACUCUGUCAUUACAG	-27.8	53.125	96	0	0	0	0	1	0	0	0
10I_GPAA1___ENSG00000197858___ENST00000355091___protein_coding___protein_coding	8	144085479	144085572	+	10I	GPAA1	ENSG00000197858	ENST00000355091	protein_coding	protein_coding	.	.	.	.	0.0687742	0.0407419	0.0406989	0.11343	GUAAGAGGCUGGGCUGGUUGUUGGGGGCAGGGGUAGAGGUCCCCUGGACAUGCAGACAGCUUGUGGGUUGCCUCUGAGUCCUUUGUCUUACAG	-33.1	58.0645	93	0	0	1	0	0	0	0	0
10I_GRK2___ENSG00000173020___ENST00000308595___protein_coding___protein_coding	11	67281728	67281821	+	10I	GRK2	ENSG00000173020	ENST00000308595	protein_coding	protein_coding	.	.	.	.	0.117376	0.0969785	0.107344	0.150634	GUGAGUGCUGGCCGGGCCCUAGGGUGGGCCGGGCCCAGGCACGGGAGGCUGGGGCAAGACACUGAGUGCUGCCUGUGGGACUGCCUCCCUCAG	-51.7	72.043	93	0	0	2	0	0	0	0	0
10I_HDAC1___ENSG00000116478___ENST00000373548___protein_coding___protein_coding	1	32331582	32331675	+	10I	HDAC1	ENSG00000116478	ENST00000373548	protein_coding	protein_coding	.	.	.	.	0.0992473	0.126151	0.116882	0.0917097	GUGAGUAUAUCCUCCAGCCACCCCUUGGUUGAACAUUCCUGACUUUGGUUUGUCCCUGACCAGAGCCCUGCUACUCUCUCCCAUUGGCCACAG	-18.5	53.7634	93	0	0	1	0	0	0	0	0
10I_HDAC5___ENSG00000108840___ENST00000586802___protein_coding___protein_coding	17	44083652	44083804	-	10I	HDAC5	ENSG00000108840	ENST00000586802	protein_coding	protein_coding	.	.	.	.	0.255257	0.269678	0.279539	0.243079	GUGAGUAGGGCGUACAGCAGUGGGGGUGGGCGGGCGGCUCUCCUAGGUCUGUCUCUUCCCUGCCUACCACAGCCGCUGGCCCACUGUCCAGGUGCCCUCCCCUGUUCUUGCCCUGCAGGGGGCACACUGAAACCUGCUCUCCUGCCCUGCAG	-75.6	66.4474	152	0	0	0	0	0	0	0	0
10I_HNRNPA1___ENSG00000135486___ENST00000547566___protein_coding___lncRNA	12	54286732	54286952	+	10I	HNRNPA1	ENSG00000135486	ENST00000547566	protein_coding	lncRNA	.	.	.	.	0.0268	0.0498455	0.0662864	0.0472364	GUAAGUUUUUACAAAUUAGUGCUCAGCAAAAGAAUGCCCUGCGUUCCCAAAGUAAAAGAAUGACAAGCUGUACCUUAAACCAAAACACUUCGUAAUCUCAUCCAAUUGCAAAAAGAGUUAUUAGCCAACCAGGUAUUCCCAGUAGUGACAGUGGAUAUAACUGUGUAGUCAUUCACCUCUGCUUAUAUGAAUACUUUACAACCUCUUUUGCCUUUUGCAG	-34.5	37.7273	220	0	2	0	0	0	0	0	0
10I_HNRNPA3___ENSG00000170144___ENST00000392524___protein_coding___protein_coding	2	177219314	177219407	+	10I	HNRNPA3	ENSG00000170144	ENST00000392524	protein_coding	protein_coding	.	.	.	.	0.994624	0.998409	0.999301	0.882204	GUAGGUAUCUUUAAAUUUUUAUUAUGAUGAUAAAAGAAUAUGUGGAACUGUUCACUGAGUGUAAUAAUUUUUUUAUCCUGUAUUAUUCAACAG	-12.3	24.7312	93	0	0	0	0	0	0	0	0
10I_IMPDH1___ENSG00000106348___ENST00000419067___protein_coding___protein_coding	7	128400539	128400816	-	10I	IMPDH1	ENSG00000106348	ENST00000419067	protein_coding	protein_coding	.	.	.	.	0.106213	0.0761733	0.0936318	0.0742924	GCAAGUACCAGGCCUGUCCCCAGCAAGAUGCCACCUGGCAGUCCCCACCUCAGAGGCCCUCCCAGCCUCCCCUGCCAGCCCUGCACUGCUACACUCCCUGCGUGUCCUUCCUCUCAGUGGAGCCUUGGGGCCGAGCCCUCAUUUUCCCACUGGCUCCUCAUCCCACUGAGGGUCCUGGCUUCUCUGCAGCACAGCUGCAUCCUCUGUUCCCUGUGGCCAGCCUGGACAUCAUCCCUGGCUUUCUUCCAGCCUUUUCCUCCCCCAUCUCUGCCCGCAG	-84.6	63.1769	277	0	0	0	0	1	0	0	0
10I_KAT8___ENSG00000103510___ENST00000543774___protein_coding___protein_coding	16	31130606	31130745	+	10I	KAT8	ENSG00000103510	ENST00000543774	protein_coding	protein_coding	.	.	.	.	0.081741	0.134971	0.0944101	0.0697194	GUGAGGGGGCCUCCCGGGCCCUGGGGGCAGGACUUGCCCUGAGAUGGGCCACGAUCCUGCUUCCUCAUACCCUGUCACCAUCCUGGCCAGAUCCCACAAGGGCACCAGGUCUGGCAUUUGCUCUCAUCCCUUUUUGCAG	-53.5	62.5899	139	0	0	0	0	0	0	0	0
10I_KDM6B___ENSG00000132510___ENST00000254846___protein_coding___protein_coding	17	7847452	7847545	+	10I	KDM6B	ENSG00000132510	ENST00000254846	protein_coding	protein_coding	.	.	.	.	0.147344	0.107935	0.121527	0.129892	GUGAGUGACAACUGAGGGUGGAGGGGGGGAUGGGUGGAGCUUGUCUUGAGGCAGCCCGAGCAAUGCUCCUACCACCUGCUUCUACACUUGCAG	-38.6	59.1398	93	0	0	2	0	0	0	0	0
10I_KIF13A___ENSG00000137177___ENST00000502297___protein_coding___protein_coding	6	17780906	17781176	-	10I	KIF13A	ENSG00000137177	ENST00000502297	protein_coding	protein_coding	.	.	.	.	0.0315222	0.0246556	0.0422407	0.0213852	GUAAUUAACCCCCAAGUUUCUCUUAAAAGGCUUCAGAUUAGCACACAAGGCUUGUGGGCCUGCUCACUAAACUGCUAUGGUUUGCUUUGGGGAAAAAGACCGGGGACUUUAAAAAAUAGAACAUUUGUGUUGCUGUUUAAAAAAGGUGAGGAAAGAAAUCUAUUUGAUUACAGUGAGUUGAAUUUAUUUUCUUUCUCUUGUAUGUCCUGUAAAACUGCUACAUCUGACUUUUGUCUUGUUUCCAUCUCCUCAUCAUUCCCCAACUCCUAG	-56.8	38.1481	270	0	0	0	0	1	0	0	0
10I_KNL1___ENSG00000137812___ENST00000527044___protein_coding___protein_coding	15	40625467	40625544	+	10I	KNL1	ENSG00000137812	ENST00000527044	protein_coding	protein_coding	.	.	.	.	0.421208	0.557896	0.386403	0.311195	AAAAGGCCUUGAUUGAGACAUACCAAAAAGAGAUUUCACCAUAUGAAAAUAAAAUGGGAAAAACUUGCAAUAGCCAA	-8	32.4675	77	0	0	0	1	1	0	0	0
10I_L3MBTL2___ENSG00000100395___ENST00000216237___protein_coding___protein_coding	22	41224801	41224966	+	10I	L3MBTL2	ENSG00000100395	ENST00000216237	protein_coding	protein_coding	.	.	.	.	0.0657152	0.0917455	0.0730485	0.0461939	GUGAGGUUCAGCUCUUGGGCGCUUUUCCCCUCAGCCAUGGGUCCAUUCCGGGCCUGAGGGACCUGGCUCUUCCCCUGGGACCAUCCCUUUCCCUCCUGAGGCCUGCUUCCCUCACCCUUCCUCCUGGCCUGCCCAGGGAGUCCCCAGCUGUCCCAUUCCUUUAAG	-56.6	63.0303	165	0	0	1	0	0	0	0	0
10I_LMF2___ENSG00000100258___ENST00000474879___protein_coding___protein_coding	22	50506213	50506284	-	10I	LMF2	ENSG00000100258	ENST00000474879	protein_coding	protein_coding	.	.	.	.	0.0724648	0.137761	0.177099	0.122197	GUGAGGGGCCCGGUCUGGACCUGGGGUAGUCUGGGGGCUCGGCCAGCCCUGACUCCUGCCCUCGCCUGCAG	-29.8	73.2394	71	0	0	0	0	0	0	0	0
10I_LRIG2___ENSG00000198799___ENST00000361127___protein_coding___protein_coding	1	113100282	113100419	+	10I	LRIG2	ENSG00000198799	ENST00000361127	protein_coding	protein_coding	.	.	.	.	0.649584	0.424197	0.491007	0.415109	GUAAGUAUUUUGCAUACAUUUUGCUUACUCUAUAAAUAAUCUUUGCUAUUAGCAGAGGUUUUCAUGACCAUGUAAAGUGUUUAUGUAACUUGAUAUAGAAAUGGUGACUGAUAAUGUUUCAUUUCUCUUUAUUUCAG	-30.2	28.4672	137	0	0	0	0	1	0	0	0
10I_LRRC45___ENSG00000169683___ENST00000306688___protein_coding___protein_coding	17	82028311	82028396	+	10I	LRRC45	ENSG00000169683	ENST00000306688	protein_coding	protein_coding	.	.	.	.	0.0892706	0.0356941	0.0474706	0.114788	GUAGCUGUGGUGGAUGGAGCCAGGGAGCCCAGGGUGGGCGCGGCAGGGCUGGGCUGCAGCUUCCCUCCCUGGUGCCGGCUUUCAG	-37.5	70.5882	85	0	0	0	0	0	0	1	0
10I_LTV1___ENSG00000135521___ENST00000367576___protein_coding___protein_coding	6	143863286	143863416	+	10I	LTV1	ENSG00000135521	ENST00000367576	protein_coding	protein_coding	.	.	.	.	0.112046	0.121477	0.140738	0.052	GUAAAAUAUAUUUUUCAAAUGUGAGAUUUACAAAGAGCUGGUGGAGGGGAAAUUAGGGGAAUUUUGUAAAAGCAGUCUGUAUCAGUUUAAAGAUGUGAAUAAUACAAGUAUAUUCUUGUACUUAUAACAG	-23	30	130	0	0	0	0	1	0	0	0
10I_MACF1___ENSG00000127603___ENST00000567887___protein_coding___protein_coding	1	39284185	39284332	+	10I	MACF1	ENSG00000127603	ENST00000567887	protein_coding	protein_coding	.	.	.	.	0.159639	0.185463	0.19002	0.141469	GUAAAGUCAAGGACUUAAAUUUUUUUGGUAAAAUCUUUCUAGGGAGUAAGUCUCCAAGCUUAUCACUGCUGGCUUCUAGGUGAGGUGGUAUGAAAAAUUGGGUCCUAUAGUUUGUGUCCAUUUAUUCACCAAAUAUUAAUUUUAUAG	-31.3	34.0136	147	0	0	0	0	1	0	0	0
10I_MAN2C1___ENSG00000140400___ENST00000565683___protein_coding___protein_coding	15	75359438	75359619	-	10I	MAN2C1	ENSG00000140400	ENST00000565683	protein_coding	protein_coding	.	.	.	.	0.0470442	0.101348	0.0607238	0.0392044	GUACGAGCUGAGGGGAAGGGUUGCUACUGCAGCAGGAAGGAUGGAGGCCAGACAGAUCAGGCCUGGGAUACCCCGAGGGAUCUGGGUGCCCCUGACUGGAGAGUAGUAGCACAUCUUCCACCAACCCAUCCCCACCUGCGCAAGCUUCCUGAAAGGUCAGGAAGGCUGCACUGAUGCCCAG	-73.1	59.6685	181	0	0	0	0	2	0	0	0
10I_MAP7D1___ENSG00000116871___ENST00000316156___protein_coding___protein_coding	1	36178823	36178920	+	10I	MAP7D1	ENSG00000116871	ENST00000316156	protein_coding	protein_coding	.	.	.	.	0.128237	0.201258	0.184918	0.119454	GUGCCCCCGGCGGGCGGGAAGCGGCUGGGCGCGGGCGCCGCGGGCCGGGAGGGAAGGCUGGAGUCAAGUGCCCCACGCUCAUGGGGGUCUUUGGCAG	-46.4	77.3196	97	0	0	2	0	1	0	0	0
10I_MED12___ENSG00000184634___ENST00000333646___protein_coding___protein_coding	X	71122874	71123094	+	10I	MED12	ENSG00000184634	ENST00000333646	protein_coding	protein_coding	.	.	.	.	0.16445	0.132709	0.18185	0.0803682	GUAAGCGAAAAGGGGAAUAGAAGGAGCAAAAAACAUUGCAAGAGCAAUAAUAUGUCUGAGAGGGAAGUCAUGGUGAGGCAUUGAAAGCAGAGCAUAUCUGCAGAAAUGAUCUUACUGGGCCCAGGAUGUUUUAUGAUAGAGCCCAGUCUUUAGGAAAUUGGAACUCAUUUCUUUGUCCCCACCCCUACCUUACUCCUCCUUCUCUUCCUUUGUUCUCCAG	-61.5	43.6364	220	0	0	0	0	1	0	0	0
10I_MEGF6___ENSG00000162591___ENST00000485002___protein_coding___lncRNA	1	3497361	3497490	-	10I	MEGF6	ENSG00000162591	ENST00000485002	protein_coding	lncRNA	.	.	.	.	0.0554109	0.00486047	0.00855814	0.0679457	GUGAGCACAGCCCCCAGUUCAGCCAGCAUUGGGUGGGUCGUACCCACAGCACCUGCUCCCGGCCUGUCCUGGCCCACAGAUCCCCACGGGCCCCUCCUAGAAGCCUCCGCAGCCCUCAUCUUUCUGCAG	-34	65.8915	129	0	0	2	0	1	0	0	0
10I_MIGA2___ENSG00000148343___ENST00000445183___protein_coding___lncRNA	9	129067871	129068018	+	10I	MIGA2	ENSG00000148343	ENST00000445183	protein_coding	lncRNA	.	.	.	.	0.0484286	0.0595714	0.106272	0.0420408	GUGAGUUGCUUUGUGCUGAACCCCGACAUCCCGGGCUCCCCUGCAUCUGAGCAGCAAGGGGGUUCUUGUGCCGAGCUCUAGCUCAGUUCCAAGCGGCUGAGACGGUUCCAUCACUGCUCAUAGUCCCCGGUUCCUGCCCUGCCCCAG	-47	61.2245	147	0	0	0	0	0	0	1	0
10I_MORC2___ENSG00000133422___ENST00000215862___protein_coding___protein_coding	22	30936643	30936931	-	10I	MORC2	ENSG00000133422	ENST00000215862	protein_coding	protein_coding	.	.	.	.	0.156264	0.0389757	0.0476215	0.0457292	GUGAGCACAUUGUCUAACAAGGGGAUUGUGGGUACUUUUCUCCCCUGCCCCUCACUGUGUUUCUUGAGGUCAGUGCACAUACCUUACAUCUCUGUCUUGCCACACCUAAUAACUGCCCAAGAAAUAAAAAUAGAUGUAUGUCCUGCAGUGUAUAAGAUUAAUUCUGUGCAUUGGGAACUCUGAGGUGGUUGCUCUUGUGACAGACAGUGUAGACUGGCUGAAGAGAAAGGUCCUUGCCGAGCUUGGCGCUCUGUUUGCCACGACCUCUGUAGUACCUUGUCUCUACAG	-80.9	46.875	288	0	0	1	0	0	0	0	0
10I_MYO10___ENSG00000145555___ENST00000513882___protein_coding___protein_coding	5	16763547	16763654	-	10I	MYO10	ENSG00000145555	ENST00000513882	protein_coding	protein_coding	.	.	.	.	0.151056	0.0753645	0.075	0.0619813	GUAAGCACUCAUAGAAUUCCAUUUCAAUUUUUUUUUUUAAAGCAGCAACUAGAUUCGUUUUGAAGCUAUGUUUUCAUUUAACUUGGCUGUUUAAAAUCUUUCUACAG	-12.2	28.972	107	0	0	0	0	0	0	1	0
10I_NCL___ENSG00000115053___ENST00000322723___protein_coding___protein_coding	2	231460564	231460668	-	10I	NCL	ENSG00000115053	ENST00000322723	protein_coding	protein_coding	.	.	.	.	0.0690096	0.098125	0.178404	0.0305192	GUACUUAAAUUAGAUUCUGACAUACGACAUGAGUUAUGUUUAAAGGAGGCACUUAAGUGUUUGUGGCUACUGAUGUGUGAUACAUUGUUUGACAUCUUGUCCAG	-15.5	36.5385	104	0	0	1	0	0	0	1	0
10I_PDXDC1___ENSG00000179889___ENST00000563679___protein_coding___protein_coding	16	15017168	15017320	+	10I	PDXDC1	ENSG00000179889	ENST00000563679	protein_coding	protein_coding	.	.	.	.	0.221309	0.345842	0.359526	0.169013	GUAUGUUGUUGAUUUACUGAAUAUUGGUGUUUUUAAGAAUGAAUUUAAAGUCACUCAGUCCCUCAUGGCUCUUCACAGUUUUUAUGAAUGGAGGAGGGUGUUAGGUUUGUGUAUUCUGAUAAUCUAACAAAGAGUUGUUCUUGUUUUGGUAG	-27.6	34.2105	152	0	0	0	0	0	0	1	0
10I_PIEZO1___ENSG00000103335___ENST00000301015___protein_coding___protein_coding	16	88720283	88720384	-	10I	PIEZO1	ENSG00000103335	ENST00000301015	protein_coding	protein_coding	.	.	.	.	0.120188	0.113446	0.0918119	0.131317	GUGAGCCAGGCCCGGGACCCAAACCCAGUGUACGCAGAGCUCAGCAGCCACCCACAUCCCCUGGGCUUGGCUCCCCCUGACCUGUGCUCUCCUGGCCACAG	-37.9	67.3267	101	0	0	0	1	0	0	0	0
10I_PKD1___ENSG00000008710___ENST00000423118___protein_coding___protein_coding	16	2093738	2093810	-	10I	PKD1	ENSG00000008710	ENST00000423118	protein_coding	protein_coding	has-agotron-35	+	.	.	0.0773194	0.0808472	0.125278	0.08575	GUGAGGGGGCUGCCAGGGGUAGGCUACAGGCCUCCAUCACGGGGGACCCCUCUGAAGCCACCCCCUCCCCAG	-33.1	70.8333	72	0	0	0	0	0	0	0	1
10I_POLD2___ENSG00000106628___ENST00000406581___protein_coding___protein_coding	7	44122195	44122281	-	10I	POLD2	ENSG00000106628	ENST00000406581	protein_coding	protein_coding	.	.	.	.	0.579012	0.0889535	0.0207442	0.000593023	GUGAGACAUCGGUAUCCAGGCACGAUAAAUUUCCAAGUGGACACAAUGUCUGGUGUCAACUACAGCUGUUCUCCUUCUUUUCCCAG	-14.1	46.5116	86	0	0	0	2	1	0	0	0
10I_POLR3E___ENSG00000058600___ENST00000615879___protein_coding___protein_coding	16	22317039	22317114	+	10I	POLR3E	ENSG00000058600	ENST00000615879	protein_coding	protein_coding	.	.	.	.	0.131533	0.11232	0.120013	0.124627	GUGAGUAGAGGCGGCAGGACACCCUCUCCCUUUCCGGGCUGGCUGCCUCUAACCCGUCCCCUCUGCUUUUCCCAG	-24.4	64	75	0	0	3	0	0	0	0	0
10I_PRR14___ENSG00000156858___ENST00000300835___protein_coding___protein_coding	16	30655593	30655867	+	10I	PRR14	ENSG00000156858	ENST00000300835	protein_coding	protein_coding	.	.	.	.	0.14612	0.205901	0.254401	0.129887	GUGAGGGGCUCACUGGGCAUUGAGCCAUCUUGGCCAAACAGAUGCAGGCUUAUGUCCCCUGAAGUAUAGCUUUGUCUCCCCUCAGGGAGCACAGUCCAGCCUGAAAGAUUCAAUUCGGUGUGGGGAUGGUUUGUGCUCAAAAUUGCCUGUCUGCCUUAUGUAGCACUCCUGGCCCUGACAUGUCCCAGAAACUGAAAUACAGACCAGGCCUUACCUGUCCCUUCAGGCCCCACUGGCCCAAGGUUUCUCAGUGGCCUCUGCUCUUUGCUCACAG	-89.6	53.6496	274	1	0	0	0	0	0	0	0
10I_RBM34___ENSG00000188739___ENST00000408888___protein_coding___protein_coding	1	235161067	235161173	-	10I	RBM34	ENSG00000188739	ENST00000408888	protein_coding	protein_coding	.	.	.	.	0.0111604	0.0810472	0.195462	0.0805943	GUGAGUGGCGCGCGGCACGAGUACCUGGGGAGGGAUGUUGUACGUUCCCUCGUGCUGGCGAAGCGGUGGUGCGUGGCGUGGCUGAGUUUCUGUCGUCCAUUUCUAG	-36.5	62.2642	106	0	0	0	0	2	0	0	0
10I_RHOT2___ENSG00000140983___ENST00000562333___protein_coding___lncRNA	16	671000	671114	+	10I	RHOT2	ENSG00000140983	ENST00000562333	protein_coding	lncRNA	.	.	.	.	0.314807	0.267693	0.313675	0.333272	GUGAGGCCGGGUGCCCGCCUGUGCCUGGGGAGUGUGGGGAGGGGGCUGUGCCUGGUGCUCCCCCUGCUUUGUCUCGGUGCAGGUUUCCUCUUCCUGAACACGCUCUUCAUCCAG	-50.1	65.7895	114	0	0	0	0	0	0	1	0
10I_RNF167___ENSG00000108523___ENST00000571816___protein_coding___protein_coding	17	4944638	4944714	+	10I	RNF167	ENSG00000108523	ENST00000571816	protein_coding	protein_coding	.	.	.	.	0.115579	0.13475	0.107118	0.107092	GUGAGGCCCUCACUGCCUGCCCAUGCCCCUCUGCCACCAGCAGCCACCAGGUGCUUCACCUUGUUCCUCUCUGCAG	-20	64.4737	76	0	0	0	9	0	0	0	0
10I_RPS6KA3___ENSG00000177189___ENST00000457145___protein_coding___protein_coding	X	20176352	20176433	-	10I	RPS6KA3	ENSG00000177189	ENST00000457145	protein_coding	protein_coding	.	.	.	.	0.739642	0.45637	0.481148	0.226802	GUAAGUAUAGAAUGAAAACUUGCUUGAAAUAUUUCUUUAUAAUUAAAAUAUGUCUAAGUCUCUUUUUUUUUUCCCCUCCAG	-5	25.9259	81	0	0	0	0	0	0	0	0
10I_RRBP1___ENSG00000125844___ENST00000470422___protein_coding___protein_coding	20	17621547	17621689	-	10I	RRBP1	ENSG00000125844	ENST00000470422	protein_coding	protein_coding	.	.	.	.	0.0248662	0.0492042	0.0190775	0.0662394	GUAAGUGUGGCUGCCUGGCAAGGCUCCUCUGUUGGGCUCCCCUGUCCCCAGGAAGAGGGGCUGCCCCAAGUCAUUUCAACGGGAAGCCAAGAGAAGAACCUUUGUGUGUGGCUAACUAAACACCUGUUCUUCCCUCUCUCAG	-46.9	55.6338	142	0	0	0	0	1	0	0	0
10I_SAMD4B___ENSG00000179134___ENST00000598913___protein_coding___protein_coding	19	39380785	39380989	+	10I	SAMD4B	ENSG00000179134	ENST00000598913	protein_coding	protein_coding	.	.	.	.	0.0888186	0.123436	0.177794	0.0425049	GUAAGCUGGCUGGAAGCAGGGGCCUGGCCUCCUGGGGUUGGGGUGGCAGUACCUGGGAUGUCUAUUUGCCUGUAUACUCUGUGUCUGGACCCAGCUUAGAGGUGGCGGGGGUGGGAGUGGGAGAAGGCCUGUACCACCUCCACCACUCUUGGGUCUGGGCCUCUUCUGCACUCACUACUUUCUCUCUUCCUGGGACCUGUGUAG	-77	59.3137	204	0	0	0	0	0	0	0	0
10I_SCNN1D___ENSG00000162572___ENST00000379116___protein_coding___protein_coding	1	1287596	1287672	+	10I	SCNN1D	ENSG00000162572	ENST00000379116	protein_coding	protein_coding	.	.	.	.	0.0279211	0.00536842	0.00878947	0.114145	GUGGGUGCCAGCCCCUGGCCGGUGCGGGGGCAGGGGUGCAGGUCAGGUGGCCUCACACCAGCCCUUGGCCUCCCAG	-39.4	75	76	0	0	1	0	0	0	0	0
10I_SCRIB___ENSG00000180900___ENST00000526832___protein_coding___protein_coding	8	143795333	143795419	-	10I	SCRIB	ENSG00000180900	ENST00000526832	protein_coding	protein_coding	.	.	.	.	0.0938256	0.0997326	0.109791	0.212884	GUCAGAGGUGCCUGCAGCCGGCAGCCCCAGGGCCAGGGAGCCCGAGGCCGGUGGUGCCUGACGGGUCUGCUCUGCUCUGCUCACAG	-33.9	72.093	86	0	0	0	1	0	0	0	0
10I_SIK1B___ENSG00000275993___ENST00000613488___protein_coding___protein_coding	21	6118908	6119023	+	10I	SIK1B	ENSG00000275993	ENST00000613488	protein_coding	protein_coding	.	.	.	.	0.0363391	0.028	0.0724522	0.044113	GUGAGUGCCCACAGCGGGUGUGCAGAGGGCUCGCCUCAGCCCAGCCCUGGUGCCCCCGGUGUGCCCGGGUCACCUGGAGUCCGAGAAGUCACUGGCUUGUGUCUCUCCAACGCAG	-46.1	67.8261	115	0	0	0	0	0	0	0	2
10I_SLC38A2___ENSG00000134294___ENST00000612232___protein_coding___protein_coding	12	46366945	46367075	-	10I	SLC38A2	ENSG00000134294	ENST00000612232	protein_coding	protein_coding	.	.	.	.	0.371731	0.637046	0.559938	0.560208	GUAAGAAUUUUUCAAAAGAUUAUUUGGGUAGACUUUAUGCUCAUUGUGGAGCACAGAAUGGUGACACAUGCGUUUUAGUGUCACGUGCCGCGUUUUGCACUUGUAAUGGUAUAAUUUUGUUUUCCUCCAG	-28	38.4615	130	0	0	1	0	0	0	0	0
10I_SLC4A2___ENSG00000164889___ENST00000485713___protein_coding___protein_coding	7	151070346	151070456	+	10I	SLC4A2	ENSG00000164889	ENST00000485713	protein_coding	protein_coding	.	.	.	.	0.163509	0.1462	0.0883455	0.0945455	GUGAGGGGAGAACCAGCCCUGCCUGGGCUGGCGGCAGGGCUGAGGAAGCCUGGGUGUGGACUCAGAGUGGGAGGGGCCUGGCUGGGCUGAGCCCUGUCUGUGUCCCCCAG	-58.8	70	110	0	0	0	0	1	0	0	0
10I_SLTM___ENSG00000137776___ENST00000432750___protein_coding___protein_coding	15	58893987	58894089	-	10I	SLTM	ENSG00000137776	ENST00000432750	protein_coding	protein_coding	.	.	.	.	0.227549	0.246618	0.166951	0.186147	GUAAGGAUUUAUUUUUAUUUAUUUAUUUUGAUAAGCAGAUAGACUUUUUUGGUACAUUAUGAAGUACUCAUUCUGUUUUUUUGUCUGGGGCGGUAUGGUCAG	-14.9	30.3922	102	1	0	0	0	0	0	0	0
10I_SMARCA4___ENSG00000127616___ENST00000344626___protein_coding___protein_coding	19	10996380	10996493	+	10I	SMARCA4	ENSG00000127616	ENST00000344626	protein_coding	protein_coding	.	.	.	.	0.154097	0.0769381	0.0481681	0.0725929	GUGUGCUGGGCCUGGCAUGGUGCCCGCCGCGGGUGGGAUGGGAGCAGCCGUCUUCACGUGUGUGGCCUCAGCCUUGUGGGUCAGGGCCUGACCGUGUCUCUCUCUAUUUCCAG	-43	65.4867	113	0	0	0	0	0	0	1	0
10I_SMARCD2___ENSG00000108604___ENST00000323347___protein_coding___protein_coding	17	63837044	63837194	-	10I	SMARCD2	ENSG00000108604	ENST00000323347	protein_coding	protein_coding	.	.	.	.	0.234907	0.0819067	0.103547	0.0801667	GUAAGUGUUAAGAGGACACCUGGGAGGCCUGCCCAGUGGCCACCUUGGGGUGGGUGUCCAUCUCUCUCAAAGCUGGGCUGCAGCAGGAAGGGAGGAAAGAGCCAGGCUUUGGCUGAAGCAAGCUGAUGAGCUUCUGCUACCUUCCUUCAG	-58.9	57.3333	150	0	0	1	0	0	0	0	0
10I_SPAG5___ENSG00000076382___ENST00000321765___protein_coding___protein_coding	17	28583649	28583852	-	10I	SPAG5	ENSG00000076382	ENST00000321765	protein_coding	protein_coding	hsa-mirtron-1565	.	+	.	0.103103	0.0989557	0.243823	0.104448	GUAAGUUCUCUAACUUUCUGUACUUCCCCCUAAGUGCUUAUUUUUUUCUCAGGAACACUUCUAGAAGCCAAAAUCUCCAAGAAGAGAACUGUGAGUGUUGAGCCUCUUGUUUCUCUCCUUUAAUGCAGCUCUGUGGGGAUUUGGGAUAGGCGUUCAGAGAAGGUAAUUUGGUCUUUGGUCAUCUUCCCUGUUCCUUAUUUCAG	-45.7	41.8719	203	0	0	2	0	2	0	0	0
10I_SRRT___ENSG00000087087___ENST00000448764___protein_coding___protein_coding	7	100888143	100888277	+	10I	SRRT	ENSG00000087087	ENST00000448764	protein_coding	protein_coding	.	.	.	.	0.242373	0.257478	0.306978	0.237328	GUAAGUACAGGAGGGAGAUGAAGGGGCUUGGUGAGUGUGUGGCUUUGGGAGAAGAAAACAGAGGAUGGAAUUGAGGACAUAGUUUUGCAACUCAACACUGAUCUCUGUCAUAGCUGGUGCUGUCCGCCCUGCAG	-31.5	50	134	0	0	0	0	0	0	2	0
10I_SSRP1___ENSG00000149136___ENST00000278412___protein_coding___protein_coding	11	57332280	57332382	-	10I	SSRP1	ENSG00000149136	ENST00000278412	protein_coding	protein_coding	.	.	.	.	0.136971	0.335176	0.190627	0.0800392	GUGAGUGUCUCCCUGGACUCGUUUCCUACCACUGUCCAGGCAGGAGACAGGUGUGCCAUUAGAAGGCAGUAGUGUUGUGACCUCACCUUGCUUUCUUUGUAG	-30.2	51.9608	102	0	0	1	0	0	0	0	0
10I_STARD3___ENSG00000131748___ENST00000336308___protein_coding___protein_coding	17	39660273	39660430	+	10I	STARD3	ENSG00000131748	ENST00000336308	protein_coding	protein_coding	.	.	.	.	0.0557197	0.0896752	0.098051	0.0672548	GUGAGUGAGGGGAGCGGGUGUCCUGGAGCCCCAGACAGCACAGGAGGCUCCAGGAAGGUGCCGAGGGGCCCUCUGGUGGGUGCCCCCCACCAAGAGGGAAGGGUUGGUCUGCCCGAGCCCAUCUGGCACCACCCAGCCCUCUGCCGCCCUGUCCCAG	-86.8	70.0637	157	0	0	0	0	0	0	1	0
10I_STX4___ENSG00000103496___ENST00000394998___protein_coding___protein_coding	16	31039651	31039722	+	10I	STX4	ENSG00000103496	ENST00000394998	protein_coding	protein_coding	.	.	.	.	0.253197	0.277296	0.251634	0.169887	GUGAGCCUCCCAGGCCCGGCCACUGCCCCAGGCACCCUGUGUGACUUCCCUGACCCCCUCCUCUCCCACAG	-13.8	70.4225	71	0	0	0	3	1	0	0	0
10I_SYNJ2___ENSG00000078269___ENST00000355585___protein_coding___protein_coding	6	158064750	158064825	+	10I	SYNJ2	ENSG00000078269	ENST00000355585	protein_coding	protein_coding	.	.	.	.	0.100947	0.0882133	0.10932	0.127747	GUAGGGCCCCGCCGAGGGGGCAGGGUGGGGGCCCCAGGGACCCCCCUCACGGCCUGCGGUCUGGGCUCUCGGCAG	-40.6	80	75	0	0	0	0	0	0	2	0
10I_TBL1X___ENSG00000101849___ENST00000407597___protein_coding___protein_coding	X	9693212	9693321	+	10I	TBL1X	ENSG00000101849	ENST00000407597	protein_coding	protein_coding	.	.	.	.	0.116587	0.0741468	0.0935872	0.0832844	GUGAGUUCUGUGUCCCUCGUGCUGGGGUCGGGUAAGAGGAGCUGCCGAACUUAACCCUUGAGUGAACAGACCAUGACAUUGAGGUCAACAUGUUUGUUUUUACUAACAG	-29.9	48.6239	109	0	0	0	0	1	0	1	0
10I_TCEA2___ENSG00000171703___ENST00000361317___protein_coding___protein_coding	20	64071941	64072171	+	10I	TCEA2	ENSG00000171703	ENST00000361317	protein_coding	protein_coding	.	.	.	.	0.0447652	0.0424826	0.068913	0.0373522	GUGGGUGAGCAGGCUCAGGCUGCCCCUCCCAGCUCCAUUCUCUGGAGGUGGGGUGUCUCAGCCUCUGUGGGGUCUGUGGUGUGAACUGGGGAUGGCCCUGCCCAACCAGCCUCCUGGGAGUCUUGGGCAUGGUGGGUGGAGAGCCCAGCCUUGGGUGAGCCUGUGCGGCCUUCCACUCUGGGGGAUCUCAUGUGGCCACAAGGCUGGAGGCCUCACCCCCUUUCUCGCAG	-105.4	65.2174	230	0	0	0	0	0	0	1	0
10I_THOC2___ENSG00000125676___ENST00000618150___protein_coding___protein_coding	X	123622860	123623104	-	10I	THOC2	ENSG00000125676	ENST00000618150	protein_coding	protein_coding	.	.	.	.	0.356996	0.402455	0.408004	0.178131	GUAUGCUUAUUUGUAGAAACUUAUAAGUAAUAUAUUUUAUUUCAACAAAGUGAAAUGUUUUGUAUCACAGAACGAGUACAAUGCUGGCUUAGUAUUACUUUUUAUUCCCUAGAUAGGAGUAUAUAAGCGUUAAGAAGUAAUCAGCUUGCUGUUUCUUUCUAAUUAUUCUCUAAUCAUUUUGCUCUGAAAUUGUAGCUUAUUUACAUUUAGGGGCUUGUUAAAUAAAACCUUACUUUUAUUUCAG	-42.1	28.2787	244	0	0	0	0	1	0	0	0
10I_TKT___ENSG00000163931___ENST00000296289___protein_coding___protein_coding	3	53235116	53235148	-	10I	TKT	ENSG00000163931	ENST00000296289	protein_coding	protein_coding	.	.	.	.	0.990281	0.958719	0.941656	0.883344	ACGGGGAGCUGUCAGAGGGCUCUGUAUGGGAG	-8.2	62.5	32	0	0	0	0	0	0	0	0
10I_TONSL___ENSG00000160949___ENST00000409379___protein_coding___protein_coding	8	144436418	144436557	-	10I	TONSL	ENSG00000160949	ENST00000409379	protein_coding	protein_coding	.	.	.	.	0.0492158	0.0520144	0.0376763	0.0251727	GCAAGCAGGGCGUCCCUUGUCCCUGGGGUUGCUGUGCCUACGCUGAGAGUCCCCGGGCCCUGAUUUCGGGAGAUGCUCCAUCACAGGUGGAGCGGGAGGUGCCGGGCCCCUGCCUCAACACGCAUUCUCUCUCCCACAG	-54	65.4676	139	0	0	0	0	0	0	0	2
10I_TOP2B___ENSG00000077097___ENST00000264331___protein_coding___protein_coding	3	25615288	25615430	-	10I	TOP2B	ENSG00000077097	ENST00000264331	protein_coding	protein_coding	.	.	.	.	0.758754	0.699556	0.84343	0.43657	GUAUGAACUUUUGUGGGUUAAAUAGUUUGAAACUAUUUCAGUGUUAUCUGUAUCUUUUUCUUUUUCCAAAAAUAAGUAUUUUGAUUUAUCCUUCAUAUGUUUUAAAACUAUUGAAUGUUUAAACUGUACUUUUUUAUUAUAG	-12.7	22.5352	142	0	0	0	0	0	0	0	0
10I_TRIM28___ENSG00000130726___ENST00000253024___protein_coding___protein_coding	19	58548776	58548861	+	10I	TRIM28	ENSG00000130726	ENST00000253024	protein_coding	protein_coding	.	.	.	.	0.147765	0.141553	0.0800588	0.0586706	GUGAGUGGGUCUGCCUAGUGGGUGGGGAAGGGCCCCAGUGCUGUUUCUACCCCAACCUGCCAGUCUUCUUUCUCCAUUUUCUAAG	-22.5	55.2941	85	0	0	1	0	0	0	0	0
10I_TRIM39-RPP21___ENSG00000248167___ENST00000623385___protein_coding___protein_coding	6	30346557	30346712	+	10I	TRIM39-RPP21	ENSG00000248167	ENST00000623385	protein_coding	protein_coding	.	.	.	.	0.0261806	0.0438774	0.0507355	0.112303	GUGAGAGGUGAGGGAGAAAAUGGAGGACACCCCAGAGGAUAGGGACAAUGGAGAACGUAGAGUGAAGAGGACACAUGGACAGGUUCUGGGUUGGUGUGAGAAGUACCACAGUCAGAAAACUAAUUCUGUUUCUCUGAUUCUGCUCAUUUACUCAG	-38.1	47.0968	155	0	0	0	0	1	0	0	0
10I_UNC13D___ENSG00000092929___ENST00000412096___protein_coding___protein_coding	17	75834143	75834324	-	10I	UNC13D	ENSG00000092929	ENST00000412096	protein_coding	protein_coding	.	.	.	.	0.107569	0.141867	0.131956	0.0710552	GUACCUUGUCCGACCGCACAGUCACCCCAUCCCAUCCCGUCUUCAGCCUACCUGGCUCCAGCAGCACCUGGGCCAAGGUCCAACCCUGACCCCUUCGUGCGUCUAAACUCAGGCCCUAAGGAACUCUUCCAUCCCCGACUCAUGCCCUGACCUCCCUCCUUCUUCCGUUUUGUGUCUCCAG	-30.4	59.6685	181	0	0	2	0	0	0	0	0
10I_WDR46___ENSG00000227057___ENST00000374617___protein_coding___protein_coding	6	33288026	33288147	-	10I	WDR46	ENSG00000227057	ENST00000374617	protein_coding	protein_coding	.	.	.	.	0.0905702	0.0752893	0.0739669	0.0634793	GUGAGCCUGAGGAGGUAAAGGAGCCAAGGGAUUGAUUGGUGGUGCAGGACAAUAGAGGAAUGGGGGCUAGAAGAAGGCGUUACUGCAGGGCACUCUUUUUUUUCACUCUUCUCUUUCCCAG	-27	50.4132	121	0	0	1	0	0	0	0	0
10I_ZNHIT6___ENSG00000117174___ENST00000431532___protein_coding___protein_coding	1	85707936	85708053	-	10I	ZNHIT6	ENSG00000117174	ENST00000431532	protein_coding	protein_coding	.	.	.	.	0.333188	0.27847	0.308692	0.314299	GUGAAGCAGGAAAUUAUAGACUGGCCAGGUACAGAAGGCAGGUUGGCUGGCCAGUGGGUAGAACAGGAGGUGGAGGAUAGGCCUGAGGUGAAGGAUGAGAACGCAGGCGUAUUGGAG	-29.8	54.7009	117	0	0	0	0	0	0	0	0
11I_ABCA2___ENSG00000107331___ENST00000341511___protein_coding___protein_coding	9	137011105	137011185	-	11I	ABCA2	ENSG00000107331	ENST00000341511	protein_coding	protein_coding	.	.	.	.	0.1517	0.119262	0.1352	0.139	GUGAGGGGGCCCGUGGGGCGGGGAAGGCGGUGGGGGCCCCGCAAGGCCCAGAGCACAGGCCCUGAGCUGUCUCCCCGCAG	-37	77.5	80	0	0	0	0	0	0	1	0
11I_ABCA7___ENSG00000064687___ENST00000263094___protein_coding___protein_coding	19	1044744	1045001	+	11I	ABCA7	ENSG00000064687	ENST00000263094	protein_coding	protein_coding	.	.	.	.	0.0214591	0.00610506	0.0114125	0.033677	GUGAGGGCCUGUCCACCUGCGGGGUCUGUUUCAGUGGGGAGGGCAGGUCCCAUCCUAGUGUUCCCACCCUGGUGUUCCCAGGGGGAGGCGGGCCCGGCCCUAGUAAGAGCCUGGGAUUUGUAGAGAUCUCAGGAGGGAGCCGGCCGUGGGCCUACGAGGGGAAAACAUGGCCCAGCCCCGAGGUCCAGGGGGAGGAGCGGAGUGGUCUAGGAGGCAGGCGGACCCCAGCGCCUAGGACUCACCCCCGCAUCCCACAG	-121.4	67.3152	257	0	0	2	0	0	0	0	0
11I_ABTB1___ENSG00000114626___ENST00000232744___protein_coding___protein_coding	3	127680185	127680268	+	11I	ABTB1	ENSG00000114626	ENST00000232744	protein_coding	protein_coding	.	.	.	.	0.123157	0.0901325	0.109072	0.152831	GUGGGCCAGUGGUCUGCAGUGGGUGGGAAGGAGGGGUGAGAGGGCAGGCACCCCUCCACUGAGCUGGCCCUUCCCGCUCAUAG	-41.8	67.4699	83	0	0	2	0	1	0	6	0
11I_ACADVL___ENSG00000072778___ENST00000543245___protein_coding___protein_coding	17	7222865	7223132	+	11I	ACADVL	ENSG00000072778	ENST00000543245	protein_coding	protein_coding	.	.	.	.	0.0799738	0.068779	0.0573258	0.0412434	GUGAGUACCCUGCCCGAGUCCCUAGGUAACCCAAACAGAAGUCUCACUGUCCCCCUUGCCAUGUGUCCCUGAUCACUUGCAGGCACUCCCUACACUAGAAACUCCUCCCCUACCAGCAGCCCGACUUGCUAGCUUAGGUCUCCAUCCAGCGUAGACUGAACUCUGGUUGUAUGCAAAACCCAUCCCUCUGGCGCAAGCCCAGCCCCUCUCCUAGGGAGACUGCAGAACCACACUGAACCACAGCGGGAUGUGUGGACCCUCUUCCAG	-61.2	56.9288	267	1	0	0	0	0	0	0	0
11I_ACD___ENSG00000102977___ENST00000219251___protein_coding___protein_coding	16	67660036	67660121	-	11I	ACD	ENSG00000102977	ENST00000219251	protein_coding	protein_coding	.	.	.	.	0.0750235	0.106318	0.0912353	0.136376	GUGAGCCCCCAUUCAGGGCCCGGAGACCGAGGCGGAGGCCCGGGGUGGUGGGAUUGACGCCGCUCGCCGCCGUCAGGUACUACAG	-36.6	71.7647	85	0	0	1	0	0	0	0	0
11I_AKAP8L___ENSG00000011243___ENST00000397410___protein_coding___protein_coding	19	15403715	15404009	-	11I	AKAP8L	ENSG00000011243	ENST00000397410	protein_coding	protein_coding	.	.	.	.	0.117503	0.0801293	0.0550238	0.106218	GCAAGUGUCAUUCCUGUGAUUGCUGUCCUGUCCCUUGGGGUUGUCCUGGCUGUGUUUCUCUGCCACUGCCCUGCUUGGCCAAGGUUGGGAGUGGGGAGGGGGCAUGUUUCUGGGGUUACCUACUCCUUAACAGGAGGCCCUCAUCAGAAUGACCAGGGCCCAUCUAGCUUCAGUGGCUAGGGUCUUCUCUCUCUGUGACAGAAGAUACCCUUGUAUCUGUGUUUGUCUCUGUCUCUGUCUGCCUCCCCUCUGCCUGCCCCCACCAUCUGUCUGUCUCUGUCUCCCUCACUGCAG	-94.8	55.7823	294	0	0	0	0	2	0	0	0
11I_ANKRD13D___ENSG00000172932___ENST00000447274___protein_coding___protein_coding	11	67301147	67301281	+	11I	ANKRD13D	ENSG00000172932	ENST00000447274	protein_coding	protein_coding	.	.	.	.	0.121836	0.0808806	0.0664701	0.121164	GUGAGAGGCUGGGCACAGGCAGCGGGAGGACCUCAGGCAUGGCACCCUCCCUCAGCGCAGUCCCUGGAGAGCUGCAGGGGCCGGAGGCACAGGUGGCUCUCCGCCAGGGCUCAGGCGUGGCUGUCUUCUCACAG	-64.6	69.403	134	0	0	0	0	0	0	1	0
11I_ANLN___ENSG00000011426___ENST00000265748___protein_coding___protein_coding	7	36420314	36420596	+	11I	ANLN	ENSG00000011426	ENST00000265748	protein_coding	protein_coding	.	.	.	.	0.183365	0.126773	0.170716	0.0545922	GUAAGAACAUUUCUGGAAGGCAUUCACUCACUAAGGGUCAUGGUUUAGAUUGACAUAAGUCGUGUUAUAAUUUGUAAUUAUAAUGUUAUUAAUAACUCAUCUGUAUAAAAGUUUGGAAUAACUUUUGUUAGCCUCUCUUUCACCAAAUGAGAGUUCCAUUCUGUUGUGAAAUGUUCUGCUGACAUGUUCAAUAUCAGUGUCAAAUUCUGCUGAUAUGUUCAAUAAAGGAUAGUGCUCAGUGUGUUGCUGGAUUUCUAAUAGAGUGUAACUUACCUCUUGAAG	-58.4	33.6879	282	0	5	0	0	0	0	0	0
11I_ANTXR2___ENSG00000163297___ENST00000307333___protein_coding___protein_coding	4	80055218	80055359	-	11I	ANTXR2	ENSG00000163297	ENST00000307333	protein_coding	protein_coding	.	.	.	.	0.153369	0.422809	0.311468	0.104064	GUGAGUAUUGAACUGAGACUGUUCUCUACACCCCACUGUACAUCGCUGUGUGUCUCGGAAUGUAUAGCUUGAUAUUUGAAUAAUUCACUUUCUCCCUCUCCCCUCUCUUUUUUUCUCUCUUUCCCUCCUCAUUCUCCAUAG	-15.8	42.5532	141	0	0	0	0	2	0	0	0
11I_ATG2A___ENSG00000110046___ENST00000418259___protein_coding___protein_coding	11	64900629	64900883	-	11I	ATG2A	ENSG00000110046	ENST00000418259	protein_coding	protein_coding	.	.	.	.	0.0813976	0.0550354	0.0409409	0.0272913	GUGAGGAGGAGCGGGUGCAGGUGGCAGCUGGUGAAGGUUGGGGCUCAGGCUGGUCCAGGUCUGACUUUCAGCAGCUGGAGACCUUGAGCCCCAUCCACCCCAGGUGGGCCUCAGUUUCCUCAUCCUUCCUUAUCCCGCCUGCCUUCCAGGACUGGGGCUAGCGGGGGUCUCUUGUCCCAGGCUAAAAGGCCCGCUGAGGACGGGGAGGGAAUGGGGUUCCUCUGAGUCAGCUUGGCCCCUGUCCCUCUUCCCAG	-128	63.3858	254	0	0	0	1	0	0	0	0
11I_BRD2___ENSG00000204256___ENST00000374825___protein_coding___protein_coding	6	32980132	32980341	+	11I	BRD2	ENSG00000204256	ENST00000374825	protein_coding	protein_coding	.	.	.	.	0.0814689	0.0588325	0.071067	0.0391483	GUACGUAUGAAAUGAGGUUCAUCUCAUGGUUCUGAGGACAGUUGAGGAAAGAUGGUGGGGUCUGUUUGCAUUCAGGAUUGUCAGCUCCCAGGAUAAUGGGAUGUGUUGGUUGGCAGCUGACGUUCAAGAAGGGAACUUGGGAACCUUAGGGGCCCAUAAUAAGAUGCUUGGGGCAAUCUUAAUGUAUCCUGAUAAAUUUCUUUCAUUAG	-58.3	44.4976	209	0	0	1	0	0	0	0	0
11I_CBS___ENSG00000160200___ENST00000398165___protein_coding___protein_coding	21	43065521	43065615	-	11I	CBS	ENSG00000160200	ENST00000398165	protein_coding	protein_coding	.	.	.	.	0.0535213	0.0632128	0.0695851	0.0640319	GUGGGUGGGCGUGGCCAGGGGCGGGGUCAUAGGGCAGGGGAUGAGGGUGCCUGGGCCAGGCGGAAGGUGCAGGCCACCGCUUUCCCUCCUGCAG	-43.6	72.3404	94	0	0	0	4	0	0	0	0
11I_CCDC125___ENSG00000183323___ENST00000511257___protein_coding___protein_coding	5	69320345	69320464	-	11I	CCDC125	ENSG00000183323	ENST00000511257	protein_coding	protein_coding	.	.	.	.	0.589723	0.575941	0.645773	0.399395	GUGAUUUAGGGUAUGGCCUCGGAAGGAAACCUGGUGGGAUUUAUGAAAUAGAAUUUUCACAUAGGUCUAGAAAAAGAUCAGAUGGAAAGAACUUUAGCCCUCCUCCAUUUCCGAGAAAG	-25.2	41.1765	119	0	0	0	0	0	0	4	1
11I_CCDC9___ENSG00000105321___ENST00000221922___protein_coding___protein_coding	19	47271187	47271273	+	11I	CCDC9	ENSG00000105321	ENST00000221922	protein_coding	protein_coding	.	.	.	.	0.0697093	0.058186	0.235837	0.0472442	GUGAGGCUGGGCUGUGGUUCAGGGCACGGGCCUGGGGUGGGGGCUCAGGACCUGUGCCUUGCCCUGACUUGCCUGUGUCCCCAAAG	-41.3	67.4419	86	0	0	3	0	0	0	0	0
11I_CDC25B___ENSG00000101224___ENST00000379598___protein_coding___protein_coding	20	3802972	3803107	+	11I	CDC25B	ENSG00000101224	ENST00000379598	protein_coding	protein_coding	.	.	.	.	0.0503556	0.135748	0.0927481	0.0518667	GUAAACAGCGUUGCGUCAUUUUCUAGGCAGAUUUGGGACUGUAGCUCCAUUGUUGACCUUCCCUGGGGACAGGCUAGGGCCACCUGCCAGCUGCCAGCCUGACCUGCCGGAACCAACCCCCAUGACCUCCUACAG	-37.9	57.7778	135	0	0	0	0	2	0	0	0
11I_CDH24___ENSG00000139880___ENST00000267383___protein_coding___protein_coding	14	23055353	23055532	-	11I	CDH24	ENSG00000139880	ENST00000267383	protein_coding	protein_coding	.	.	.	.	0.401799	0.532441	0.418207	0.178145	GUAAGGAUGACCCCUCCCAUGUCUACUCUGACACCAAGCCCUCAGGCCCUGCCCUGCAACUUCAUCACUUCUGCAAUGACCUUGGUCCCUCAGGACUCCCAACGCUCUACCCAAACCUAGACUCUUUAACCCUGUCUCUGUACUUGGAGCCCUCUGCCAUCUUUUCGUGACCCCUGCAG	-31.7	54.7486	179	0	0	1	0	0	0	0	0
11I_CDK16___ENSG00000102225___ENST00000457458___protein_coding___protein_coding	X	47226909	47226993	+	11I	CDK16	ENSG00000102225	ENST00000457458	protein_coding	protein_coding	.	.	.	.	0.206964	0.148595	0.12769	0.114893	GUGAGGAGGCAUGGGCCCUAGGCGCUGUGGAGACACACGGGGAGGACCUGUGAAAUGUUUGGGAUAACUCCUCUUCCCUACUAG	-27.5	57.1429	84	0	0	0	0	0	0	0	0
11I_CIC___ENSG00000079432___ENST00000572681___protein_coding___protein_coding	19	42291466	42291557	+	11I	CIC	ENSG00000079432	ENST00000572681	protein_coding	protein_coding	.	.	.	.	0.309549	0.481934	0.289088	0.103341	GUGAGACCUGGGCCGGGCAGCACUAGGGGAGGGGCCAUAGUCCUGUUUGGCUCCCUUGUAACCUUUUCCUUUCUUGCCUCUUAACUUCCAG	-24.6	56.044	91	3	0	0	0	0	0	1	0
11I_CNKSR1___ENSG00000142675___ENST00000361530___protein_coding___protein_coding	1	26184287	26184400	+	11I	CNKSR1	ENSG00000142675	ENST00000361530	protein_coding	protein_coding	.	.	.	.	0.144841	0.0503628	0.0413009	0.0534248	GUAGUCUCAAAGCUCCAUGGAUGCCCCGGACACGGCAUCUGGGCACCCAGUUCUGACCCCAAGCCUGGGACUGGGCUCAUAGACUUUCCCUCUCUCUCCUCCCUCCCUGACAG	-29.8	60.177	113	0	0	0	0	0	0	1	0
11I_COL13A1___ENSG00000197467___ENST00000645393___protein_coding___protein_coding	10	69894578	69894674	+	11I	COL13A1	ENSG00000197467	ENST00000645393	protein_coding	protein_coding	.	.	.	.	0.19774	0.165906	0.207708	0.102656	GUUGGUACCUCAUCCAUCUAUUUCCCAGCAGAGAAGCUUCCGGUGGCUGUGACCUUAGCUUUGGUUUCUAACUCUCUCAUCUCCGUCUCUUUGUAG	-15.7	47.9167	96	0	0	0	0	2	0	0	0
11I_COL7A1___ENSG00000114270___ENST00000328333___protein_coding___protein_coding	3	48567636	48567709	-	11I	COL7A1	ENSG00000114270	ENST00000328333	protein_coding	protein_coding	.	.	.	.	0.219877	0.30037	0.233397	0.0807671	GUGAGUGUGGGCACGCUCAGAAUGAGGGGGCCACGGGUGGACGGGGGCCAAGUUCAUGUCUUUUUUUCUCCAG	-21	58.9041	73	0	0	0	0	2	0	0	0
11I_CREB3L1___ENSG00000157613___ENST00000621158___protein_coding___protein_coding	11	46320528	46320709	+	11I	CREB3L1	ENSG00000157613	ENST00000621158	protein_coding	protein_coding	hsa-mirtron-1242	.	+	.	0.0546133	0.111088	0.10089	0.0909779	GUGGGGUGUGUGGCCCCUUUCCCUCCUGAGGUCUCAGGCUCCACCUGCCUCCUGCCCACCCUUGGUCCCCACAUUGGCCACACCCUCCCAAGGCCCCAUCCCUACUUGGUCUAGAUCCAGCUUGCAGAGGGUAAGAGGGUUCCUGCUGGACAGUCAUCGCUGGCCUCUCUUCUCUCUCCAG	-57.3	61.8785	181	0	0	2	0	0	0	0	0
11I_CROCCP3___ENSG00000080947___ENST00000420820___pseudogene___pseudogene	1	16490783	16490864	-	11I	CROCCP3	ENSG00000080947	ENST00000420820	pseudogene	pseudogene	.	.	.	.	0.0771111	0.0444815	0.0864691	0.114593	GUGGGGGCACAACAGGGAGGGCCAGGGCUGGCAGCAUGGCCCCCUGGGCAAGCGCCUACUGAUCCCCUUUGCCCUAUUCAG	-33.3	66.6667	81	0	0	4	0	0	0	0	0
11I_CTNS___ENSG00000040531___ENST00000046640___protein_coding___protein_coding	17	3659975	3660235	+	11I	CTNS	ENSG00000040531	ENST00000046640	protein_coding	protein_coding	.	.	.	.	0.0605923	0.0584231	0.0571846	0.0580962	GUGAGUCAGCCAGCGGGCUGCUGGCCACCCUGCGGCUGGGGCAUCGGGCGGGGCCAGCCUUCCCGGGACCUUCCAGCCAGGGCUCCACCCCCACCUGGGAUCCAAGCCAAUCCAGCCCCCAAGGAGAGACCCACCUAGGGGCCUUCGUAGCUGGAGGCUUUGUGGUUUUCUGGGACCCCCACCGCCCACCACCCCACAAGCUCCAGCUGCCUCAGGAGCUGCCAACCUAACACCAGCUUCUGUCCCCCGGCUGCUAACAG	-114.7	67.3077	260	0	0	0	0	0	0	0	0
11I_DYNC1I2___ENSG00000077380___ENST00000340296___protein_coding___protein_coding	2	171728418	171728716	+	11I	DYNC1I2	ENSG00000077380	ENST00000340296	protein_coding	protein_coding	.	.	.	.	0.169631	0.230198	0.200701	0.0705906	GUGGGUUAAACUUGGGAAACUGAAAUUUUGAGGCAAAUGUUAUGUUUUAAGUGUAUGUGUACCUCAACUUAUGUUUCUCAUAAACUGUUUUAUAGUAGUGUUACAACAGCUUAUAAGCUGAAACGUGUUUAAUAUAAGUUUGUUUCAUAUAUAUAUAUUUUACUUUGAAACCUGCUUCAUUUAAUUUAGAUUUAUGUAAAUAAUAAAAGAAUUGUUUACAAUCAAAGACUAGAAGUUUUUCUACAGAAAUUUAAAAUUGCAAGUUUACAAACUAAUUUUCUCAGGUUUUUCUAUGUAG	-58.9	25.8389	298	0	0	0	0	0	0	1	0
11I_EIF3C___ENSG00000184110___ENST00000566501___protein_coding___protein_coding	16	28724463	28724657	+	11I	EIF3C	ENSG00000184110	ENST00000566501	protein_coding	protein_coding	.	.	.	.	0.116985	0.114871	0.0719536	0.0665309	GUGAGAGCAGUGAAGAGGCUCAUCUCAGGGCAUCGCUGGUGGGUUGGGGGAAGAAGGUACCUAGCAUCUUAAGACUCAGGGGCUAUGGAGGCAGUCUUGGUGGUGGAAGGCCCCAUGAUUCCUGCUGAAGGGGGAGGCAUCCGCUUACUCUACCUUCACACCUCUGACUCUGAUGUGGCCUGAAAUCUUGGCAG	-66.1	55.6701	194	0	0	1	0	0	0	0	0
11I_EXOC5___ENSG00000070367___ENST00000413566___protein_coding___protein_coding	14	57233883	57233987	-	11I	EXOC5	ENSG00000070367	ENST00000413566	protein_coding	protein_coding	.	.	.	.	0.53875	0.384692	0.314894	0.24024	GUAACAUAACAGUACACUUUGUUGGAUAUUAUUUUAUGCUAAUUGUUGUUUUAAAAUCAUGUAGAAAUUAUAUGUUCACUGUAUAAAAUGUCUCUGCUGUUUAG	-11.8	25.9615	104	0	0	0	0	2	0	0	0
11I_FCHSD1___ENSG00000197948___ENST00000522783___protein_coding___protein_coding	5	141647230	141647397	-	11I	FCHSD1	ENSG00000197948	ENST00000522783	protein_coding	protein_coding	.	.	.	.	0.157293	0.121024	0.0798802	0.0521317	GUGAGGGCUGUGGCCUCUAAGAGCUUCCCCGGGGAUCCUUUUUACCCUUCCCUCCCAAUGCAGCCCUCUUUGCUUCACACAUUGUCCUUUUUCUUCCAAGAAGUGCUAGGGACAGGGUUGGAGAGUGAGUCAGUGAAUGAGUGACUUUGACUUUUCCCAACCCCUAG	-55.7	51.497	167	0	0	0	1	0	0	0	0
11I_FURIN___ENSG00000140564___ENST00000268171___protein_coding___protein_coding	15	90879774	90879866	+	11I	FURIN	ENSG00000140564	ENST00000268171	protein_coding	protein_coding	.	.	.	.	0.138652	0.264217	0.191793	0.0824783	GUGAGGGCAGGCUGGCCCGGCAGGCUGGAUGUGGAGUUAGGUAGAAGGCACUCUGUGCCUGACAGCUGACCCUACCUUCCCUGUCCCCACAG	-40.9	63.0435	92	0	0	0	1	0	0	0	0
11I_FUS___ENSG00000089280___ENST00000254108___protein_coding___protein_coding	16	31190141	31190274	+	11I	FUS	ENSG00000089280	ENST00000254108	protein_coding	protein_coding	.	.	.	.	0.0834286	0.0762331	0.0647744	0.0434361	GUGAGGAGCUACCUGCUAGUGGUGCAGAGGGGUAAUGGGGAGAGUGCAGAAGAUGGUAAAGGCUUGCAUGGAAUGGGUUAGAUUUACCAAACUUGGAGAGGGAGCAGACCCAUACUUGGUCUAUCUGCAUUAG	-30.4	49.6241	133	0	0	0	0	1	0	0	0
11I_HCFC1___ENSG00000172534___ENST00000310441___protein_coding___protein_coding	X	153956411	153956624	-	11I	HCFC1	ENSG00000172534	ENST00000310441	protein_coding	protein_coding	.	.	.	.	0.0980704	0.0542582	0.0549202	0.0365634	GUGUGUACCCAUAGGCCAGGUCCCCUGCCACCCCUAGAUUAUAACGAAGCAGGGCUGGCCUUCAAUCCCCAUGGCACAGCUGGGUGGCACAGCAGCUCCUCUCUCCCGAGCCUUCUAUGCAAGCAGCUCCAGAGUGCCCCAGCCUGUGCAGGAGGAGCUGCUGGGAAGGAGACAGCAGCAGCCUUGGCCCAACUCUUGCCUCCUUUCCUUCAG	-76.7	60.5634	213	0	0	2	0	0	0	0	0
11I_HIP1R___ENSG00000130787___ENST00000253083___protein_coding___protein_coding	12	122855405	122855550	+	11I	HIP1R	ENSG00000130787	ENST00000253083	protein_coding	protein_coding	.	.	.	.	0.0864276	0.100166	0.0833172	0.0624138	GUGAGCCCCCUGCCCAGCCCGUGUCCCCCAGUCCUCCAGCUGCAGCAUGAGGCCAACGGGAGUGUCGGGUGGCCAGCCCUCCCUUUGCCCACUGCCCGGCCUGGAGGGCACAGGUGAGUGGGGUCACCAUGCUUUGCUGUGGCAG	-63.7	68.9655	145	0	0	0	0	0	0	0	0
11I_IMPDH1___ENSG00000106348___ENST00000480861___protein_coding___protein_coding	7	128400891	128401014	-	11I	IMPDH1	ENSG00000106348	ENST00000480861	protein_coding	protein_coding	.	.	.	.	0.0810569	0.0904309	0.166455	0.0711382	GUGAGUUACACACCUGCAUGGGGACUCCAGGGCACACAGGAACUGACCAUGGUGGGCUGUGCUGAGGGGCAGGGCUGAGGAGGAAUGGGCCCCGGCUCUGACCACACUUCCCUUCUACAUCAG	-38.8	60.9756	123	0	0	0	0	0	0	1	0
11I_INTS1___ENSG00000164880___ENST00000404767___protein_coding___protein_coding	7	1476455	1476569	-	11I	INTS1	ENSG00000164880	ENST00000404767	protein_coding	protein_coding	.	.	.	.	0.129175	0.106772	0.12264	0.0722018	GCAGGUCUUGGGAGGGUGGCCCAUCCGGGAGAGGGGGUGGCCCAUCCGGGAGAGGGGGUGGCCCAUCCGGGAGAGGCGGUGGUGCUCCGGGGCUGAUGCAGGCACCCGUUACAG	-54.3	71.9298	114	0	0	0	0	0	0	0	3
11I_KAT8___ENSG00000103510___ENST00000543774___protein_coding___protein_coding	16	31130900	31131194	+	11I	KAT8	ENSG00000103510	ENST00000543774	protein_coding	protein_coding	.	.	.	.	0.282568	0.300323	0.346935	0.202102	GUGGGUGGGGGGCUGCUGUGUGUCGGGGGCGGUGGGGGAGUGUCAGUAUAUGGACUGGUAGGAGUCAAGGCCUCCUUAUUGCUGUCACAUGAUCCCAAACCAGUCAGACCAGCUCCCAGGAUGGAGCCCGGGGCAGGCCUCUCAUUCCUGGGCUUCCCUACCCCUCCCCAGCACAGCCUGCCCUUUUGUUCUCACCUGGAGGAGGUGAAACUGGCCUGAGCCCAGAGGAGGGCAGCCAGGUGUGAGCUGGCCUGGCCCAGGCCCAGCCCUGCCUCCCGCCCCUUCUCCCCACAG	-139.5	64.6259	294	0	0	3	0	0	0	0	0
11I_KDM6B___ENSG00000132510___ENST00000254846___protein_coding___protein_coding	17	7849728	7849820	+	11I	KDM6B	ENSG00000132510	ENST00000254846	protein_coding	protein_coding	.	.	.	.	0.134913	0.242043	0.136207	0.113783	GUGAGUCGGCUGCCUGCUUGCUUGUCCCGGAGACAGGCUCCCUUCCCCCAUCACCCUGAUGUUUCUGUCUUCAUUCCACUGUCCUCCCGCAG	-20.1	59.7826	92	0	0	0	0	1	0	0	0
11I_KIF20A___ENSG00000112984___ENST00000394894___protein_coding___protein_coding	5	138184105	138184238	+	11I	KIF20A	ENSG00000112984	ENST00000394894	protein_coding	protein_coding	.	.	.	.	0.152677	0.156789	0.225233	0.114203	GUGAGCUUUUGACUAUAAUUCCUGGGCUCUGCAAUUUGCUAAGAGACUUCCUGGACACCACUGGGGAUGGUGCUAGGAUACCCAAAGGGCUGGUGUUCUGCUCACAGCUCUAUUAUCUCUGAUUCUCUGCCAG	-35.9	48.8722	133	0	0	1	0	0	0	0	0
11I_KMT2D___ENSG00000167548___ENST00000301067___protein_coding___protein_coding	12	49029236	49029400	-	11I	KMT2D	ENSG00000167548	ENST00000301067	protein_coding	protein_coding	.	.	.	.	0.17964	0.086378	0.0625061	0.0338902	GUAGGGGCGGGGCCAGAAAUGGGGAUGAGGAACAAGGGUGGGGUACAGGUUGCCUCAUAUUUCCUUUGGCCAAUGGAGAUUUCAAGUAAGACAUCUAUUCAUCUCUAGAUUUGGGAGGGGAGUCUGCAGGGCUGUAGCAACAAAUGUCUACUUUUGGUCCCCAG	-50.8	50	164	0	0	1	0	0	0	0	0
11I_LMNA___ENSG00000160789___ENST00000368301___protein_coding___protein_coding	1	156137028	156137112	+	11I	LMNA	ENSG00000160789	ENST00000368301	protein_coding	protein_coding	.	.	.	.	0.253214	0.181905	0.156298	0.15694	GUGAGUGGCAGGGCGCUUGGGACUCUGGGGAGGCCUUGGGUGGCGAUGGGAGCGCUGGGGUAAGUGUCCUUUUCUCCUCUCCAG	-29.1	64.2857	84	0	0	0	0	2	0	0	0
11I_MCM7___ENSG00000166508___ENST00000354230___protein_coding___protein_coding	7	100099403	100099588	-	11I	MCM7	ENSG00000166508	ENST00000354230	protein_coding	protein_coding	.	.	.	.	0.0921243	0.0245892	0.035227	0.041973	GUGAGUGGUUAGAGAACAAUGGCAAACAAAGGGCGAGGCGUUUAAGCUUCUGUAGAGAGGCUGCUCAGAUACUGAUGUUUUCUGAGCAGGCAGAAAGGAGGGGCACUUCUGCCUGGUGUUCUCUGUGCUCUCCUUUCCCCAUCCUGUUGCUCUUUUUUUUUUUUUUUUUUGUUCUUCUCCUUUAG	-56.4	45.4054	185	0	0	1	0	0	0	0	0
11I_MFSD10___ENSG00000109736___ENST00000329687___protein_coding___protein_coding	4	2933663	2933752	-	11I	MFSD10	ENSG00000109736	ENST00000329687	protein_coding	protein_coding	.	.	.	.	0.0252472	0.057618	0.0614719	0.0971573	GUGAGUCCUUGCCCUGCGGCCCACAGUGCCCCCUGCCCCCCAGGCCCAUCAGACCUCCCCAGCCCUUAUCGUGAUUCCUCAUCCCCUAG	-11	66.2921	89	0	0	0	0	0	0	2	0
11I_MTMR14___ENSG00000163719___ENST00000353332___protein_coding___protein_coding	3	9684670	9684887	+	11I	MTMR14	ENSG00000163719	ENST00000353332	protein_coding	protein_coding	.	.	.	.	0.083235	0.0900461	0.0995622	0.0527834	GUGAGUAUGAAUCGGCCCCUACCAAGCUCUGCUCUUUGGGUGUGUUAGGAUUGUCUCCAGACAGAGGGUGGAGCAGGGGAUGCCAUCGCUCAGAGCAGAUGUGUUUAACCCUGUCCUUCCGGGUGUUCUUCAGCCUGCGUUGUCACUGGGUCUGGUUAUGGUUCAGCUCCUGGGGAUGAGAAGAGGGCUCUGUCACAUCUCCUGUGGUCUCUUCCAG	-68.7	54.8387	217	0	0	1	0	0	0	0	0
11I_MUS81___ENSG00000172732___ENST00000533035___protein_coding___protein_coding	11	65864613	65864719	+	11I	MUS81	ENSG00000172732	ENST00000533035	protein_coding	protein_coding	.	.	.	.	0.247925	0.129623	0.136245	0.10533	GUGAGCUGGGAGGGCAGGGCCAGGCAGGCAGGCAGGGGCCCCUGUGGUCCAUGGUUCAUGGUCUAGGCCAGGAGCCACCUUCCCUCUCUUGGGUCCUCUUCCCCAG	-49.2	66.9811	106	0	0	1	0	0	0	1	0
11I_MUTYH___ENSG00000132781___ENST00000448481___protein_coding___protein_coding	1	45332959	45333096	-	11I	MUTYH	ENSG00000132781	ENST00000448481	protein_coding	protein_coding	.	.	.	.	0.0581314	0.101109	0.146577	0.0675109	GUGACUCCAGGGGAGGAAGGGAAGGGUCAUGGGUCAGACCCCAGAUGAGAGCCUCUACUUUGGGGUGGGUGUAGAGAAGGCUUCCUCUACCACCUUCACCCUUGACCUUGUCUCUUUCUGCCUGCCUGUGGCUAUAG	-62.4	56.2044	137	0	0	0	0	1	0	0	0
11I_MYBBP1A___ENSG00000132382___ENST00000573116___protein_coding___protein_coding	17	4545175	4545258	-	11I	MYBBP1A	ENSG00000132382	ENST00000573116	protein_coding	protein_coding	.	.	.	.	0.00203614	0.00159036	0.00342169	0.0330361	GUGUUGCCAGCAUGGGCCGGGCGGGGGCGGUGGGGAGUGGGACGAUCGGGGAGGUGUGUGACGCGCCUGCCUCUACCACACAG	-30.1	71.0843	83	1	0	0	0	2	0	0	0
11I_NAALADL1___ENSG00000168060___ENST00000358658___protein_coding___protein_coding	11	65053337	65053490	-	11I	NAALADL1	ENSG00000168060	ENST00000358658	protein_coding	protein_coding	.	.	.	.	0.0993203	0.0567843	0.0771307	0.0597582	GUGAGCCCUCCUCUUGCUGCCUGCACCCCAGGCCCCUGCUCUGCUCUGGAUGCCGCUGUCCUCAUCCAGCCCUGCCCUUGCCACCACCCAGCCCAGCUCCCCCUGCCCACCUCUCCCUCUCCUCUGGUUCUCUGCCCCUUUUCCUCUGGCCAG	-26	67.3203	153	0	0	2	0	0	0	0	0
11I_NDOR1___ENSG00000188566___ENST00000427047___protein_coding___protein_coding	9	137216017	137216093	+	11I	NDOR1	ENSG00000188566	ENST00000427047	protein_coding	protein_coding	.	.	.	.	0.100579	0.0601579	0.0700526	0.0882105	GUGUGUAUGCUCAGGGGCUGGGAAAGGAGGGGAGGGAGCUCCGGCUCAGCCCCCAGCCCUGUUCUCUGCCCUACAG	-33.2	65.7895	76	0	0	0	0	0	0	1	0
11I_NEURL4___ENSG00000215041___ENST00000571887___protein_coding___protein_coding	17	7321787	7321864	-	11I	NEURL4	ENSG00000215041	ENST00000571887	protein_coding	protein_coding	.	.	.	.	0.131403	0.059026	0.0594545	0.0652597	GUAGGCCGUAGUGAUGUGACAGAGGGGCUGCGAGGCCCAUCACGACAGGGCCAGCUUAUGUUUUCUCUGUCUCGUAG	-25.2	57.1429	77	0	0	0	0	3	0	1	0
11I_NFKB2___ENSG00000077150___ENST00000428099___protein_coding___protein_coding	10	102398523	102398738	+	11I	NFKB2	ENSG00000077150	ENST00000428099	protein_coding	protein_coding	.	.	.	.	0.122721	0.112163	0.177553	0.0521953	GUGGAGCUGGGCUGAGGACCUCAGGGUGCUGGCGGGGGGCCAGGCUGGGCUAGAAGAAGGUCCCAAGAGCUAGAUGUGGGGAUGCAUGAGCCAAGUCAGAAGUGCGAGGGUCCCAGGAGGUGCUUCCUAGGAGCCGGCCCUGAGGGCUCUUCUGGGAAGGGCCCCUGAGGCAUGACACAAUAACUGGGCUCAAUCUCAUUUUCCUCUGCCCCCAG	-95.3	61.8605	215	0	0	2	0	1	0	0	0
11I_NOP53___ENSG00000105373___ENST00000246802___protein_coding___protein_coding	19	47756604	47756687	+	11I	NOP53	ENSG00000105373	ENST00000246802	protein_coding	protein_coding	.	.	.	.	0.125904	0.100964	0.0888795	0.120518	GUAAGGGGCGGCCGGGGCUGCUGUGGGGCGAGGGCAUCUGGGAUUGGCCCCGGGCACUGAUUGCUCCAUUGUCCCUGCUCCAG	-37.1	68.6747	83	0	0	0	0	1	0	0	0
11I_NOXA1___ENSG00000188747___ENST00000341349___protein_coding___protein_coding	9	137433607	137433749	+	11I	NOXA1	ENSG00000188747	ENST00000341349	protein_coding	protein_coding	.	.	.	.	0.126683	0.0431056	0.0720282	0.0157958	GUGGGCCAGAAAGCCCCCGGUGGCUGCGGUGGAGCUGGGCACCGCCCCGACUGAGGCAGCUGCUGGAAGAGGGGGUGGCAGAGGUCACUGCCCUCCCUGCAGGCCCCACCCAGGAGGCCCCCUCUGAGGAAUCUCUUUGCAG	-64.8	69.7183	142	0	0	0	0	0	0	0	1
11I_PANK4___ENSG00000157881___ENST00000378466___protein_coding___protein_coding	1	2518264	2518515	-	11I	PANK4	ENSG00000157881	ENST00000378466	protein_coding	protein_coding	.	.	.	.	0.137068	0.0439841	0.0342072	0.0353307	GUGAGUCGCGGUGCUGGCGCCCCUGAGCAGCGUGGGGCCUCAGCUGUGGCCUGGGCCUGUGCUCCAGGCCAGGGCGGCCCAGGGUGGAGGUGGGGUGGGGAGCGUGAGUCCUCAGAAAGUGACAGCAGCAGGCAUGUCUAACAUUUUAACAAUUUAGUUAAUAAGCGAUUUUAUACCCUUUCCUCCUCCACUCUCCUGCUUUUGAAUCAAGGGCAAGGUUAACACAAGUGACCUGGCUUCUUGCUUUCCAG	-100.6	56.1753	251	0	0	3	0	0	0	0	0
11I_PLCD1___ENSG00000187091___ENST00000463876___protein_coding___protein_coding	3	38011445	38011543	-	11I	PLCD1	ENSG00000187091	ENST00000463876	protein_coding	protein_coding	.	.	.	.	0.213163	0.143031	0.185051	0.132643	GUGAGGCAGGAAGUGGGGGCUGGGGCUGCCUGUCCAUGGGGCCCUUGACCCCGGCCCAAGGCCUGCUCUGAGCCCACUCGGCUGUCCUGGCUCUGCAG	-48.6	70.4082	98	0	0	0	1	0	0	0	0
11I_PLEKHG4___ENSG00000196155___ENST00000360461___protein_coding___protein_coding	16	67284457	67284712	+	11I	PLEKHG4	ENSG00000196155	ENST00000360461	protein_coding	protein_coding	.	.	.	.	0.0396784	0.0887294	0.144337	0.045098	GUGGGUGAGAGUCUCCCCAGCUCCAAGUGAUCCAUGAGGCCGGAGGGAUGGCAGCCCCAGCUUCAGCAGAGCCUGAGCUUUUCUUGGUCAUGCUGCCUGUUCUCUUCCCUGGUCUUCAGUUUGACCCUAAAACCCAGUCACUGGGGCUGUGUCCUGGACAGCAUCCUGUGGGGAUGGGGAGUGGGUAGAGGAGCAGAGUGCCCAGCAGGCUUGGCAGGAUCUUCCUCUAAUGCUUGUCCGGCCCUGGUGUUGCAG	-99.2	58.8235	255	0	0	0	0	1	0	0	0
11I_PLK2___ENSG00000145632___ENST00000274289___protein_coding___protein_coding	5	58458528	58458724	-	11I	PLK2	ENSG00000145632	ENST00000274289	protein_coding	protein_coding	.	.	.	.	0.319985	0.277296	0.289209	0.0648367	GUAAGUGUCAACUCCUAUUUGAGAACAUUUGCUUACCCCGAAUUAACAUGGUAUUCAAAGAGUAUUUUAUCUGGGAUUUUAGCUGUGGCAGCACUUACACUGCAAAGUUAACUUUCAUUGCUCAUCCUGCAAAGGGAAACCAGUGAUUUUGAUAACUGUUUUGACAGAUUCUCUUUUUUCCUUCUCCUCUUCUUAG	-37.1	37.2449	196	0	0	0	0	2	0	0	0
11I_POLG___ENSG00000140521___ENST00000631044___protein_coding___lncRNA	15	89323552	89323814	-	11I	POLG	ENSG00000140521	ENST00000631044	protein_coding	lncRNA	.	.	.	.	0.273531	0.193676	0.240901	0.102618	GUGAGCAGUGCGCCGGCUUGGGUUCUCUAGGUGGGUGCUGGGUGGAAAGGGCUUCCUCUUGCCCACCUAGUUCUUCCCAGCCAGAGUUCCCUAGGUCUUAAGGGGGUUGGAGAUGCCACCCUGCCCCUGGGAGGCCCCACACGUGUUGGAGCAAGGAGAAAGCCUGGGUGAGACCUCAUGGCCAUCUUGUCAUUUCCCAGCUGAUGACGACAGUUUCAGGCCCUUUUCCCACCCCCUACCCCAUGGCCCUUGCUGAAUGCAG	-102.5	59.542	262	0	0	1	0	0	0	0	0
11I_PRDM4___ENSG00000110851___ENST00000228437___protein_coding___protein_coding	12	107760771	107760956	-	11I	PRDM4	ENSG00000110851	ENST00000228437	protein_coding	protein_coding	.	.	.	.	0.0138054	0.026773	0.0862432	0.0660973	GUGGGCUGCGCGCGGGCCCGGCCGGAGCGGGGCGGGGCGCGGCGGCCCGGCCUGCGGGCCGCGGGCGGGCUAAUCCACAGCCCUUGGGUGGCGGUGUCGGCAGCGCCUGGGGCUUUCGGGUAGCUGGGAUGGGGGCUGCGACCUUGUUGUGGUUUUGGUGACCGCUCUUGUCCCCACUCCCCCAG	-102	75.6757	185	0	0	0	0	0	0	1	0
11I_PRKCSH___ENSG00000130175___ENST00000592741___protein_coding___protein_coding	19	11447618	11447692	+	11I	PRKCSH	ENSG00000130175	ENST00000592741	protein_coding	protein_coding	.	.	.	.	0.0776351	0.124203	0.141446	0.0371622	GUCCGUGUUUGGGGGAGAAGUGGAGACAGAGAGGGUGGGGGAAGGGCUACUCACUGACCCUGCCCCUGCCCCAG	-28.9	64.8649	74	0	0	1	0	0	0	0	0
11I_PRPF3___ENSG00000117360___ENST00000324862___protein_coding___protein_coding	1	150344261	150344433	+	11I	PRPF3	ENSG00000117360	ENST00000324862	protein_coding	protein_coding	.	.	.	.	0.65632	0.997773	0.998442	0.82161	GUAAGUGCCAUGGGAUUGGGUGGAAACCUCGGGCAAGUACCUUUCCCAAACUCUUCUGGGGGGUCCAUAUUUGGAGGGAGGGGAGAGUUCUCCGUUGCUCUCUCUUUCCCUCAGCCCUGCCUCUGAUCUUCAAUGCCUUUCUCACUUGUGGAUGUCCUUCCUGUCACGACAG	-55.1	53.4884	172	0	0	0	0	1	0	5	0
11I_PRPF4___ENSG00000136875___ENST00000374199___protein_coding___protein_coding	9	113290588	113290699	+	11I	PRPF4	ENSG00000136875	ENST00000374199	protein_coding	protein_coding	.	.	.	.	0.112198	0.132144	0.111514	0.16218	GUAAGGCUUCUCCCAUGUAGUCAGGGGCAGUUCAGUACUCUCACCUCUUACCUAUACCUGCUUCCACAGAGAACUGGAUUCAAAGUGUUCAUUUCUAAAUUAUUUUCUCAG	-15	42.3423	111	0	0	0	0	0	0	0	0
11I_PSME3___ENSG00000131467___ENST00000545225___protein_coding___protein_coding	17	42839166	42839293	+	11I	PSME3	ENSG00000131467	ENST00000545225	protein_coding	protein_coding	.	.	.	.	0.151094	0.302307	0.353189	0.112567	GUAAGUAAGGGGUUUGUGGCCUGAGGGUGGAGGUGGCAGGAUAGUGAAGAGUGACUGUUACUGGGAAGGAGCUGUCUGGAAACAAUUGGGCUUUGGGGACUAGCUUUUUCCUGUACCCUCCUUGCAG	-43.7	51.9685	127	0	0	0	0	0	0	0	0
11I_RASGRP4___ENSG00000171777___ENST00000433821___protein_coding___protein_coding	19	38420013	38420130	-	11I	RASGRP4	ENSG00000171777	ENST00000433821	protein_coding	protein_coding	.	.	.	.	0.115034	0.181402	0.205863	0.170838	GUGAGUCAGCCCUGUGCUCCCCUCUUCCCUGCCCCAUCGCCAUUCUGCCAUCUCCCUCUAUAUCCCCAAGCCCUCAACUGUGAGCCACUCCAAUACCCUGCCCCUCUUGGCCCCCAG	-8.6	61.5385	117	0	0	0	0	0	0	0	0
11I_RIOK1___ENSG00000124784___ENST00000379834___protein_coding___protein_coding	6	7405021	7405248	+	11I	RIOK1	ENSG00000124784	ENST00000379834	protein_coding	protein_coding	.	.	.	.	0.177692	0.111581	0.123586	0.0532952	GUGAGUAGAAACGGCAAUUUUCGAAACAGCUCAUUGGUCUGUUUUGGUUUUGUACUCAGUUAAGCUGUUGGCGUAAAAUUUUCUCACUAAAUUGUUUGGUGCAGUGAUGCUUAAACCAUUUGCUGGGAGAUGGUAUGUAAUUUUAUCUCCUUGUUUCUCUAUAAGGUAGUUGGAAUAAUAAUAUUUUUCCUCAUAAAAGCUGUCAUUAACGUUUUUCCUUCUGACAG	-52.7	35.2423	227	0	0	0	0	0	0	1	0
11I_RMND5B___ENSG00000145916___ENST00000515098___protein_coding___protein_coding	5	178147883	178147968	+	11I	RMND5B	ENSG00000145916	ENST00000515098	protein_coding	protein_coding	.	.	.	.	0.177718	0.221094	0.247671	0.130412	GUAAGUUCCCCGUGCUCUACUCCACCUUGGCUUGGCUCUCCUACUGGCCACCCCUGAGACGUUCUCGGUUCUCCUCCCUUUGCAG	-14.2	58.8235	85	0	0	0	0	0	0	1	0
11I_RRP9___ENSG00000114767___ENST00000232888___protein_coding___protein_coding	3	51937586	51937668	-	11I	RRP9	ENSG00000114767	ENST00000232888	protein_coding	protein_coding	hsa-mirtron-1453	+	+	.	0.123634	0.211488	0.19878	0.173098	GUAAGUGUGGAGGGAGAGUUGGGGGAGGACGGGGGUGGAGCUGAUCUGCUCCCAGGGUCUCAUCCAUCUCUUCUCCAUGCAG	-40.8	59.7561	82	0	0	0	0	0	0	0	0
11I_SAFB2___ENSG00000130254___ENST00000252542___protein_coding___protein_coding	19	5604695	5604786	-	11I	SAFB2	ENSG00000130254	ENST00000252542	protein_coding	protein_coding	.	.	.	.	0.138813	0.0801648	0.031978	0.088022	GUGAGGCAGUUCUCGUCUAUGGUAACUCGCAAAUGGAGUUUGCAAGUGAGAAGCUCUGGGCCACACAUCAUUUCUGUCUAUUAUAUUUUAG	-20.5	42.8571	91	0	0	1	0	0	0	0	0
11I_SART1___ENSG00000175467___ENST00000312397___protein_coding___protein_coding	11	65967586	65967678	+	11I	SART1	ENSG00000175467	ENST00000312397	protein_coding	protein_coding	.	.	.	.	0.0936739	0.0895	0.100554	0.197652	GUGAGGGCCCGGCCAGGGGGUGGGAGGGGCAGGGACAGGAGCCGCGGGUUGGAGGAGAUGGUCUGAGCAGGCAUCCCCUGUGUUUCCCCCAG	-37.5	70.6522	92	0	0	0	0	0	0	1	0
11I_SEC24C___ENSG00000176986___ENST00000345254___protein_coding___protein_coding	10	73766210	73766349	+	11I	SEC24C	ENSG00000176986	ENST00000345254	protein_coding	protein_coding	.	.	.	.	0.288173	0.31636	0.354014	0.143626	GUGAGAGUUACAGAACUGAGGUGUUUCCUGAGGUUAAUGAUAGGGUGUCUGGGUUGACUGAAGAAAUGUAGCUUGGUGUCAUGAAGUUGUGGGUGGUGGAAAAGGUGGCAAGUCUAGGUAACAAUGUCACCUUCUACAG	-32.4	45.3237	139	0	0	0	0	1	0	0	0
11I_SETDB1___ENSG00000143379___ENST00000271640___protein_coding___protein_coding	1	150949278	150949369	+	11I	SETDB1	ENSG00000143379	ENST00000271640	protein_coding	protein_coding	.	.	.	.	0.0899121	0.264681	0.432747	0.145308	GUGAGUGUUAUUCUUUCUUUUUCUUCAGUUUCUUUCAUAUUAUAUUUUCCACAUCCCUUACUAUAUGCCCUCUUCUCUAAUCUCCUAGAAG	-2.02	32.967	91	0	0	1	0	0	0	0	0
11I_SETDB1___ENSG00000143379___ENST00000534805___protein_coding___protein_coding	1	150949278	150949366	+	11I	SETDB1	ENSG00000143379	ENST00000534805	protein_coding	protein_coding	.	.	.	.	0.0599091	0.240148	0.413943	0.116273	GUGAGUGUUAUUCUUUCUUUUUCUUCAGUUUCUUUCAUAUUAUAUUUUCCACAUCCCUUACUAUAUGCCCUCUUCUCUAAUCUCCUAG	-0.62	32.9545	88	0	0	1	0	0	0	0	0
11I_SLC38A2___ENSG00000134294___ENST00000612232___protein_coding___protein_coding	12	46367168	46367266	-	11I	SLC38A2	ENSG00000134294	ENST00000612232	protein_coding	protein_coding	.	.	.	.	0.162551	0.304806	0.391143	0.0594388	GUAUGAUAGCAUUCUUGAUUUUUCUAAAACAAUGUAUACCUAUCAUUUUAUUUCUCUUUUAAAAUCCUUGGCUUCAUGCUUCUGUCUUCAAAUUGUAG	-9.5	28.5714	98	0	0	0	0	0	0	1	0
11I_SLC3A2___ENSG00000168003___ENST00000377890___protein_coding___protein_coding	11	62888218	62888330	+	11I	SLC3A2	ENSG00000168003	ENST00000377890	protein_coding	protein_coding	.	.	.	.	0.0739732	0.0960446	0.0769911	0.139366	GUAAGAGUUCUAGAUGGGUAGAAACUGACCGGUGGAGGGUGGGCUGGGCUUGUAGAAGUCUGUACCCAGGGGAGCCCCUCACACGCUUCUGCUAUGUUUUUAUCAUUCUUAG	-33.4	50.8929	112	0	0	0	0	0	0	2	0
11I_SNX17___ENSG00000115234___ENST00000537606___protein_coding___protein_coding	2	27376183	27376312	+	11I	SNX17	ENSG00000115234	ENST00000537606	protein_coding	protein_coding	.	.	.	.	0.112961	0.121798	0.0897829	0.0598217	GUAGGCAGCAAGUGUGGACUGAGCAGUGAGCAGGUGUGCUCCCCUUGCCUUUUGUCCUAGAUGUGAGGCUUGUCUUGAGAGGGAGGGGAAGUGAUCCUGCCCUCACCGGCACCUUGUGUCUGUCCCCAG	-45.2	58.1395	129	0	0	0	0	0	0	0	0
11I_STRIP1___ENSG00000143093___ENST00000369796___protein_coding___protein_coding	1	110044905	110045014	+	11I	STRIP1	ENSG00000143093	ENST00000369796	protein_coding	protein_coding	.	.	.	.	0.270413	0.326385	0.339651	0.11389	GUGAGUAAAAGCCGAGUUCAUUUUGCUGUUAGCUCUCCCGGCCUUUGGUGUUUGGGAUCCCAGGUGAUUUGAUGUCGAGGCUCAACACAGGGCCUUCUUUAUUCUCCAG	-27.5	49.5413	109	0	0	0	0	1	0	0	0
11I_STXBP2___ENSG00000076944___ENST00000441779___protein_coding___protein_coding	19	7642823	7642982	+	11I	STXBP2	ENSG00000076944	ENST00000441779	protein_coding	protein_coding	.	.	.	.	0.095044	0.0368491	0.0756415	0.0381006	GUAGGGGCGGACCCAGGUCACCAAAGGCGCUGGUGGAAGGAAGCCCCCCUCCCCAUGGGCGCAGGGCCACAGCCUGGAUUUCGAGCCUGGACUGAGACCCAGGUGGGCACUGCCUGGCUUCGCCCCCCAAUCCCUACCCUCUUCCCCCUACUUCCCCAG	-61.7	67.2956	159	0	0	0	0	0	0	1	0
11I_TCOF1___ENSG00000070814___ENST00000377797___protein_coding___protein_coding	5	150375554	150375720	+	11I	TCOF1	ENSG00000070814	ENST00000377797	protein_coding	protein_coding	.	.	.	.	0.0768072	0.0466506	0.0833735	0.0484277	GUGAGGCCCCUUCCUGUAAGGCUCUUUCUUUUUCCCCCCCACUCAGAGUGGAGCUGCCUGUGGCCUCCCAACCUCACACUGGGACUCUGUCUACAAUCUUAGUUUCUUAAUGUCUGCACACACCUACCCUGGGCUCCCUCUCCCGAUCCUGUGUAUCUCACUCCAG	-30	54.8193	166	0	0	0	0	0	0	0	0
11I_THBS1___ENSG00000137801___ENST00000260356___protein_coding___protein_coding	15	39589086	39589201	+	11I	THBS1	ENSG00000137801	ENST00000260356	protein_coding	protein_coding	.	.	.	.	0.129061	0.0580696	0.0666609	0.0613652	GUGAGGAACUGAUGGGGCUCCGAGUUUCUGGAUCUAGGAAAGCAGCUAACCUGUGCAGUCGCUUCCUUAUGGCAGUGACUUCUAAACAUGAUGCACGCUCUUAUUUCCUCCAUAG	-30.8	48.6957	115	0	0	0	0	2	3	0	0
11I_TMEM214___ENSG00000119777___ENST00000238788___protein_coding___protein_coding	2	27038532	27038701	+	11I	TMEM214	ENSG00000119777	ENST00000238788	protein_coding	protein_coding	.	.	.	.	0.0923373	0.0858284	0.0695148	0.0516154	GUGAGGAGCUGGGAGGACGUGGCAGGUUGAGCCCUGUCUGGAUUCUAGGUUCUGAGUGGGGGCUCCUCAGCCACUGUCCCUUCCCUGAGAAGGGACCCUGUUGGCAUGGAAAAUGAAGCAGGAUGGAAGCUCUGGAUUCCCUCACAGGCCAGACCUUUCUUGUCCAUAG	-65.7	56.8047	169	3	0	0	0	0	0	0	0
11I_TTC31___ENSG00000115282___ENST00000233623___protein_coding___protein_coding	2	74492445	74492645	+	11I	TTC31	ENSG00000115282	ENST00000233623	protein_coding	protein_coding	.	.	.	.	0.12045	0.109125	0.187075	0.08412	GUAAUAGGUCUGGGGCUGGAAACAGGAGAGAUUUGAGUGGGAUGGAGUGGGGAGAGGGUCUAUGUUGACUUUCUAGAUAAGCUUCUAGUACCAAAGUGUCACAAUGGUUGUGGUACUAGGAGCAGGGGCCAGUUUUAGAAAGGGUACUUUUAAGCACCUUGACACCUAAUCUUUUCUUUCUGAUCCCUCUGGGACCAAAG	-65.4	46	200	0	0	0	0	0	0	2	0
11I_UBN1___ENSG00000118900___ENST00000262376___protein_coding___protein_coding	16	4870972	4871154	+	11I	UBN1	ENSG00000118900	ENST00000262376	protein_coding	protein_coding	.	.	.	.	0.634747	0.512143	0.438989	0.274126	GUGUGCCCACACUGGGACUUGGCCUCUUUGGAGGGUUGGUGGGGCAGUGUCUGAGCACGUCCCCUAUUGCUGACAAAGGUUAGGCUCAUUUACUUUCAUCAGGGCUGCUGAAAGCACAUGAUUGGAACCUUGGAGCAGCAUCUGAAGUAGUUUGGAGUUUCUGAUUUCUGCCUCCUUCUCAG	-57.2	51.0989	182	0	0	0	0	0	0	1	0
11I_UBTF___ENSG00000108312___ENST00000526094___protein_coding___protein_coding	17	44211331	44211605	-	11I	UBTF	ENSG00000108312	ENST00000526094	protein_coding	protein_coding	.	.	.	.	0.146099	0.0680073	0.0933102	0.0384197	GUGAGCUGUGGCAGGGGCCACCCUGCCUUGGGGUUUUGAAGCAUGAGGUCUGAUCCCAUCUUGGGCCAGUCAGUCCCUGGUGGCGUGUGCCUUGGGUACCUGCCUCCAAUACAGUGUGGGGCUGGGCUGGGCUUAGCAACUGAGCCCGUCCAGGCAGGGAGUCCAGCCCACACCCAGGCUCUGGAGGCCCGCUGAAGGUCACUGUCCUCCGAGUACUGCAGGGUCUGUGGUGACACUGUCUCCAGACUGAUCCUGACUCCACUCACUUUCCCAG	-125.1	61.6788	274	0	0	0	0	2	0	3	0
11I_UCKL1___ENSG00000198276___ENST00000369908___protein_coding___protein_coding	20	63945722	63945804	-	11I	UCKL1	ENSG00000198276	ENST00000369908	protein_coding	protein_coding	.	.	.	.	0.133061	0.0933537	0.0846098	0.12122	GUAGGCCAGGGCCCUGCAGAGGGGGCCUCGGGGGGCUGCAGGCACAUGAGCCAGGCUCCGCAACUCCUGGGUUUCUUCACAG	-33.8	68.2927	82	0	0	0	0	0	0	1	0
11I_USP21___ENSG00000143258___ENST00000368002___protein_coding___protein_coding	1	161164612	161164834	+	11I	USP21	ENSG00000143258	ENST00000368002	protein_coding	protein_coding	.	.	.	.	0.292964	0.316779	0.275473	0.116392	AUAUCCUAAUCUUCAGAUUCUUACUUCUCUUAGGAUACCUCCCAUACAUUCUCUUUCCUCCAUGUUUCCAGAGAAUUGAAUUUUCCUUAGGAAAAGUCUGCCACCCACUUUUCCACAAGAUGCUCCCAGUGUGUCGGGAGUGGGGAGAGGACAGCUUUCAGGAUAGAAGAAGUUCCCCUCAGAGGCCCACUGCCUCCCAAAUGCUCCUUAACCAGGGCUUAG	-54	46.8468	222	0	0	0	0	1	0	0	0
11I_WDR74___ENSG00000133316___ENST00000525752___protein_coding___protein_coding	11	62839867	62840077	-	11I	WDR74	ENSG00000133316	ENST00000525752	protein_coding	protein_coding	.	.	.	.	0.152705	0.0951048	0.0778429	0.0106857	GUGAGAGGAGAUCGCGCCAUUGCACUCCAGCCUGGGCAACAAGGGCGAAGUUCUCUCAAAAGAAAAAAAAAAUCGUCGGUUUCCUUUUCCCAUCUUUCUUUCGUGACUUAUAUUCCAGAACGAAGCCCCACACAUCAUUAAUGAUUUGAAUCGUUUCUAAAGUGUUUCUUAAAUCGUUUCUUAAAUCGUUUGUUGUUUCUUGUCUAACAG	-38.3	40	210	0	0	0	0	0	3	0	0
11I_ZNF512B___ENSG00000196700___ENST00000369888___protein_coding___protein_coding	20	63964391	63964489	-	11I	ZNF512B	ENSG00000196700	ENST00000369888	protein_coding	protein_coding	.	.	.	.	0.445898	0.319	0.329796	0.362286	GUAAGAUGAGAGCUCCAGGGGUGGCGGCCGGGGCAGGCUCGGCCUCCUGACGGUUAUUUCACCAGAAUCUUGGCCCCCGUUUUCUCUCCCCGAGUCAG	-31.9	62.2449	98	0	0	0	0	4	0	0	0
12I_ABCE1___ENSG00000164163___ENST00000296577___protein_coding___protein_coding	4	145121233	145121332	+	12I	ABCE1	ENSG00000164163	ENST00000296577	protein_coding	protein_coding	.	.	.	.	0.121091	0.314202	0.348616	0.213384	GUACAUUUGUAACUGUUGAGUCUUUUUACUCUGUUUUACACAGUAAACUUUAAAGAUCUGGGCAGUUUUUAGUGUCUUAUGUAUUUCAUUAUUUUGCAG	-20.4	30.303	99	0	0	6	0	3	0	1	0
12I_AC093512.2___ENSG00000285043___ENST00000338110___protein_coding___protein_coding	16	30069673	30069829	+	12I	AC093512.2	ENSG00000285043	ENST00000338110	protein_coding	protein_coding	.	.	.	.	0.0922115	0.0882564	0.0547885	0.050609	GUGAGGCCCACACUCAUCUUGAUCUCUAUGCAGUAGAUAAGCUCCACCCACAACCCUAUGCCCAUUUGGACGGAUUUCCAUGGCAACUUCCACCAGCUCCUGCCAGCUUCCUGGGUCUCUGACCACAGCCCCUCUCGCCUCACCCCUGCUCUACAG	-31.1	56.4103	156	0	0	0	0	0	0	2	0
12I_AKAP8L___ENSG00000011243___ENST00000594594___protein_coding___lncRNA	19	15403555	15403652	-	12I	AKAP8L	ENSG00000011243	ENST00000594594	protein_coding	lncRNA	.	.	.	.	0.997887	0.99734	0.995402	0.918918	GUAUGGCCACUUCACACUCUUGGGAAAUGCCUAGCUCUGACACAAAUGCAAACACUAGUGCCUCGGGUAGCGCCAGUGCCGAUUCCGUUUUAUCCAG	-15.9	51.5464	97	0	0	0	0	2	0	0	0
12I_ALS2___ENSG00000003393___ENST00000264276___protein_coding___protein_coding	2	201723120	201723329	-	12I	ALS2	ENSG00000003393	ENST00000264276	protein_coding	protein_coding	.	.	.	.	0.208703	0.11	0.117679	0.0926794	GUGAGUGGAAUAUUUGCAUGUAGUUAUUACUAACUUUUUAAAGCUCCUUUGUCCUUAACUUUUUAAAUCAUCUUUUGAUUAGUUUCCACCUUCUUAGUACUAUUUUCCUUCUUUUAAGAUUCCAUAAGGCUUUGGGGAUAUGACUGCGUGCACUCUUAAGUUACUCUGUAUUUUAUGUGUUGUAAUUUUUCUCUUGUUUCUUCUUGUAG	-33.2	31.5789	209	0	0	0	0	2	0	0	0
12I_ARHGAP4___ENSG00000089820___ENST00000370016___protein_coding___protein_coding	X	153913051	153913217	-	12I	ARHGAP4	ENSG00000089820	ENST00000370016	protein_coding	protein_coding	.	.	.	.	0.114536	0.0634819	0.0653193	0.0442108	GUGGGCCCAGUGCUGCCCCCUUCCCCGCCUCUCCCCUGCCCAGGACCCUGUCUAGCCCACGGUCCUCCCCUCCCGCCUGUCCUUGGCUCUUAUCCACACCUUUCUCUCUGGGAUGCCUUGAAGACCCCUGGCCCGAGAGGCAGACCAAUGUUCUCCCACCCCACAG	-41.3	65.6627	166	0	0	1	0	0	0	0	0
12I_ATP6V0A2___ENSG00000185344___ENST00000330342___protein_coding___protein_coding	12	123744784	123744881	+	12I	ATP6V0A2	ENSG00000185344	ENST00000330342	protein_coding	protein_coding	.	.	.	.	0.108093	0.0779485	0.0839485	0.0379278	GUAAGUGUCCCAUAGCUGGUGAUGCUCUGGGUGGAAAGCAUGUUUCCUAGACCUUCCUCCUCCCAGGUCAGCCUCCUCACUCUGCUUUUUGUUACAG	-22.1	51.5464	97	0	0	0	0	0	0	1	0
12I_BCKDK___ENSG00000103507___ENST00000394951___protein_coding___protein_coding	16	31112027	31112120	+	12I	BCKDK	ENSG00000103507	ENST00000394951	protein_coding	protein_coding	.	.	.	.	0.173215	0.579763	0.494172	0.214387	GUGAGACCCUGCCAGGCCAGGAUGGAGGGGUGGGGGACCCCAGGAGACUCAAGCCUCUGAAGCCUCCUGUCCUGUCCCCCUGCCCACCCCCAG	-40.1	68.8172	93	0	0	0	0	0	0	0	0
12I_BRD2___ENSG00000204256___ENST00000374825___protein_coding___protein_coding	6	32980464	32980581	+	12I	BRD2	ENSG00000204256	ENST00000374825	protein_coding	protein_coding	.	.	.	.	0.0521282	0.114624	0.127171	0.0497607	GUGAGUAUAUACUUUCAUGCCACUACAGAUUGACUCCAUCCUGCCUUCUUGACUGUCUUUUAUUGACAAAUGAAGAUUCAGACUUGAACGUCUUUAACUUUCGAAUUUGUUCUGCAG	-17.4	37.6068	117	0	0	0	0	1	0	0	0
12I_CHTF18___ENSG00000127586___ENST00000631357___protein_coding___protein_coding	16	792590	792717	+	12I	CHTF18	ENSG00000127586	ENST00000631357	protein_coding	protein_coding	.	.	.	.	0.106378	0.0562205	0.0785276	0.0715197	GUGAGUGCAUGGGCGGGCGCCACAGUCAGGAGAGGCUCUGGUGCCUGGAGGGAGGGUUCCGGCCCGUCCCUGUGUCCUGGGCUGUGGUGCCAACCCUGGGGUCCCUGGCCCUGCCGCCUCUCCUCAG	-66.1	70.8661	127	0	1	0	0	0	0	0	0
12I_COL7A1___ENSG00000114270___ENST00000328333___protein_coding___protein_coding	3	48567763	48567837	-	12I	COL7A1	ENSG00000114270	ENST00000328333	protein_coding	protein_coding	.	.	.	.	0.0810541	0.225054	0.228959	0.0780946	GUACAGAGGGGAUGGGGGCUGGGGGGCUACGUGGCCUGGGGCCUAAGGCUCACCCCACUGCCUGAUGCCUGCAG	-30.2	68.9189	74	1	0	0	0	0	0	0	0
12I_CYFIP1___ENSG00000273749___ENST00000617556___protein_coding___protein_coding	15	22910628	22910736	-	12I	CYFIP1	ENSG00000273749	ENST00000617556	protein_coding	protein_coding	.	.	.	.	0.113963	0.119269	0.0756944	0.0455463	GUGAGUAUCUGGUGUGUGAUUUUGAUACAAAACGUUUCAUAAUUUGAUCUGACAUUCCCAUUACAAUUUAUGGCGUAUGAAAAACUUUCUGUCUUCCUUCUACACUAG	-17.7	34.2593	108	0	0	0	0	1	0	0	0
12I_DDX41___ENSG00000183258___ENST00000330503___protein_coding___protein_coding	5	177515821	177515928	-	12I	DDX41	ENSG00000183258	ENST00000330503	protein_coding	protein_coding	.	.	.	.	0.0562804	0.0498411	0.0460561	0.041215	GUAUGUCUGUACAGUCUGCAGUUGCCCUUGCUUAGGAUGGUACAUGCAGGGAUGCUCCCAGGCCAGCUAUUCCCAGGGCUCUCUUGAUCCCUGUUACCCAUCCACAG	-31.5	54.2056	107	0	0	0	0	0	0	0	0
12I_EIF3CL___ENSG00000205609___ENST00000398944___protein_coding___protein_coding	16	28391855	28391979	-	12I	EIF3CL	ENSG00000205609	ENST00000398944	protein_coding	protein_coding	.	.	.	.	0.171694	0.0604758	0.0735323	0.0649919	GUGAGGGUUUCAGAGGUAAAAUGAAUUGGGGAACAGUUUGGGAGGACAUAAAGGUCCCCUUGUGGGGAAAAGGCAAGGACAGUUUCCCGCUGGCAUGUACAUGACGGGAUAUGUACUGAUACAG	-31.2	48.3871	124	1	0	1	0	0	0	5	0
12I_EIF4G1___ENSG00000114867___ENST00000346169___protein_coding___protein_coding	3	184322730	184322820	+	12I	EIF4G1	ENSG00000114867	ENST00000346169	protein_coding	protein_coding	.	.	.	.	0.0685889	0.0757222	0.126967	0.0875778	GUAUGCUGAAGAAAGGGUUGAGAAUGGCUUGAGUUUUCUUAUUAGGGCCAGAGGAGGCAGUAUGAUUGCUUCAUUCUGUUUUCCUUGCAG	-22.3	43.3333	90	0	0	0	0	0	0	0	4
12I_EPHA10___ENSG00000183317___ENST00000432874___protein_coding___lncRNA	1	37722931	37723040	-	12I	EPHA10	ENSG00000183317	ENST00000432874	protein_coding	lncRNA	.	.	.	.	0.0806239	0.0748349	0.0791284	0.0737523	GCAAGCUGGGCGCCCAGGAAGCCUUGUCCCCAUCUGGAAGCCUCACCCACUCUAUAGGCCCCGCCCCUACUCUGUCCACACCUCUAUCCUGAAGCCCACCUCCACCCAG	-19.8	63.3028	109	0	0	0	0	0	0	1	0
12I_GNL3___ENSG00000163938___ENST00000418458___protein_coding___protein_coding	3	52693544	52693631	+	12I	GNL3	ENSG00000163938	ENST00000418458	protein_coding	protein_coding	.	.	.	.	0.0268161	0.0501609	0.0635287	0.101057	GUGAGAAUUGUGUGUCGCUGCUGUCUUCAUCAGCUGACAGGCCAGUGGAGCUCUUACCUGUUUACAUGGGCUUGCUUUCUUUCCCAG	-21.1	50.5747	87	0	0	1	0	2	0	4	0
12I_GOLGA8A___ENSG00000175265___ENST00000432566___protein_coding___protein_coding	15	34385474	34385739	-	12I	GOLGA8A	ENSG00000175265	ENST00000432566	protein_coding	protein_coding	.	.	.	.	0.0924755	0.0131132	0.0150528	0.258087	GUAACGUGAUUUCUUUGUUUGCUGGCGACAUGACUGCUGGGUUUGGGGGACACUCAGAUGUAGAGGCCCCAGUCUCGUCUCACCCACUCCCAGCCUGGGGAAGGAGGCUCACCCCUCAGAUUCCACCCCAUCCCCACAGGGUCCCUGAUAACCUGGUCCCAUGGGUGGGCCUGUCCUGGGGCAUUGGUGGCAUUCUGGGGGCAUAUCUCUUGCUGUGCCUUCUCUGCCUCCCCCUGGUAAGAGCUCUGUCUUCCUCUUCCUAUAG	-93.4	58.1132	265	0	0	8	0	3	0	0	0
12I_GOLGA8K___ENSG00000249931___ENST00000512626___protein_coding___protein_coding	15	32398669	32398764	-	12I	GOLGA8K	ENSG00000249931	ENST00000512626	protein_coding	protein_coding	.	.	.	.	0.0443789	0.00621053	0.00333684	0.111242	GUGGGAAUCUGGGCACCCUGUCAUCCUUCAACCUGGCACUUUGACAGGUCUUCAGGGGGAGUCCUUUGGGCCCCAUCUCAACUCUCUCAUUACAG	-25.9	54.7368	95	0	0	0	0	1	0	0	0
12I_GTF2H4___ENSG00000213780___ENST00000259895___protein_coding___protein_coding	6	30913157	30913308	+	12I	GTF2H4	ENSG00000213780	ENST00000259895	protein_coding	protein_coding	.	.	.	.	0.0962914	0.105781	0.0959272	0.0648079	GUAUAGACAGGCUCCAAGAUGUCAGAGGCUGGCAGCUGGUGAUGACAUGAUGGAAAAGAAAAAGGGGCAUCCAAAUCUGGGGAAGAAACAGAGGGCCGGGUUGUCUGGGGCAGUAUUCUGAGUCCCUACAGUCAACCCUUGCUCCUUGCAG	-48.2	52.3179	151	0	0	0	0	1	0	0	0
12I_HCFC1___ENSG00000172534___ENST00000310441___protein_coding___protein_coding	X	153956763	153956917	-	12I	HCFC1	ENSG00000172534	ENST00000310441	protein_coding	protein_coding	.	.	.	.	0.16487	0.177123	0.158312	0.0625649	GUGAGGCACUCCCAGCCGUCUCUCAGCCCAGUGUCCUAGUGCAGUCCACCCCAGCACGCCACGCAGGUCCUCCCGACAGGCCUGGGAGGGGCAGCAUCGGUGGCAUCUACCAGCCUGGUGGUGACGUUGGUGGCACUUUCCUCUGGUGUUCCAG	-55.2	64.9351	154	0	0	2	0	0	0	0	0
12I_LARP1___ENSG00000155506___ENST00000336314___protein_coding___protein_coding	5	154803413	154803539	+	12I	LARP1	ENSG00000155506	ENST00000336314	protein_coding	protein_coding	.	.	.	.	0.0830159	0.0707698	0.0540159	0.0653413	GUGAGAAGCAGACACCUGAGAUCCUGACAUGGGUGAGAGGAUCUAGGGCCCUUGGACUGGGGGCUAUCCUGGGGUGGAUGCCACAGGCCUUUCCCUGCUUCCUGACUCCUCUCUCUGCCUCUGCAG	-45.2	59.5238	126	0	0	0	0	0	0	0	2
12I_LLGL1___ENSG00000131899___ENST00000316843___protein_coding___protein_coding	17	18236760	18236834	+	12I	LLGL1	ENSG00000131899	ENST00000316843	protein_coding	protein_coding	.	.	.	.	0.185608	0.107554	0.222068	0.0920405	GUGGGCCCCUCCCCUGGCCCUGAUGAGCUGGUCCUGACCCCGCCUGGACUCAUUACUCCUUCCCAUCCCUCUAG	-18.8	64.8649	74	0	0	0	0	1	0	0	0
12I_LRCH1___ENSG00000136141___ENST00000311191___protein_coding___protein_coding	13	46705157	46705267	+	12I	LRCH1	ENSG00000136141	ENST00000311191	protein_coding	protein_coding	.	.	.	.	0.205573	0.150773	0.223936	0.162445	GUAUGCUUGCCUUUUAUAACAAAUUAUGUUUUCUCUUUUCAUAAUACAUUGACAUUUCUAUGCUUUAAAUUUCACUUUGUAUCUUUUUUUUUCUUUCCUUGUUCUCACAG	-2.8	26.3636	110	0	0	0	0	1	0	0	0
12I_MAN2A2___ENSG00000196547___ENST00000559717___protein_coding___protein_coding	15	90910961	90911170	+	12I	MAN2A2	ENSG00000196547	ENST00000559717	protein_coding	protein_coding	.	.	.	.	0.0746746	0.0353493	0.0423876	0.0495024	GUGAGCCCCUCCUGGGUCUGCAUGGGGACCCUCUGGUGUGUGCAGGUCCCAUCCCAAGAGCUGCUGGAUGGGGGUGCCGCUUCUCUUUUUCCUUCCCCAUCCGGAUGAGUUCUGUGCCCAGUGCAGCCGCUGGUCCACACCUGGGACAGGUGGGGUGGGAGGAGGCUGAGCCCAUGAUGGUUCUUCCCUUCCGGCUCACUGAAUUCCAG	-93	62.201	209	0	0	0	0	0	0	0	0
12I_MSTO1___ENSG00000125459___ENST00000483734___protein_coding___lncRNA	1	155613766	155614061	+	12I	MSTO1	ENSG00000125459	ENST00000483734	protein_coding	lncRNA	.	.	.	.	0.0541831	0.0403729	0.0420542	0.0498441	GUAUGUAGGAGGUGAAGAAAACUGAGAUUUCAAGUAUGGGAGAGUUUUUACUAUCUCCAUUCCUGGAUUAAAAGUGCUGAAAAAGUCCACAGUUAAACAUUCCUUUAUUCACCCUAUGGCUCCCAAGAAAAGCAUUCUUCCUCUGGAGUACUGGUGUACUAAGGGGACAAUACACCAAAUUUGUUGAGUUUACAAUCAAGUCUACUAAGGUUGGACUUCCUUAUCAGUUUGGCAGAGUCCCAGGGCAGAAUAAUCAUCCAUCUACAGGUCUCUGUUUCCUCUCCCUCCACAGCAG	-75.3	41.6949	295	0	0	0	2	0	0	0	0
12I_NDST2___ENSG00000166507___ENST00000299641___protein_coding___protein_coding	10	73807195	73807383	-	12I	NDST2	ENSG00000166507	ENST00000299641	protein_coding	protein_coding	.	.	.	.	0.0606011	0.187532	0.185372	0.150665	GUCAGUCUUGUUACUUAAAUUUUUUUCUUAGAAGCUAUUCACACUCUGGCCUGUCAGACUCCCUUCCUUGAUUCUGAGCUUGUCAUAGGUACACUCCCUGCCUUUCCAGGCAGGAAGAAUGCUACUUCUCAUGUAUUUCCUGUUCAGUCUGCUCUCCUGAUUUCUCUUGUCCCUGCUACUCUUCCCAG	-31.5	44.6809	188	0	0	0	0	0	0	1	0
12I_PFKFB3___ENSG00000170525___ENST00000379789___protein_coding___protein_coding	10	6224020	6224148	+	12I	PFKFB3	ENSG00000170525	ENST00000379789	protein_coding	protein_coding	.	.	.	.	0.0820391	0.0536797	0.0584844	0.0647812	GUGAGUAGCAACCCCUGCCAAGCCCUGUCCCCCUGAAGGUGGCCACAGUAGCUUCUUGUGGCCGUGGGCUGUAAGCGGUGCUGUCCCUUUAACAGCAGCUUCCUCUGCCCCCAUCCCACGCCCUCCAG	-37.9	62.5	128	0	0	0	0	1	0	0	0
12I_PHF20L1___ENSG00000129292___ENST00000486199___protein_coding___lncRNA	8	132825157	132825263	+	12I	PHF20L1	ENSG00000129292	ENST00000486199	protein_coding	lncRNA	.	.	.	.	0.596311	0.509038	0.516821	0.472745	GUGACUGGAAUAGCUGAUUAAAACAUAAAUGCUGCUUUUAGGUUAACCACAAAGGAACAACUCAGGAUCAGUCGUGAUUGCUAAAGUAUUCACUUUUAUCUUUUAG	-16.3	34.9057	106	0	0	0	0	1	0	0	0
12I_PNPT1___ENSG00000138035___ENST00000447944___protein_coding___protein_coding	2	55656220	55656304	-	12I	PNPT1	ENSG00000138035	ENST00000447944	protein_coding	protein_coding	.	.	.	.	0.337345	0.494048	0.338976	0.209155	GUAAGUACAGGUCUGUAAACUUAAUACGGUAUUCUUACAGAGACUUAAUACAUUUUUUACUUAUUGUUUUCUAUUCUAAUUUAG	-7.9	26.1905	84	0	0	1	0	1	0	0	0
12I_POLE___ENSG00000177084___ENST00000320574___protein_coding___protein_coding	12	132642397	132642505	-	12I	POLE	ENSG00000177084	ENST00000320574	protein_coding	protein_coding	.	.	.	.	0.0625185	0.0718333	0.0479444	0.111296	GUGAGCACAGUACUGUCGUUGUGGGCCAGUGGUCCCCAGGCAGAGCCGGCCUCGGUGGUCUCUGUGACCCGGCGAUGUGCCCCGGUGCUGACCUGUGCCCUGGUGCAG	-44	67.5926	108	0	0	0	0	0	0	0	1
12I_PRKCSH___ENSG00000130175___ENST00000591462___protein_coding___protein_coding	19	11447618	11447722	+	12I	PRKCSH	ENSG00000130175	ENST00000591462	protein_coding	protein_coding	.	.	.	.	0.0720577	0.1335	0.157692	0.0520096	GUCCGUGUUUGGGGGAGAAGUGGAGACAGAGAGGGUGGGGGAAGGGCUACUCACUGACCCUGCCCCUGCCCCAGGAGGCCCCACCGCCACUGUCACCCCCGCAG	-44.2	68.2692	104	0	0	0	0	2	0	0	0
12I_PRPF39___ENSG00000185246___ENST00000355765___protein_coding___protein_coding	14	45114257	45114493	+	12I	PRPF39	ENSG00000185246	ENST00000355765	protein_coding	protein_coding	.	.	.	.	0.18714	0.185847	0.174924	0.144424	GUAUGUCACUUUUUGCUAAGUCAAGAAGGCGUGCUUCAUUAUGGAAAUGCCUUCAAAGACAAAUGUUUUUAAGUGUUACUUUUAUGUUGUAAUUUACAUACUUUAUUUUCAUGAUUUGAAAAAGUCUUGAGUGAUUCAGAACUUCAGUAAAACAAAUAUACAGAUAACAUUCAUCUAUUCGUUAAAGUUCUUACCUGUGGGAGUUUUGAAAGUUUCCAUUCUGACGUUUUAUAUAG	-43.5	30.0847	236	0	0	0	0	0	0	0	0
12I_PRPF8___ENSG00000174231___ENST00000572621___protein_coding___protein_coding	17	1659548	1659840	-	12I	PRPF8	ENSG00000174231	ENST00000572621	protein_coding	protein_coding	.	.	.	.	0.135195	0.0965856	0.0852089	0.0741473	GUAAGUGCCUCAGGACCCAGCCCUAGGCAGCCAGGACACUUUCGUUUUCCUGUUCUUCUAGCCCUGCAACUUUAGGAAUUGUCCUGUCUGCCUUUGUUUCAAACUUGGAGCCAGUGCUACGCUUGGAGCCUGUCAACACCCUUAGUCAGAUCUGCUGAUUCUCUGGGGUCCUGCUGACCUGGAACAAGUUGGUGGAGUGGGUGGGAUGGUUUUGGGAUUUAAGUGGUUCUGGUUCUGGGGACAUUGGUUAUGCCCAUGGUUUCUUAGAAGCUUGAACCCUCUUCAUCCUCAG	-91.1	50.6849	292	0	0	0	0	0	0	6	0
12I_PTBP2___ENSG00000117569___ENST00000609116___protein_coding___protein_coding	1	96812928	96813028	+	12I	PTBP2	ENSG00000117569	ENST00000609116	protein_coding	protein_coding	.	.	.	.	0.21626	0.1411	0.16246	0.18097	GUAAGUAUAUAAGCUAGAGUGUAUUGAGAUACAUUCUAUUUUGAUAAAAUAUGAAAUUUAUUCUUAAUCUUCACUUUUUCUUCCCAUUCAAUUUUCCUAG	-12.6	25	100	0	0	4	0	3	0	1	0
12I_RAPGEFL1___ENSG00000108352___ENST00000456989___protein_coding___protein_coding	17	40192693	40192925	+	12I	RAPGEFL1	ENSG00000108352	ENST00000456989	protein_coding	protein_coding	.	.	.	.	0.0561552	0.0385259	0.0299526	0.0389052	GUGAGAGAGUUACUCCCAAGCUGUGCCGCUUCCACCCAUGCUUCCCUUCUCCUAUGCCCUGCUUCUGACUUCCAGCUCCCUCUCGACUCAGCCCUGAGUACCCACCUGGAGAGGAGCCCCCCACCACAGACGGAGUGGGUUCUGGGGAAGAGCGGGGUCCUCGGGUGCAGUGGCCCCUUUCGAACUCCUCUCUUAUCCUUUCCUCACAUUGGAUUCUCUCCACAUCCCCUAG	-71.9	59.0517	232	0	0	0	0	0	0	1	0
12I_RASAL1___ENSG00000111344___ENST00000446861___protein_coding___protein_coding	12	113115788	113115933	-	12I	RASAL1	ENSG00000111344	ENST00000446861	protein_coding	protein_coding	.	.	.	.	0.0369172	0.0394897	0.0484207	0.0652138	GUGGGUGCGUCAGGCAAGCAAUGCUAUCAGGCGGGUGCCGGGGGUCUGGAUCCUGGCCUCCCCCUGCCUCACGGAGCCCUAUCUAGGCCCAUCUGCUUUGGGGUCCCAGGGGCCGAGGUCAUCUUUGUCUCCCGCCCCCACCCAG	-62.6	66.8966	145	0	0	0	0	0	0	0	1
12I_RIPOR3___ENSG00000042062___ENST00000045083___protein_coding___protein_coding	20	50608534	50608612	-	12I	RIPOR3	ENSG00000042062	ENST00000045083	protein_coding	protein_coding	.	.	.	.	0.104577	0.188859	0.132	0.102487	GUGGGGAUGGGGCCCGGGGGCAGGGCUGGGGUGCCUGGGUGUUCGGCUCAGACACCACCCUCCAGCCCCCACCCCCAG	-42.9	75.641	78	0	0	0	0	0	0	0	0
12I_SAFB___ENSG00000160633___ENST00000292123___protein_coding___protein_coding	19	5654200	5654367	+	12I	SAFB	ENSG00000160633	ENST00000292123	protein_coding	protein_coding	.	.	.	.	0.0462874	0.0161257	0.0386527	0.0275329	GUGGGCAGCUCAUGAGCCCAGGAGAUUCUGUCUUGUUUCUGUGCCUAGUGGAGUUUGUUAGUUUGCUGUGAUUAGCUGGCAACGGAAACUGGAUUCAUGUUGCAGAGGGUUUUUCUCAUCUGGGUAUUCUUGGUUUUCCACUUACACUUUCCCCGUCUUUUCUGUAG	-44	46.1078	167	0	0	0	0	6	0	0	0
12I_SMARCA4___ENSG00000127616___ENST00000413806___protein_coding___protein_coding	19	10995926	10996212	+	12I	SMARCA4	ENSG00000127616	ENST00000413806	protein_coding	protein_coding	.	.	.	.	0.034014	0.0143217	0.016	0.0190874	GUUUGGGGUGUAUUUCGUGGACAGAGUGGGUAGGACUGGCUCAUGGCCUCUGUAAAUGGCUGCUGGCGGGACUGUCUGCCUAGCGGGUGCCCUUGGAACCUAGCCCUUGGUGGGUUUUGAGGAAAUGAUUCCUGAAUGAGGAGUCGAUUGCCGUGUGAAGGGCUGGUGGCACGGCACCCGCGUGAGCUACGCGUGCCCUCAGUGCGCUUCUGGAUUGACUGGCCAUGGGUGCUCACAGACAUGCACAUUGUGCCACCACAUUGCAGUAACCCCCAUGCUUUUGUAG	-116.4	56.993	286	0	0	0	0	1	0	0	0
12I_SMARCD1___ENSG00000066117___ENST00000394963___protein_coding___protein_coding	12	50098815	50098946	+	12I	SMARCD1	ENSG00000066117	ENST00000394963	protein_coding	protein_coding	.	.	.	.	0.096313	0.161809	0.198328	0.071229	GUAAGUACAUGGGGUGCACGGGGGAAAUUGACAAAAGGCACGGGGUUUUCACCCCUGAUGGGGGUCAGUGGUGUUAGAUACCAACUUCUGGUUUGUCUCAUCUUCCACUCCCUUCACUAUUUUCUCCUUAG	-38.4	48.855	131	0	0	0	0	0	0	2	0
12I_SRC___ENSG00000197122___ENST00000373578___protein_coding___protein_coding	20	37402588	37402748	+	12I	SRC	ENSG00000197122	ENST00000373578	protein_coding	protein_coding	.	.	.	.	0.0621875	0.0383	0.044825	0.056425	GUGGGCAGGGGCUGUGUGGUAUGUCGCGCUUGGCCUGGGACAGGUCACGUCCCGCUCUGAGCCCCAGUUUUUUCCUCAGCUGUCAUUCCUCAUGGUGCUUAUCUAGCAGAGCGGUCAUGACAGGAGGUCAGAGCUGCCCUGACCUUUCUCGUUCCUGCAG	-59.1	58.75	160	0	0	0	0	0	0	1	0
12I_STIP1___ENSG00000168439___ENST00000358794___protein_coding___protein_coding	11	64203228	64203449	+	12I	STIP1	ENSG00000168439	ENST00000358794	protein_coding	protein_coding	.	.	.	.	0.0472127	0.0501131	0.048638	0.0504796	GUGGGGCUGCUUCUGGCCUCCAGGGGCCCCCCCUGCCUCUUUCUCUGUUGGGGCUUUUCCAUGUUCAGUCCCUGAUUUCUUCCCUGUCACCUCCAUUUCUCUCUGUUUCUCUCUUACUUGUUCUCUCUCCCCUUGUCAGUUACCUCUGUUAUCUUGGACCUGCUGAAGCAGUGAGCUGGGUGGUCCUAACACGCUUCACCUUUGUCUCUUCUGGACUGCAG	-53.79	53.3937	221	0	0	0	2	2	0	0	1
12I_STT3A___ENSG00000134910___ENST00000392708___protein_coding___protein_coding	11	125612747	125612988	+	12I	STT3A	ENSG00000134910	ENST00000392708	protein_coding	protein_coding	.	.	.	.	0.112809	0.0919834	0.116315	0.141768	GUGAGAAGCAAUGUUAAGAGUAGACUUGGGAAACUCUGUGUGUGUGUGUGUAUGUGUGUAUGUGGGCAGCGGGGGGUGGGAGGAGUAAAGUAGAGCACUGUCCUAGGUGGUCAGAAUUAACUCAUAUAGCCUCUGACUUAUUUUGAUCAAUCUCAUCUAUAUGAAUGUGUCUAAGAAGUUGUCCUGUGUUGUGUGAAUUUAGUUUGGUUAACUACACAAUUAAUUCUUUUUCCUUGUUUAG	-49	39.834	241	0	0	0	0	1	0	0	0
12I_TCIRG1___ENSG00000110719___ENST00000265686___protein_coding___protein_coding	11	68047804	68047881	+	12I	TCIRG1	ENSG00000110719	ENST00000265686	protein_coding	protein_coding	.	.	.	.	0.127416	0.0466104	0.059026	0.124909	GUGAGGCCCGGGCCCCAGCCCGGCUGGGGGCCCCGCAGCACCCGCAGCCCUGACCGCCCUCCCCUGCGUUGCCGCAG	-31.9	81.8182	77	0	0	0	0	1	0	0	0
12I_TELO2___ENSG00000100726___ENST00000262319___protein_coding___protein_coding	16	1502135	1502312	+	12I	TELO2	ENSG00000100726	ENST00000262319	protein_coding	protein_coding	.	.	.	.	0.11209	0.0439492	0.0284068	0.0344237	GUGGGCACGGGCCCCUGGAGGGCCUUGCUGGGCUGGGCAUGGGUCCCGCUCACAGCCUGGUUCUGCCUCAAGGGGCCACCGGGAAGCCCUGGGCCCGGGGUGCCGCCCGUGCUGCUGGCUCUCAUGGGUUCAGGGUCAGGGCUGAGGCUGACCGAGGCCUCUCUGGGUUCUGUGCAG	-95.2	71.1864	177	0	0	0	2	0	0	0	1
12I_TJP3___ENSG00000105289___ENST00000541714___protein_coding___protein_coding	19	3738663	3738896	+	12I	TJP3	ENSG00000105289	ENST00000541714	protein_coding	protein_coding	.	.	.	.	0.0909313	0.0476609	0.0351159	0.0426094	GUGAGUGCGCGUGGAUAUGGGUGUGCCUGUGUGUUGCGGGGGGAGGACCUGGCUGUGUGGCCUGGUGGUGAGUGCAGGGAUGUGGUUGAAUCUGCAUCUCUGCACCCUCCAUCCCUCUCCCUGGCCCCUACAGGGAGAGUGCCCCAAAUCUCCAGCCAGGCCCACUCUCGGGUGGGGAGGGCUCAGAUCAGGCAGCAGCCCAGGCAGCUCAUGUGGCCUCCCGCUCUCCCCAG	-119.3	64.8069	233	0	0	0	0	0	0	0	0
12I_TRIM28___ENSG00000130726___ENST00000253024___protein_coding___protein_coding	19	58549240	58549330	+	12I	TRIM28	ENSG00000130726	ENST00000253024	protein_coding	protein_coding	.	.	.	.	0.117444	0.0662444	0.081	0.0457	GUAAGCCUGUCCCAAGGAACUAUAGCUGUAGGAUGAAGCCUGUAGUCCAGGUCUGGACCCUGUUGAACACCCCUCAUCACCACCUUGCAG	-17.4	53.3333	90	0	0	0	0	0	1	0	0
12I_TRIP10___ENSG00000125733___ENST00000600428___protein_coding___protein_coding	19	6750431	6750511	+	12I	TRIP10	ENSG00000125733	ENST00000600428	protein_coding	protein_coding	.	.	.	.	0.126537	0.0470625	0.0366875	0.097775	GUGAGGGGUGACGUCAGAGUGGGUCUGUUCCCAGGGUCCCAGGAGGGCCUGUCUUUAUCUGCCGAAUUAUCCCCAAACAG	-25.8	57.5	80	0	0	0	0	0	1	0	0
12I_TROAP___ENSG00000135451___ENST00000551245___protein_coding___protein_coding	12	49329991	49330144	+	12I	TROAP	ENSG00000135451	ENST00000551245	protein_coding	protein_coding	.	.	.	.	0.0687124	0.0471373	0.0405098	0.0414902	GUGAGUCUGUGUGGCCAACAGCUUUGAUGUCUAUUGAACAGUGACUGGGCUGAGGAAGAGGGAAAAGAGAUGGGGGAUCAGGAAUAGGACAGUGUGGGUAGACUACUGAACGCACAUCUUGAUGUCACACUGGGGUGCUCUCUCCCACCACAG	-38.8	51.634	153	0	0	0	0	1	0	0	0
12I_UBA7___ENSG00000182179___ENST00000333486___protein_coding___protein_coding	3	49810428	49810516	-	12I	UBA7	ENSG00000182179	ENST00000333486	protein_coding	protein_coding	.	.	.	.	0.0759091	0.158648	0.164591	0.135693	GUGAGUGCUGACCCCUCUCCACACUCCUGCAUCCCAGACCGUCCUCCCAUACAGCUUCCCACCCAACAUCUUCCUGCCUUCUUCCCAG	-6.3	59.0909	88	0	0	0	0	0	2	0	0
12I_UBE4B___ENSG00000130939___ENST00000253251___protein_coding___protein_coding	1	10130616	10130714	+	12I	UBE4B	ENSG00000130939	ENST00000253251	protein_coding	protein_coding	.	.	.	.	0.164306	0.212184	0.176582	0.0985714	GUAAGUAUAGUGGCUACUUGUACUUUGCUGCCCUUUUAUUCAGAUUCUUUCCCAAAUGUGCAUUAUAUGUUGACUGCAUUUUUUCCUUCUCUUUCCAG	-10	36.7347	98	0	0	0	0	0	0	1	0
12I_UBTF___ENSG00000108312___ENST00000526094___protein_coding___protein_coding	17	44211747	44211872	-	12I	UBTF	ENSG00000108312	ENST00000526094	protein_coding	protein_coding	.	.	.	.	0.076408	0.155552	0.07032	0.07672	GUGAGCGCUGCCCUGGGAUGGGUGGGCGAGUGGGCAGCUGGGAAGUUGGGCUGGGCUCUGCAGGUGAGAAGGCCUGCUGCCCUGCUCGCUUACGGGCUGCACCUCUCUCCCCGCGGCUCUGAUAG	-67.2	68	125	0	0	3	0	0	0	0	4
12I_UCKL1___ENSG00000198276___ENST00000369908___protein_coding___protein_coding	20	63945975	63946160	-	12I	UCKL1	ENSG00000198276	ENST00000369908	protein_coding	protein_coding	.	.	.	.	0.0563784	0.0377568	0.0399838	0.0519784	GUGGGCCCCCGCCCAGCUCCCCCGAGGACCCCUUUGUCCUCUCCCUGACCCUGGACCCCCUGCAAAAGUAGGUCCCUGGUCUCAGCCCCAGCGUGGCUGCUCCUGGGAGGCCUAGAGCCCCUGUCCGCUGGCAUUGGGUGAGGGCCCUACUGUGCCCACAGCUGCUCCACAGCCUCCCCCACCAG	-77.2	69.1892	185	0	0	0	0	0	0	0	0
12I_UHRF1___ENSG00000276043___ENST00000612630___protein_coding___protein_coding	19	4950773	4950858	+	12I	UHRF1	ENSG00000276043	ENST00000612630	protein_coding	protein_coding	.	.	.	.	0.0912706	0.0660235	0.0812235	0.0822	GUGAGUGCCCCUUGAGGAGGCCGGGGGCUCUGUCCCCGCCGGGGCUGCCUCUGAUGGAGCUGACGCUGAUGCCCGCUCUCUGCAG	-32.6	70.5882	85	0	0	0	0	1	0	0	0
13I_ABCE1___ENSG00000164163___ENST00000507193___protein_coding___lncRNA	4	145121391	145121603	+	13I	ABCE1	ENSG00000164163	ENST00000507193	protein_coding	lncRNA	.	.	.	.	0.0746745	0.0646226	0.0931981	0.0853632	GUGAGUUAUUAUUUUUUAUAUGGUUACUAAAGAAAAUUUUGUAUAUAUGCCUAUAGCUUUCAUCUUUUACUAUAUUAAAAUUUUUCUCCAAAUUAGAUUCUAUACAGUUUUAUUGAUAGUUGCAAACAAAUGUAUUAAGAGUCCAAUCCUUGAUUCAUAUCCACUGCUAAGAAAGUGCUUUAAAGAUAUUUGUCAUCUUUGGCCGGGUGCAG	-26.8	28.3019	212	0	0	0	0	0	0	0	0
13I_AC004922.1___ENSG00000284292___ENST00000638617___protein_coding___protein_coding	7	99391099	99391177	+	13I	AC004922.1	ENSG00000284292	ENST00000638617	protein_coding	protein_coding	hsa-mirtron-1672	.	+	.	0.0838462	0.192359	0.185885	0.10709	GUGAGUCGAGGCCAUCCCCAGGGGAGGAGGUGAGUGCAGAGGAGUGGGACACCGUGACUCACAGCUCUCUCCCCUCAG	-27.2	64.1026	78	0	0	2	0	0	0	0	0
13I_ADAMTSL4___ENSG00000143382___ENST00000369039___protein_coding___protein_coding	1	150557335	150557493	+	13I	ADAMTSL4	ENSG00000143382	ENST00000369039	protein_coding	protein_coding	.	.	.	.	0.215291	0.0386519	0.0566203	0.0388608	GUGAGACAUCACAGUGCGUUCCCCGCAUCUCGGUCCAAACCCCCCAACUGACACUCCCGCAUCCUGGAUUGUGGGGCCACGCCCGACCCUGCGUCUGGGACACCACUGAGCUUGGGCUCUAGCCUCCUGCCUCCCUGGCUGCCUUCUCACCCACUCAG	-46.7	63.9241	158	0	0	3	0	0	0	0	0
13I_ANKZF1___ENSG00000163516___ENST00000323348___protein_coding___protein_coding	2	219236095	219236321	+	13I	ANKZF1	ENSG00000163516	ENST00000323348	protein_coding	protein_coding	.	.	.	.	0.156345	0.214394	0.233049	0.105274	GUAUGGGGUGCGGGAUGAGGGAGUGGGUGGACUGUAAUGUUGCAGGGACCAUUGGGGGCAAGAGAAAUGAGUACCUGCACAGUAUUCAGAAGGGUGGUUGAGGGAAUUUGGGAUGUUCUGGCAGAUGCUGCAGUGAAAACAGAAAUGGCAGGAGGAGGGACGGGGAGAGCGUGGAUUGGAAAGUUUCUGGGGUACCUGUCCAGCCAUUUUUCUUCCUCUUGUUCAG	-61.2	52.2124	226	0	0	0	0	0	0	0	1
13I_ARID1A___ENSG00000117713___ENST00000324856___protein_coding___protein_coding	1	26772632	26772811	+	13I	ARID1A	ENSG00000117713	ENST00000324856	protein_coding	protein_coding	.	.	.	.	0.177682	0.183028	0.18043	0.0842067	GUAAGGCCAAGAGCAGGGGCAGAUGGUUGGGAGGAUGGCUGAAGAUAAGUGCAUGGGAACUCCUUGCAGCCCAAGGUGGUCCUUGCCUCUGCCUUCCCAGCCAGUGACUCCUGCGUGUCCUUUGUUAUAUUGGAGGAAUUGGUUUAUUUGUGGUUUACUUGGUUUUCCUCACUCUGGAG	-62.1	51.3966	179	0	0	0	0	1	0	0	0
13I_ASL___ENSG00000126522___ENST00000304874___protein_coding___protein_coding	7	66089335	66089611	+	13I	ASL	ENSG00000126522	ENST00000304874	protein_coding	protein_coding	.	.	.	.	0.0315181	0.0252319	0.025663	0.0248007	GUGCGAGGCCGGGGGAGGCCUGGCUAGUACGUGCCAGUUCUCAGGGCUCUGGCACACUCAGGCAGGGCCCCACCCCGGGAUUGCCAUACAUCCUCCCAUCCUGUGCACACAGCUCCAUCCGUGGCUGCCCUUGAACUCUCUGCCCUUCCUUUGUUGGGGUAUUGAGUGUUCUUCCCAUGGAAGGCAGUGGGGAUGCCUCAGUGGGGGGGUGGGGCUGUGGGGACCCUGGGUGCCAGGGGGCUGCUAGGCCCUCACCUCCUGCCAUGUGCCUCCCAG	-132.8	64.8551	276	0	0	0	0	0	0	0	0
13I_ATG2A___ENSG00000110046___ENST00000418259___protein_coding___protein_coding	11	64902176	64902259	-	13I	ATG2A	ENSG00000110046	ENST00000418259	protein_coding	protein_coding	.	.	.	.	0.120012	0.132386	0.196024	0.0716747	GUGAAGUGGGGGUGCUGUGGGGACAGCAGACACAGUCAGGCACCCACUGUGGGCGCCUCUCCAAACUGGCCUCUCUCCUAUAG	-28.7	61.4458	83	0	0	0	0	0	0	0	0
13I_ATP2C1___ENSG00000017260___ENST00000504381___protein_coding___protein_coding	3	130967240	130967329	+	13I	ATP2C1	ENSG00000017260	ENST00000504381	protein_coding	protein_coding	.	.	.	.	0.341247	0.0877528	0.147629	0.125831	GUAAAUAUUUUUUUUUCCAAGAUGGUGACUUUCUUCAUAAUAACUUAAGACACAGUGAUAGGUUCAUAGUUUAUGUGUAUUUUUCUUAG	-6.5	26.9663	89	0	0	1	0	0	0	0	0
13I_AXL___ENSG00000167601___ENST00000301178___protein_coding___protein_coding	19	41248609	41248742	+	13I	AXL	ENSG00000167601	ENST00000301178	protein_coding	protein_coding	.	.	.	.	0.100617	0.0829549	0.0775188	0.0633985	GUGAGUCCCCCGGCAGCAUACACACAUCCUUCUGAACUUCUGAGAUCCUGCACUUCCACACUCCCACCCAACUAUAGGAAAUACAGUCCCCACGGGCCCUCUGAGGUCAGUGUCUCCCUCUGGCCCCCCACAG	-21.1	57.8947	133	0	0	0	0	3	0	0	0
13I_CCDC57___ENSG00000176155___ENST00000389641___protein_coding___protein_coding	17	82193830	82193981	-	13I	CCDC57	ENSG00000176155	ENST00000389641	protein_coding	protein_coding	.	.	.	.	0.0665563	0.00880795	0.0292715	0.0309272	GUGCGCGAGUCCUUCAUCUCCCGAGGCGUGCUCUGUGGCAGCCUCGCAGGCCAGGACUGGAGUCUGGGGGAUUCUACCUUUUCUGCUCAUUCCAGGCUGGUCUUUGCUUUCAUCUCACUUGCUCCUUCCAUAAAUAUUUGUUUCUUUUCAG	-44.3	52.3179	151	0	0	1	0	0	0	0	0
13I_CCHCR1___ENSG00000204536___ENST00000396268___protein_coding___protein_coding	6	31150860	31150958	-	13I	CCHCR1	ENSG00000204536	ENST00000396268	protein_coding	protein_coding	.	.	.	.	0.0413163	0.13502	0.0788571	0.0456327	GUAGGUGGGCGGACGCCGACGGGAGCCCAGCAAUUAGUGAUGUGGUGGAUCUGCAGGGCGCCCCACUGAUGGCUGUCCCAUUCCCACCCCAACCCUAG	-36	64.2857	98	0	0	2	0	0	0	0	0
13I_CHERP___ENSG00000085872___ENST00000198939___protein_coding___protein_coding	19	16532749	16533010	-	13I	CHERP	ENSG00000085872	ENST00000198939	protein_coding	protein_coding	.	.	.	.	0.0524828	0.0314636	0.0327739	0.0421418	GUGAGGGGCCAGCACUUCCCAGAGCCCAGCUUUCCCUUGGUCCCUCCCUGAGGCAGGGCCUGUCGUAGCCAAUCUGGGCUAAGGGCUGUUACAAUGGGUGCCCUUCCCUCCCGCCUGGAGCUCCUGAGGCUGUGGGACCCUGUGCCCCCCACGCUCAUGGUGUGUCCUUCCCUGAGCUGAUGGUGACGCGCUCUCAGGGAUGCAGUGGGUGCCUGGGGGAGCCGCGGCCCUGCUCACUCGUCAUUGGCUCGGUUGUUGCAG	-104.2	65.1341	261	0	0	2	0	3	0	0	0
13I_CLPTM1___ENSG00000104853___ENST00000546079___protein_coding___protein_coding	19	44992400	44992610	+	13I	CLPTM1	ENSG00000104853	ENST00000546079	protein_coding	protein_coding	.	.	.	.	0.0815	0.0460095	0.0468571	0.0431762	GUGAGGCCCGGUGGGCAGGUGGGAGCUCCCACCGGAACAGGGCCCUGAGGCAGUCUUUAGGGCCCAGGCCUGAGGGGGUGCCACGGCCCCAGAUGGGGUGCUCAGUCUGAGGGGGCUCGGCCCCGCCCUUGCAUCACGCCCUCUCCACCCAGGCCCACCUGGCUGUGGACGGGCCAGCCCGACCUCACACUGCCUCCCACCCCUCUCCAG	-108.9	71.9048	210	0	0	0	0	1	0	0	0
13I_CPSF1___ENSG00000071894___ENST00000620219___protein_coding___protein_coding	8	144396500	144396597	-	13I	CPSF1	ENSG00000071894	ENST00000620219	protein_coding	protein_coding	has-agotron-21	+	.	.	0.0700928	0.0608041	0.0535464	0.0694021	GUAGGCCAGCGCCUUUGCAGGGGUCUGUGGUAGAAGGGAGACGCGGCCUCAUCCGCAGCAUCCUCAUCCACAGCAUCCUCACGGUGCCUGCCCCCAG	-39.3	64.9485	97	0	0	0	0	0	0	0	0
13I_DDB1___ENSG00000167986___ENST00000301764___protein_coding___protein_coding	11	61313969	61314046	-	13I	DDB1	ENSG00000167986	ENST00000301764	protein_coding	protein_coding	.	.	.	.	0.173688	0.12613	0.183701	0.0751948	GUAUGUGUCAUUUAGGGACCUGGGUUGGGACAGAGUCAAAAUGUGGAACAAGAACAUAAUGUCCCCCUUUCUCACAG	-14.6	45.4545	77	0	0	0	0	1	0	0	0
13I_DDX3X___ENSG00000215301___ENST00000644876___protein_coding___protein_coding	X	41346410	41346504	+	13I	DDX3X	ENSG00000215301	ENST00000644876	protein_coding	protein_coding	.	.	.	.	0.143489	0.305213	0.215862	0.0968617	GUAUGUAUAAACAUCUUUCUUUUAUUCAAAUUGAGCAUGUUCAAGUAUUUGUUUUCUUUUAAGUGGGCCAUAUCUCAUAAAAGUUAUUUUCCAG	-7.2	27.6596	94	0	0	1	0	0	0	0	0
13I_DDX41___ENSG00000183258___ENST00000330503___protein_coding___protein_coding	5	177515989	177516118	-	13I	DDX41	ENSG00000183258	ENST00000330503	protein_coding	protein_coding	.	.	.	.	0.0731163	0.0736899	0.117093	0.0937984	GUAUGGUUGUAGCCAGGAUAGUGAGAAGGUGGACUGAGUCUUCUCCUCCCAGCCCCAGGCAUGUUAUAUCUCAAGGGAUCUGGCUUCUCAGAAGCAGGAGCCAGCCCUGAGCCAUGUCUCUCUCUUCAG	-39.8	53.4884	129	0	0	0	0	1	0	0	0
13I_DYNC1H1___ENSG00000197102___ENST00000360184___protein_coding___protein_coding	14	101994849	101994985	+	13I	DYNC1H1	ENSG00000197102	ENST00000360184	protein_coding	protein_coding	.	.	.	.	0.0541838	0.0623603	0.0555882	0.0548088	GUGAGCCCUGCUGUCUGGUUGAAAGGUGUCACGGGUAGUGUAAAAGCAACAUUUCUGUUAGACUGAUAUUCAUUUGAAGGAUAAACACGCCAGCAGGAAAGAGCUGAUGAUGUGUUGUGUGCUAUUUCACCCUCAG	-29.4	44.8529	136	0	0	0	0	0	0	0	0
13I_EIF4G1___ENSG00000114867___ENST00000346169___protein_coding___protein_coding	3	184322954	184323082	+	13I	EIF4G1	ENSG00000114867	ENST00000346169	protein_coding	protein_coding	.	.	.	.	0.104773	0.315367	0.274172	0.105766	GUUAGUGGCUUCAGUUGGGGAGGGGACGAUAAGUUUGUGCUGGAUGGAUUGGGGAGGAGCCUGAGGUCCUGAAAGAGUAGUCAACCGCUCUAGCCUGCUUCUGAGACCUUUUCCUGUCCUCUUUGCAG	-34	53.125	128	0	0	0	0	1	0	0	0
13I_EIF4G1___ENSG00000114867___ENST00000450424___protein_coding___protein_coding	3	184323241	184323404	+	13I	EIF4G1	ENSG00000114867	ENST00000450424	protein_coding	protein_coding	.	.	.	.	0.0953006	0.134178	0.152399	0.103712	GUGAGUGGGGCUGGGUAAAGUGGCAGGUGGGCAAGGAGUGGGAGUGGAUGAUUCCGUGUCUCAGUGCCCGCGGGGAGGGGUUUGCCCUGGAGGCGUGUAGUAGUGGUGUCACAUAUUGUGCUGACUAGUUCCAUGUCCCCUCUUGUCUUCAUCCCUUGCUUAG	-57	57.0552	163	0	0	0	0	1	0	0	0
13I_EML3___ENSG00000149499___ENST00000531557___protein_coding___protein_coding	11	62608296	62608541	-	13I	EML3	ENSG00000149499	ENST00000531557	protein_coding	protein_coding	.	.	.	.	0.0461306	0.103171	0.106776	0.0569184	GUGAGCUGGCCCUGAAGCCUCUAGACCCCCAUUCUUGCCUAGGAACCCCACUCUUGCAUGUCACCAGGAAGCCUUGGAAGUUCUGGCCUUCCUGAACCCCACCCAGCUGGUUCUCUUGAGAAAGGGCCAUGUGUGUCAACUUUUUCUGCCCUCUCCAUCUGUGAUGGUACCUCUUAACCUAAUGACCAUGAACCCCUGGACCUCCAGGGUUCACUCUGCACCUCCUAUGUGUCACCCUUCUUCAG	-57.7	53.8776	245	0	0	0	0	1	0	0	0
13I_ESYT1___ENSG00000139641___ENST00000267113___protein_coding___protein_coding	12	56133873	56134079	+	13I	ESYT1	ENSG00000139641	ENST00000267113	protein_coding	protein_coding	.	.	.	.	0.196286	0.101869	0.090199	0.0572476	GUGAGUUUGGCUGGGUGAACAGGAGCCCUGGAUGUAACAUUCCCCAACCCUGCCUUGCUGAGGAUGCAAAUGUCCCUGCCUGCUUUGCUCCAGAAGUAUCAGCAUGUAACAUAAGGGUCCCAGGGAGGGGAUCAGAUCCAUCUCAGGGAAAGGAUUCUGAUGCGAUCCCACCUUCCUUCACCAAAACCAAAACCGAAUCCCCCAAG	-61.4	52.4272	206	0	0	0	2	0	0	0	0
13I_FHOD1___ENSG00000135723___ENST00000258201___protein_coding___protein_coding	16	67237114	67237238	-	13I	FHOD1	ENSG00000135723	ENST00000258201	protein_coding	protein_coding	.	.	.	.	0.0454355	0.0191774	0.0270645	0.0574274	GUGGGCCGGGCCUUACGCUCUGAGGCGGAUUGGAAAGAGGGAAGAGAGAAGCGCAGUCCCCAGCGCCCCACCCCACCUGCAUACACGUUAACCACUUUCUUACAUCCUGGUCCGCCUCUGCUAG	-36.8	60.4839	124	0	0	0	0	1	0	0	0
13I_FLII___ENSG00000177731___ENST00000579294___protein_coding___protein_coding	17	18248721	18248799	-	13I	FLII	ENSG00000177731	ENST00000579294	protein_coding	protein_coding	.	.	.	.	0.0578462	0.0468462	0.0422949	0.102564	GUACAAGGACACCGUGGGGUCUUUUGUGUGAAGGAAAGGGGUGUGAGCCUCGCUGAUGACUUUGCAUCCUGCUCUCAG	-19.9	53.8462	78	0	0	0	0	0	0	0	1
13I_FLNA___ENSG00000196924___ENST00000360319___protein_coding___protein_coding	X	154353727	154353914	-	13I	FLNA	ENSG00000196924	ENST00000360319	protein_coding	protein_coding	.	.	.	.	0.038754	0.038615	0.0421711	0.0388449	GUGAGCAAUAGCUCUGGUCUUGACCUGCUCUGUGCCCGGGAUGCCCUCACCGGGGUAAGGGCUGGACUCAGGAGAUACUCCUGAAUGGGGCUCCCUGCCCUGCUGCCCUGGCCAUCGGAGCUCCUCAGUGCAGGCCAACUGGAGUGUCCCCAGCAUAGUUCCCAUGCUCACCCACGGCUCUCUCCAG	-72.7	62.5668	187	0	0	0	0	4	0	0	0
13I_GIPR___ENSG00000010310___ENST00000590918___protein_coding___protein_coding	19	45681645	45681728	+	13I	GIPR	ENSG00000010310	ENST00000590918	protein_coding	protein_coding	.	.	.	.	0.101277	0.20394	0.161084	0.124518	GUAGGCAGAGACCCGGCCGCCGCCCCCGCCCUCUGGCGGCAGCGCGGGGUACGGCGCCGCCUCUGAGCGCCAUCGUCUCACAG	-37.1	77.1084	83	0	0	1	0	0	0	0	0
13I_GPR89B___ENSG00000188092___ENST00000314163___protein_coding___protein_coding	1	147992567	147992710	+	13I	GPR89B	ENSG00000188092	ENST00000314163	protein_coding	protein_coding	.	.	.	.	0.215783	0.206692	0.311545	0.080035	GUAAGUUUAAUUAGUUACCUUUAUGUUGACAGCUGUAAAAUAUCAGAAAUGUGCUUGAUACUUUUAAGAAUUUUAAUAAUUUCCUUUGUCCUGUUCCUCACUACAUUCAGAGUCACUUCUGGAUUAAUUCAUUUGACUUACAG	-20.8	30.0699	143	0	0	0	1	0	0	0	0
13I_GRK2___ENSG00000173020___ENST00000308595___protein_coding___protein_coding	11	67282542	67282751	+	13I	GRK2	ENSG00000173020	ENST00000308595	protein_coding	protein_coding	.	.	.	.	0.137459	0.0556124	0.0580478	0.0786794	GUGAGUGGCCCAUCCCAGGUGGGCAGGUGGGUUGGGGCUAAGAGAAGUUCCUCCCCAAUCCAGGUGGGAUGCCAAAGGAGGGGAGCCCAUAGCUGCCUUGGUGGUAGGGUUGGCACCGUCCCUGACUUUGGCCACAGCUCAUCCAUGCUGCCUGCCUCCCUUUCCCCAUUCCUGUCCUUUGACAUUGGUUUUUGGCCUUUCUUGCCCAG	-82.5	58.8517	209	0	0	0	0	0	0	1	0
13I_HGS___ENSG00000185359___ENST00000329138___protein_coding___protein_coding	17	81695067	81695163	+	13I	HGS	ENSG00000185359	ENST00000329138	protein_coding	protein_coding	.	.	.	.	0.0953021	0.0282396	0.1005	0.108969	GUGAGGGGGCCACUCCCGGCAUUCCUAGUGGCAGGGUCCCUUGGAAGGGGUGGAUGCGGGACAGGUUGGAGGCCCCACUCAUUCUCUCUCUUCCAG	-36.4	63.5417	96	0	0	0	0	0	0	0	0
13I_HUWE1___ENSG00000086758___ENST00000426907___protein_coding___protein_coding	X	53544762	53545028	-	13I	HUWE1	ENSG00000086758	ENST00000426907	protein_coding	protein_coding	.	.	.	.	0.471124	0.457932	0.52182	0.227789	GUGGGUGGUAGCCACCCUUUGGCUGGGGGCUUGAAUCUGGGAUAUUCUGGAAGAUGGCUCUUGCUGGUUUCCUGGUCUUUUUUAUUUCUCUGGGUGAUUUUCGUAUCUUUCCUAUACACACUUGACCCAUUUUUUUCUACUUCCUACUUGGAAGAUUUCCUUCUGAGUUUCCUUACCCCUCUGGUUGACACCAGGAAGCCUUGCUUGCUUUGGGUGUUUAUACUUUGAUGCUGUCAAUAUACGCAAGCCACCUCUACACUAUCCAG	-71.8	45.1128	266	0	0	0	0	2	0	0	0
13I_IGSF9___ENSG00000085552___ENST00000368094___protein_coding___protein_coding	1	159934332	159934424	-	13I	IGSF9	ENSG00000085552	ENST00000368094	protein_coding	protein_coding	.	.	.	.	0.179891	0.240946	0.512467	0.0985978	GUAAGCCUGACCCCAGCUUCUCCCUCAGCCUGCUCCCUUCCCCUGGGCCAGGCCAAGCCCCUCUCCCCCAACUUGCCACUACUUUCCCCCAG	-15.3	65.2174	92	0	0	0	0	0	0	4	0
13I_LENG8___ENSG00000167615___ENST00000326764___protein_coding___protein_coding	19	54458002	54458102	+	13I	LENG8	ENSG00000167615	ENST00000326764	protein_coding	protein_coding	.	.	.	.	0.0761	0.03147	0.0327	0.04163	GUGAGCUGGCCUCUGCGGGCCUCCCCAGCCCCUUUCCUGCUGCCGUUCUGCCCUCAGCACCCUCACUCUGCUCUCCUCCCUCGGUGCCUCUGCCUUCCAG	-22.3	68	100	1	0	0	0	0	0	0	0
13I_MCM7___ENSG00000166508___ENST00000354230___protein_coding___protein_coding	7	100100093	100100212	-	13I	MCM7	ENSG00000166508	ENST00000354230	protein_coding	protein_coding	.	.	.	.	0.0905042	0.0258655	0.0382101	0.0696639	GUAGGUUUAUUUAAAUGCUCAUAUUAUUAAUUAGUUCAUAGGUCGUGUUUUAAGCGAAAAUGGGUAUCUAAGAUUUGUCUUAAAGUUUGUGUCUUACGGUUUUACAUUUCAUGUUACAG	-11.3	29.4118	119	0	0	0	0	0	0	0	0
13I_METTL17___ENSG00000165792___ENST00000339374___protein_coding___protein_coding	14	20996711	20996784	+	13I	METTL17	ENSG00000165792	ENST00000339374	protein_coding	protein_coding	.	.	.	.	0.0607945	0.0719315	0.0876986	0.0668767	GUAUGGGGGGUGUGACCAAAAUCAGUGGGAUGUGGCAGGAAGCUGCAGCCCACGCCAGCAUCUGUUUCCACAG	-23.1	57.5342	73	0	0	0	2	0	0	1	0
13I_MSTO1___ENSG00000125459___ENST00000245564___protein_coding___protein_coding	1	155613766	155614058	+	13I	MSTO1	ENSG00000125459	ENST00000245564	protein_coding	protein_coding	.	.	.	.	0.0451747	0.0325548	0.0395685	0.0484178	GUAUGUAGGAGGUGAAGAAAACUGAGAUUUCAAGUAUGGGAGAGUUUUUACUAUCUCCAUUCCUGGAUUAAAAGUGCUGAAAAAGUCCACAGUUAAACAUUCCUUUAUUCACCCUAUGGCUCCCAAGAAAAGCAUUCUUCCUCUGGAGUACUGGUGUACUAAGGGGACAAUACACCAAAUUUGUUGAGUUUACAAUCAAGUCUACUAAGGUUGGACUUCCUUAUCAGUUUGGCAGAGUCCCAGGGCAGAAUAAUCAUCCAUCUACAGGUCUCUGUUUCCUCUCCCUCCACAG	-74.6	41.4384	292	0	0	0	2	0	0	0	0
13I_MTA2___ENSG00000149480___ENST00000524902___protein_coding___protein_coding	11	62598141	62598326	-	13I	MTA2	ENSG00000149480	ENST00000524902	protein_coding	protein_coding	.	.	.	.	0.0674054	0.290795	0.287924	0.0518486	GUGAGAAAGAGAUGUUGAGAGAAGAGCGAGGGGAAUGGGUAUUGCCCGCAAAAGAGAGGGGGAAAGGAGCACAAUGAUGAGGUACAGGGUUGCCAGACUGCCGGUCAUGGAAACUCAGAUACACCUCCCUCCCCGCCGCCUAUGUGGAUUGCUGCCUUGCUUACCUUGUCUCUCCCCAAUUCCAG	-53.1	54.0541	185	0	0	0	0	1	0	0	0
13I_MUTYH___ENSG00000132781___ENST00000448481___protein_coding___protein_coding	1	45333324	45333412	-	13I	MUTYH	ENSG00000132781	ENST00000448481	protein_coding	protein_coding	.	.	.	.	0.00405682	0.0170568	0.0205	0.0783864	GUAGGCAGGCGAGGAGCAGGGACAGUGGGUGGGAGGCAGGCACCCAGCCCCCUCCACCCUAACUCCUCAUCUGGGGUUGCAUUGACAG	-38.2	64.7727	88	0	0	3	0	1	0	4	0
13I_NDOR1___ENSG00000188566___ENST00000371521___protein_coding___protein_coding	9	137216188	137216271	+	13I	NDOR1	ENSG00000188566	ENST00000371521	protein_coding	protein_coding	.	.	.	.	0.0807229	0.0736265	0.0812892	0.101627	GUGAGCUGGCCUGCGUGCAGCAGGAGUGGGCCCAGCCCCUGAGUGCCAGGCCUCAUUGCGCCUUCUGCGACCUGCCCCUCUAG	-28.1	68.6747	83	0	0	1	0	0	0	0	0
13I_NUCB1___ENSG00000104805___ENST00000407032___protein_coding___protein_coding	19	48922465	48922604	+	13I	NUCB1	ENSG00000104805	ENST00000407032	protein_coding	protein_coding	.	.	.	.	0.00577698	0.0174748	0.00388489	0.0102446	GCGACUGAUGGGCGCUGGAUGAAGUGGCACAGUCAGCUUCCCUGGGGGCUGGUGUCAUGUUGGGCUCCUGGGGCGGGGGCACGGCCUGGCAUUUCACGCAUUGCUGCCACCCCAGGUCCACCUGUCUCCACUUUCACAG	-58.3	64.0288	139	0	0	3	0	0	0	0	0
13I_PCNX3___ENSG00000197136___ENST00000355703___protein_coding___protein_coding	11	65623961	65624194	+	13I	PCNX3	ENSG00000197136	ENST00000355703	protein_coding	protein_coding	.	.	.	.	0.150296	0.0723047	0.0688498	0.0549013	GUGAGUACCCAUGGAGCAGCGCCUCUGGCCAGGAGGCCCCGGGAGGGGCUGAGACCAGGUGGGGAGGAGGGUAGGGUAUGGAGGGCUGGGGCUCCCUCACCACCCCCAUCACCCCCACCUGGCCAGGCUCUCCAGCUUGGACCCAGGGCCAGGCCUGGGGCCCUUGAGUGUGUGCAUGUGUCAGAGGUGUGGCCAGUCGGGGAGACCCAGCUCCUCAUGGGCUGACCCCUCAG	-124	68.6695	233	1	0	1	0	0	0	0	0
13I_PIAS3___ENSG00000131788___ENST00000369298___protein_coding___protein_coding	1	145856667	145856772	-	13I	PIAS3	ENSG00000131788	ENST00000369298	protein_coding	protein_coding	.	.	.	.	0.858238	0.946419	0.865771	0.564743	GUAGGCUCCCCUGGUCCUCUAGCUCCCAUUCCCCCAACGCUGUUGGCCCCUGGCACCCUGCUGGGCCCCAAGCGUGAGGUGGACAUGCACCCCCCUCUGCCCCAG	-33.5	68.5714	105	0	0	0	0	0	0	2	0
13I_PKD1P6___ENSG00000250251___ENST00000343738___pseudogene___pseudogene	16	15133423	15133489	-	13I	PKD1P6	ENSG00000250251	ENST00000343738	pseudogene	pseudogene	.	.	.	.	0.0842576	0.0615152	0.0562879	0.10847	GUGAGCCAGGCCGUGGGAGGGCGCCCCCGAGACUGCCACCUGCUCACCACCCCCCUCUGCUCGUAG	-20.2	72.7273	66	0	0	0	0	0	0	1	0
13I_PLEKHA6___ENSG00000143850___ENST00000637508___protein_coding___protein_coding	1	204248970	204249183	-	13I	PLEKHA6	ENSG00000143850	ENST00000637508	protein_coding	protein_coding	.	.	.	.	0.0613239	0.0813521	0.0713709	0.0670939	GUGAGAAGCUGGGGGUGGCUUUAAGCUGGGGCAGAUGGGCGAGGCUGGCUUGGAGAAGGUUGUGGGCUGCUGUCUCCAACCUGACUGAGAUGACAAAGCAAGGACAGCUUCCACUCAGCUGCCUGUUGAACCUCUAAGGGCUCAGGCCUCUGCUGUUCAAUCCCAGAGAGGAGCUGUCAGGGCUGCUCAUGUCAUUCCCCUGCCUUUCUUCAG	-83.3	56.8075	213	0	0	0	0	0	0	4	0
13I_PLEKHG5___ENSG00000171680___ENST00000535355___protein_coding___protein_coding	1	6473174	6473250	-	13I	PLEKHG5	ENSG00000171680	ENST00000535355	protein_coding	protein_coding	.	.	.	.	0.244276	0.252434	0.144145	0.129671	GUAUGUGGCCCCAUCUGCCCAGGGUCAGGCAGCUGGCUGGCCAUGACCCCUGACCCUGACCAGGGUAUCUUUCCAG	-29.5	63.1579	76	0	0	0	0	0	0	1	0
13I_PPP2R5D___ENSG00000112640___ENST00000485511___protein_coding___protein_coding	6	43010569	43010663	+	13I	PPP2R5D	ENSG00000112640	ENST00000485511	protein_coding	protein_coding	.	.	.	.	0.12783	0.135883	0.188404	0.0885851	GUGAGUAUCUCUCUCCCCGGGAGACUUUCAUCUUCUACCACCAGCUCACUGUGUUUCUCUCAAGCCCAACCCCAAUCCUACUUUUGCUCCUCAG	-11.4	51.0638	94	0	0	0	0	0	0	0	1
13I_PRR12___ENSG00000126464___ENST00000418929___protein_coding___protein_coding	19	49625200	49625460	+	13I	PRR12	ENSG00000126464	ENST00000418929	protein_coding	protein_coding	.	.	.	.	0.0522077	0.0595346	0.0405192	0.0365192	GUGAGCCCCACCCACAGCACCCAUCGCCCUGGGAUUCCAACCUUUCUGACUUCCUCUUGGGAUCUGAGGGUCCAAGCCCAGCCCCAUCCUGCCUCAGACCCAAGAGUUCAGGUCCUUCUGUCUUGGACUUAAGAAUGCAGCCCCCAGCCCUGGUCUCCCUGGGACACUGACAUCUGACACCCCAGGCCCCAUGCCCCAGCCCCUUCCCUCCCCAGAGGCCGGUGUGCCACCCUCCCCAGUGCCAUGUUUGACCCCUGCAG	-72.2	62.6923	260	0	0	0	0	1	0	0	0
13I_PTBP1___ENSG00000011304___ENST00000635647___protein_coding___protein_coding	19	810620	810693	+	13I	PTBP1	ENSG00000011304	ENST00000635647	protein_coding	protein_coding	hsa-mirtron-1684	.	+	.	0.131164	0.10526	0.118986	0.123945	GUGAGUAUGAGGCGGGCUGUCCCUGGCUCUCCCCAGGCUGCCCUGCGGCCGGCCCUGACCCCCUGUCUUGCAG	-27.6	71.2329	73	0	0	0	0	0	0	1	0
13I_RANBP2___ENSG00000153201___ENST00000283195___protein_coding___protein_coding	2	108753159	108753425	+	13I	RANBP2	ENSG00000153201	ENST00000283195	protein_coding	protein_coding	.	.	.	.	0.134891	0.208767	0.182444	0.0687368	GUAACAGAGUUCCUUUAUGAAUUUAUUGGAGAUGGGAAUUUCCAGUUUAUAAACAAAGACAUAGAGCUAUACACUGCUUAAAUUAAUUGCCUUGUUAUUUAAUGGUAAUCUUGUUUUCUAAAUUCACUAGCUCUCACACAUAAGAUAUGACAGAGAAGAAUAAUGAGAUGUUUGUCUCUUAAGAUCAUAUAAAAUCUUUGGAAAAUCAUUUGGGUUUUAUAUUCUGAGUAUAAACAAUUUGACUAAAAACUAUUCUGUGUGUUUAG	-49.7	28.5714	266	0	0	1	0	0	0	0	0
13I_RECQL4___ENSG00000160957___ENST00000621189___protein_coding___protein_coding	8	144515072	144515149	-	13I	RECQL4	ENSG00000160957	ENST00000621189	protein_coding	protein_coding	.	.	.	.	0.0922338	0.0197013	0.0178571	0.0604286	GUGAGCGUGGCUGCCAGGGCUGAGGCUGGGCUGAGGCCAGGCUGCAGAACCCUGCUGCUGACUCCCGCCCCAUCCAG	-28.2	70.1299	77	0	0	0	0	0	0	0	0
13I_RNF40___ENSG00000103549___ENST00000324685___protein_coding___protein_coding	16	30768530	30768618	+	13I	RNF40	ENSG00000103549	ENST00000324685	protein_coding	protein_coding	.	.	.	.	0.267398	0.0897727	0.102989	0.0898523	GUGAGGCUCUGUUCCUGUCUCCUUCCUGACCCUGCCAGGUGGCCUCCAGUCCCACUCACUAAGACUUCCUCCUGUACCUUCUUGCCAG	-15.3	57.9545	88	0	0	0	0	0	0	2	0
13I_SLC38A2___ENSG00000134294___ENST00000256689___protein_coding___protein_coding	12	46370627	46370775	-	13I	SLC38A2	ENSG00000134294	ENST00000256689	protein_coding	protein_coding	.	.	.	.	0.813054	0.873068	0.886088	0.496797	GUAAGUUAAAAAUAGUAAUUUGUCUGUCAGUGGCUUUAUGGAGUAAAAGAAUAGUUUUACUUUUAGAAUUCAAAUCUAACUUGCCCAAAGCUGGUUUUCUCCAUUUAAUUAUUGUUAUAUGUUUGGUUAUCGUUUUCCCUCUAUGUAG	-19	29.7297	148	0	1	2	0	0	0	1	0
13I_SRP54___ENSG00000100883___ENST00000556994___protein_coding___protein_coding	14	35018765	35018965	+	13I	SRP54	ENSG00000100883	ENST00000556994	protein_coding	protein_coding	.	.	.	.	0.48712	0.216715	0.3158	0.18503	GUUAGUUAUCCUUAAAACUUUAUACCUUCUUUUGUUUUCAUUAAAUUUUCUAAAAUAGAUACACUUGCUUUAAUUAUUUUUACAUUCGGGUAAAAAUAUAUCUAAGACUUAGUGUCAAUAUUAAACCUAAUAGUUAAAUGUGGACAUUUUGAACCAUUAAUCUUAAGCUACUAUUGACUUUAUGUUUAAAUCUGUUGUAG	-27.3	24	200	0	0	0	0	1	0	0	0
13I_SRRM2___ENSG00000167978___ENST00000301740___protein_coding___protein_coding	16	2770465	2770603	+	13I	SRRM2	ENSG00000167978	ENST00000301740	protein_coding	protein_coding	.	.	.	.	0.0593768	0.0678116	0.101449	0.052971	GUAAGGCCAACUGCAGGUGUCAGCACCCAGCCUGUCUGGCCGCCACUGCUUUCUACAAAGAAGAAAGCUUUGCGGUUGUGGCUAUGUGGUGCCUGAGGUGGUGCCACCCUGUGGCCUGAUGUCUGUCCUGUGUUGCAG	-51.3	57.2464	138	0	0	0	0	0	0	2	0
13I_SSBP4___ENSG00000130511___ENST00000348495___protein_coding___protein_coding	19	18433043	18433134	+	13I	SSBP4	ENSG00000130511	ENST00000348495	protein_coding	protein_coding	.	.	.	.	0.126956	0.100176	0.112341	0.0968242	GUGAGUGGGGGCUUGCAGGGGUGCUUCUCGAGGCGGUGACCCCACUUGGGGAAUGGGUGGCCCGAGUCCCACGCUGUCCCCAUGCCCGCAG	-38.9	69.2308	91	0	0	1	0	0	0	0	0
13I_STXBP2___ENSG00000076944___ENST00000597068___protein_coding___lncRNA	19	7644752	7644878	+	13I	STXBP2	ENSG00000076944	ENST00000597068	protein_coding	lncRNA	.	.	.	.	0.0355	0.0317698	0.0538175	0.0877381	GUGGGUGGGGGCUGCAGGGAGUUGGAACGUCCCCAUUUGCCAGCGUCUCCCACGAUCCUGGGAACUGCUGAACCCCACAGCUCUCCUUGGGUCAUUUGCACUCACCGGGCUCACCAACCCCCACAG	-48.7	62.6984	126	0	0	3	1	0	0	0	3
13I_TCOF1___ENSG00000070814___ENST00000377797___protein_coding___protein_coding	5	150376330	150376422	+	13I	TCOF1	ENSG00000070814	ENST00000377797	protein_coding	protein_coding	.	.	.	.	0.0881522	0.0512174	0.0392283	0.0938696	GUGAGGCCUGUGUUUUCUGGGCGGGCCUCAGGGCCGCCCCUACGUGGUCCUUUGGACUCCUGGAGACACCUCUCUUCCCCUUGUCAUCCCAG	-36	63.0435	92	0	0	0	0	2	0	0	0
13I_TRIM28___ENSG00000130726___ENST00000253024___protein_coding___protein_coding	19	58549650	58549736	+	13I	TRIM28	ENSG00000130726	ENST00000253024	protein_coding	protein_coding	.	.	.	.	0.0410814	0.0506512	0.0361744	0.0509535	GUGAGUGUGAGGCUGGUGGGGGUCAAGUCUGGGUGUUGGGCUGUCUGGACAGGAUCAUGUGCAGACCCUUAUUUUCUUCACCCUAG	-28.7	54.6512	86	0	0	9	0	4	0	6	0
13I_TROAP___ENSG00000135451___ENST00000257909___protein_coding___protein_coding	12	49330943	49331213	+	13I	TROAP	ENSG00000135451	ENST00000257909	protein_coding	protein_coding	.	.	.	.	0.0610593	0.117137	0.0928556	0.0632852	GUAAGGAGUUGGCUGGGAAGGAGUGUGAACACAAGAGGUCCUCACCUCACUGUGAGCUGCACACCUGCCCUGCCCCUACCCCAGGCAAUCUCAUGCUUCCACACCUUCCACCCUGGCCCAGCCUGGCUCUCCCUCAGGAAGAGGGGAGGGGCUGCACUUCCAGCCCUGUGCUCCUAAUUGGCUUGGCCGUUGGUGGGGGAGGAGGAGAGGACAGUACAUGGUGGAAGUAUAGGACCCCAGACCUCCCUCUAAAUUUUCCAUGCCCCUCAG	-102.3	59.2593	270	0	0	0	0	0	0	2	0
13I_TSPOAP1___ENSG00000005379___ENST00000268893___protein_coding___protein_coding	17	58310751	58310835	-	13I	TSPOAP1	ENSG00000005379	ENST00000268893	protein_coding	protein_coding	.	.	.	.	0.0304048	0.133083	0.0656548	0.08425	GUACCCUGUCUGGGGAGAGGGGAGCAGGUGCAGGCUGGCAGAGGGACCUGGGCUUGGGUCCUUCCUCAGUGCUCUCUGUUCCAG	-38	64.2857	84	0	0	0	1	0	0	0	0
13I_UHRF1BP1___ENSG00000065060___ENST00000452449___protein_coding___protein_coding	6	34857917	34858123	+	13I	UHRF1BP1	ENSG00000065060	ENST00000452449	protein_coding	protein_coding	.	.	.	.	0.0506699	0.207189	0.117922	0.0841262	GUGAGGGGAGAGUGUGACUUUUAUCCCCUGUUAGUAGCCACAGCUGCAUUUUUCCAAUGGAUAUAAUCCAUGGUUUUGCUCUGUCCAUUUUGUGGAAGUAAGAAAAUAGUUUCACAGCCCAAAGGAUCUUUUACAUGUGUAUUAAUAGUGGGAUGCUGAGAUACUCAGAUGACCAUUCUGAAUUGUGUUUCAUUUUCUCUGUGAAG	-54.1	39.3204	206	0	0	0	0	1	0	0	0
13I_USP20___ENSG00000136878___ENST00000372429___protein_coding___protein_coding	9	129869425	129869671	+	13I	USP20	ENSG00000136878	ENST00000372429	protein_coding	protein_coding	hsa-mirtron-1735	.	+	.	0.104606	0.0438252	0.0383211	0.0480041	GUGGGUGCCCCAGGGAUGGGGGGAGCUGGGCCAGGCUGCCAGUGGCCUCAGCAGCUCUUGCCCUGACUGGGUGCAGGGUGGGCUCUCCACGGGUGCUCCCUGCUUUUAUCCAGGGGAGGGCCCUGCCUGCGUGGAUCCCGUGUCUAUGGCCUGGGGAGUAGUCCCUCUGCCCCUCACCUGCUGCUUGGGGUUUGGGGUGCAGACAUUGCCAGAGGAUGGGCAGCAGACUGACCUUCAACCCCACAG	-119.4	65.8537	246	0	0	2	0	0	0	0	0
13I_VPS52___ENSG00000223501___ENST00000482399___protein_coding___protein_coding	6	33268208	33268498	-	13I	VPS52	ENSG00000223501	ENST00000482399	protein_coding	protein_coding	.	.	.	.	0.0312724	0.0516517	0.0983621	0.0242379	GUGGGAAGUAGGGAUGGAUACCCUGGAGGCUACUGGAAGCAGCCUUCCCAAGAUCUUCACUAUGGAUUUCCUUGGCAGAGCUCACUGUAGCCUGUCUCCAGGGACUUCACCCUGCCUUUUCUGGGCAGCCCCAUUCUUGUCUCUCUGGGUUUCCCUGAAAAUCUUGAGAAAUACCAAAGAGAUAUUCACCACCCUUCUGCCUAUGUUUACCAUUUGUUGCUUCCCCCAGUUCCUCUCAUACAGCAAAAGGGUUGCAGCUUCAUGCCCUGUGUUUGGUUCCCCACAUCUAG	-91.9	50	290	0	0	0	0	0	0	1	0
14I_ACADVL___ENSG00000072778___ENST00000543245___protein_coding___protein_coding	17	7223875	7223967	+	14I	ACADVL	ENSG00000072778	ENST00000543245	protein_coding	protein_coding	.	.	.	.	0.0872609	0.0445326	0.0522283	0.0543043	GUACAGGACGGUCUUCUGCAGAGCCUCGGCUGGGCCAGGGGUGGGUAGGCACAUCUCAGCACGGGCAUAUAAUUUGUGUGGCCCUGUGCUAG	-31.9	59.7826	92	0	0	0	0	1	0	0	0
14I_ADAM8___ENSG00000151651___ENST00000415217___protein_coding___protein_coding	10	133272585	133272797	-	14I	ADAM8	ENSG00000151651	ENST00000415217	protein_coding	protein_coding	.	.	.	.	0.0285425	0.0417217	0.0275943	0.043316	GUGGGCAGCGGUCCUGGCUGCAGAGGUGCCAGAGCCCCUGGCGGGAGGUGGGGGGGGUGUUGCCACAGGGUUCAUUCCACCUGCUCCAGCUCUGCCCCGCACCUGUGCCUGGCCCCACCUCGCCGUGGGACAGGUGCAUCCUCCGCCACCCACCCUCCCUGCUGUACCUUCCGCCACCCUGCCUGACCCCCAGGACUCCACCACCUCUCCAG	-94.1	70.283	212	0	0	0	0	2	0	0	0
14I_ADGRE5___ENSG00000123146___ENST00000358600___protein_coding___protein_coding	19	14406766	14406868	+	14I	ADGRE5	ENSG00000123146	ENST00000358600	protein_coding	protein_coding	.	.	.	.	0.0848627	0.0660784	0.0452353	0.054049	GUAAGUACCCACUCUCCCUCCACCGAAGCCCGAGCGCCACAGGCCCAGGCCCGGCUGGACCAUCGCUCUCGCCCUCUAACCCACAAUCUGCUCCCUGCCCAG	-17.2	66.6667	102	0	0	1	0	0	0	0	0
14I_ATXN2L___ENSG00000168488___ENST00000340394___protein_coding___protein_coding	16	28833354	28833438	+	14I	ATXN2L	ENSG00000168488	ENST00000340394	protein_coding	protein_coding	.	.	.	.	0.155536	0.155274	0.151226	0.155869	GUGAGUGGAGCGGGGUGGGGCUCUGGGAGGAUGGCAGGAGGGAUGAGAGCAAGCCGUGAAGAUUUACUGUACUUUCUCUCACAG	-20	57.1429	84	0	0	1	0	0	0	0	0
14I_CCNF___ENSG00000162063___ENST00000397066___protein_coding___protein_coding	16	2453309	2453409	+	14I	CCNF	ENSG00000162063	ENST00000397066	protein_coding	protein_coding	.	.	.	.	0.02861	0.05107	0.06099	0.0685	GUGCCUCCCUCCCGCCACCUGGGCGUCUCAUGGGGUGCUGGGGUGUGGGCGGGCCUCACCCUCGGGGCCUCUGCACCCCCUAACUCUAGCUUCCCCUCAG	-42.7	71	100	0	0	0	0	0	0	0	0
14I_CIT___ENSG00000122966___ENST00000392520___protein_coding___protein_coding	12	119713294	119713467	-	14I	CIT	ENSG00000122966	ENST00000392520	protein_coding	protein_coding	.	.	.	.	0.0548497	0.0945376	0.075	0.0451387	GUACCAUGUCAGGGUGGCUUGGGCUGGAGCAGGUGCUGGCACAAGCCACUCUGUCCCUGAUGUUUUCUAGGGAAGUGUCUUUUCUAGGAACUCUGCCACCCCCUCAUCCUAUCCUCCAGCCGGAUGUUUCUUCUGAGUUCAGACAUUUUUCUUUUCCAUCUUUCUUUCCCCAG	-52.7	50.8671	173	0	0	0	0	1	0	0	0
14I_CLUH___ENSG00000132361___ENST00000575014___protein_coding___protein_coding	17	2696259	2696433	-	14I	CLUH	ENSG00000132361	ENST00000575014	protein_coding	protein_coding	.	.	.	.	0.0679368	0.0762644	0.0446724	0.0628563	GCAGGUGGUGGGGGCCGGCCAGCGCAGGAGCCCUCCAGGGCCAGAGCUUCGCUGGGGGGCCUGGGCCCUUGGGGCUGGUGGGUUUGUCCCCCAUCUGAGCGCUUCCCCCGCCAGCGCCAGGCGGCAUUUGUCUUGCCACUGCCUGGCUCAGCCUCUCUGCUCUCCCUCCUCCAG	-86.5	71.2644	174	0	0	0	0	0	0	0	0
14I_COL1A1___ENSG00000108821___ENST00000225964___protein_coding___protein_coding	17	50189732	50189858	-	14I	COL1A1	ENSG00000108821	ENST00000225964	protein_coding	protein_coding	.	.	.	.	0.0946667	0.101063	0.174571	0.0652698	GUGAGUAUCACCCGCCUCUCUGUUGAGCCUCUCCCCUCUCCCCAGGCAGCGGUGGCAGGUGAGGGCAGCUGGGUCGGAUGAGUUGGCUGUUCUCCCUCUGACUGUUCCUAUGUUCUCUCCUUCCAG	-38.5	60.3175	126	3	0	0	0	0	0	0	0
14I_CPNE1___ENSG00000214078___ENST00000317677___protein_coding___protein_coding	20	35632696	35632794	-	14I	CPNE1	ENSG00000214078	ENST00000317677	protein_coding	protein_coding	.	.	.	.	0.114908	0.719347	0.451173	0.148459	GUGAGGCGGAUUAUGGAGGUUAAGGUUGUGGAGGGAGGCUAGGAUUGUGUUUUGGGGUGGAGGCUGUGACUGUGAUGCUUACUGGCCUCUGCCCACAG	-29.2	55.102	98	0	0	0	0	0	0	0	0
14I_CTSA___ENSG00000064601___ENST00000372484___protein_coding___protein_coding	20	45898109	45898366	+	14I	CTSA	ENSG00000064601	ENST00000372484	protein_coding	protein_coding	.	.	.	.	0.0441712	0.0730895	0.0630272	0.0878016	GUAGGGACUGGGCCUGCUGAGAGAUAACUGGGCCGGAGGCAAAGGAGCAGGACCCACCCGUCCUUUCCCUCUGGCUGCCUUUUAGGCUGGGUCAUGGGUCACCAUCUGGCCCCUGUAUGGGCAAGUUUUUUUGGAGAGGGGUGGGGAGGGUUCUGGGAAGAAUAAAGGGUUUGGGAUGAAGGAAUUGCCCCCGAGUGAGCAGUUAUAUGGGGAGGAGGGAAUGGUGGGGUCAGGAGCUCACGAACAUUGCUCCUCAG	-94.7	57.1984	257	0	0	0	0	1	0	0	0
14I_DYNC1H1___ENSG00000197102___ENST00000360184___protein_coding___protein_coding	14	101995096	101995180	+	14I	DYNC1H1	ENSG00000197102	ENST00000360184	protein_coding	protein_coding	.	.	.	.	0.161274	0.148202	0.146571	0.101476	GUGAGGACAUAGGAUUCUGCCUCUGUAACCGGUCUACUGGUGAACCCCAGCUCUGUGAUGAAAUACUCCCCUCUCUCUGAACAG	-13.9	51.1905	84	0	0	0	0	3	0	0	0
14I_EIF4G1___ENSG00000114867___ENST00000346169___protein_coding___protein_coding	3	184323241	184323407	+	14I	EIF4G1	ENSG00000114867	ENST00000346169	protein_coding	protein_coding	.	.	.	.	0.111181	0.149765	0.167717	0.11991	GUGAGUGGGGCUGGGUAAAGUGGCAGGUGGGCAAGGAGUGGGAGUGGAUGAUUCCGUGUCUCAGUGCCCGCGGGGAGGGGUUUGCCCUGGAGGCGUGUAGUAGUGGUGUCACAUAUUGUGCUGACUAGUUCCAUGUCCCCUCUUGUCUUCAUCCCUUGCUUAGCAG	-58.4	57.2289	166	0	0	0	0	1	0	0	0
14I_ESYT1___ENSG00000139641___ENST00000394048___protein_coding___protein_coding	12	56134181	56134341	+	14I	ESYT1	ENSG00000139641	ENST00000394048	protein_coding	protein_coding	.	.	.	.	0.0930625	0.10165	0.104094	0.0702375	GUGAGGGCCAGGACAUCAUUGUGGGUGGCCAGGUAGGACAGGGAGAGGCCUAUUCUUGGGAUGGUUUCCCCUUUAGAAUGCCUGUUACAUGCAGGGGUUUUCUGCAGAAACAGGAAUGGUGCUGUGGUAUACACCCUUAAUCCCUCCUCUACAUCUCCAG	-52.2	51.875	160	0	0	0	0	0	0	2	0
14I_FBRS___ENSG00000156860___ENST00000356166___protein_coding___protein_coding	16	30667437	30667541	+	14I	FBRS	ENSG00000156860	ENST00000356166	protein_coding	protein_coding	.	.	.	.	0.323442	0.692183	0.626212	0.355923	GUGAGUCUGGCCAGCCCCCUCGGGCCUGAGGUUCCCUGUCUAUAGCCUGAGGCCCAGCUUGUGCCCACUCAGCCUCAUCAGAAUCUCCCACCUCUCUGCCCCAG	-30	63.4615	104	0	0	0	0	0	0	2	0
14I_FBRSL1___ENSG00000112787___ENST00000434748___protein_coding___protein_coding	12	132581516	132581740	+	14I	FBRSL1	ENSG00000112787	ENST00000434748	protein_coding	protein_coding	.	.	.	.	0.0412411	0.0463438	0.0428482	0.0759866	GUGGGUGUCUCUGAAUUCAGCCCACGCAGCCUGGCUGGUUCCUCAGCAGCCUUGUGGCGGGGGAAUUAGGUGGGCGGGAAGGUGGCCCCGAGCCCCAGGGAGCCCCUUGGGUCAUGCAGGCAGUACCCACCAGGCCCAAAGCCUCUACAGCAGCCCCCACUGGGCCAGGUGGGAGCCGCAGCCCACGCCUCACAGACCUCUGGGUCCCGCGGUUGCCCCCACAG	-101.6	68.3036	224	1	0	0	0	0	0	3	0
14I_GNL3___ENSG00000163938___ENST00000418458___protein_coding___protein_coding	3	52694103	52694192	+	14I	GNL3	ENSG00000163938	ENST00000418458	protein_coding	protein_coding	.	.	.	.	0.0398652	0.0432809	0.146944	0.0860899	GUGAGGCAGGCAAAAGGGGUUCUAACGAAGCAGCAUGGUAUAGAAUCACUUUUACUUUUUGAAAAUCUCUUUAUUUUCCUGCAAUAUAG	-15.3	37.0787	89	2	0	0	0	1	0	0	0
14I_HDAC10___ENSG00000100429___ENST00000349505___protein_coding___protein_coding	22	50249703	50249859	-	14I	HDAC10	ENSG00000100429	ENST00000349505	protein_coding	protein_coding	.	.	.	.	0.0679231	0.0185	0.0187244	0.0432244	GUGUGUGCCAGGCUGGCUGCAGGGGGGUGGGCCCAGGCCACACAGCAAGGGGCAGCGCAGGAGGCGAGAGAACCCAGCCAGCACCUUCCCAUCCCUGGCCGGGCUCCUGGAGGUGGGAGGCCCUGCCCCUUUGCCACCAGCGCUGUCUGUACCCAG	-74.3	70.5128	156	0	0	0	0	3	0	0	0
14I_HDAC10___ENSG00000100429___ENST00000483222___protein_coding___lncRNA	22	50249516	50249634	-	14I	HDAC10	ENSG00000100429	ENST00000483222	protein_coding	lncRNA	.	.	.	.	0.0547373	0.080678	0.0619915	0.0516271	GUGAGCAGGGGUGCGGAAACCACCCUUCCCUGCAGCCCCAGUUUUUGGGUGCACAGCCUGGCCUGGGAAAAUCCAGGGGUGAGAUACAGACAUGUGCUCAGGGGUCAGCGUUCUACAG	-41.3	59.322	118	0	0	0	0	1	0	0	0
14I_HERC2P9___ENSG00000206149___ENST00000529624___pseudogene___pseudogene	15	28641312	28641429	+	14I	HERC2P9	ENSG00000206149	ENST00000529624	pseudogene	pseudogene	.	.	.	.	0.175436	0.207701	0.155077	0.181359	GUAAAACGUUAGCAUAUUUUUUUCUUAAUUAAGGAAGCUGUGGCAACAGAAUGUUUUUCUGUAACAGUUAGAAGUCUGGCAGUGUCCCAAGUCAAAUUCUUUAUCUUUAUUUGAAAG	-17.3	32.4786	117	0	0	1	0	1	0	0	0
14I_INPPL1___ENSG00000165458___ENST00000298229___protein_coding___protein_coding	11	72232336	72232625	+	14I	INPPL1	ENSG00000165458	ENST00000298229	protein_coding	protein_coding	.	.	.	.	0.0829446	0.0943564	0.0597716	0.053872	GUGAGGGGGCGCCUUUCCCAUGGUCUCUUUACACCCAUCCCAUUCACCUGAGGCCUGUUCCCGCUCCCAUACCCUAGCCCAUGACCCUCCCGCAGGCCUGUCUCCAGAGACCCCCUGCUCUCUUAUCCCAAUUCAAGACCCUUCUGUUCCUGACCCUAACCUUGUCCCCAGGGGCCCGGAUCUUUACCCCAUCCCUGACUCCUGAGACUUCUUCCCUUUAUGCCUAUCCCUGACUUCUGGCCCUGACCCUGGGGAUCUACCCCUCCCCACCACGCACCCCUCACCCUAG	-68.1	59.8616	289	0	0	0	0	1	0	0	0
14I_ITGA3___ENSG00000005884___ENST00000320031___protein_coding___protein_coding	17	50076681	50076973	+	14I	ITGA3	ENSG00000005884	ENST00000320031	protein_coding	protein_coding	.	.	.	.	0.0705411	0.0179897	0.0592842	0.067411	GUGGCUGUGGGCCGCCGGCCGCGUUAAUCGGCCAAGGGUGGGACGGGGCCUCAUUAACUGGCAGGGUGGGGGCGGGGCCUCAUGGCAAGGCGAGCCCAGGGACAGGGCUUUAGCGGGAACAGGUGGGAUGGUCAGAAACGGGGCUUUCUCCUCCAGGUGCGACUAGAGGACGGGGCCUGGCUGUCCCAAGAUGGGCUUUUCUCACCUAGGAGACCCCAGGGGCGGGGCCUAGUUGAUCCGGGAGUGCCCUGGGGGCGGGGCUCUUGGCUGAGUCCUGGGCUCCUGCUCUCAG	-137.1	67.1233	292	0	0	0	0	1	0	0	0
14I_ITGB4___ENSG00000132470___ENST00000579662___protein_coding___protein_coding	17	75736154	75736287	+	14I	ITGB4	ENSG00000132470	ENST00000579662	protein_coding	protein_coding	.	.	.	.	0.197353	0.184594	0.184609	0.118075	GUAGGCCUGGGCAUAAGACAGACAGUGUCUGUCAGCACCACCCACCCUCUCCAGAGAGAACCCUAUGGAGAGAGGAGAGGGAGCAGGCAGGGAUGGGGCACAGCUGGCUCACUGGUGCCCCCUCCUACCCCAG	-56.8	62.406	133	0	0	0	0	0	0	1	0
14I_KIF1C___ENSG00000129250___ENST00000320785___protein_coding___protein_coding	17	5007084	5007262	+	14I	KIF1C	ENSG00000129250	ENST00000320785	protein_coding	protein_coding	.	.	.	.	0.0631966	0.100612	0.0990618	0.0574831	GUGGGAAGCUGGAGCUGGCAAGGGCUGGGGGUCUGGGCAUUCCUGGGAGUUUACUUCUCCAAAGUCAAGCUUGAGAAAGAAGGAAUUCUAGGAGUAGCAUGGCCCCAGGGUAGGUUGUCCCUACCCUGGGUCUGCUUGUCCCAGACCAUCCUGAAACCUACCCACCUUACGCCCCCAG	-77.3	56.7416	178	0	0	0	0	0	0	0	0
14I_MROH1___ENSG00000179832___ENST00000534366___protein_coding___protein_coding	8	144238863	144239034	+	14I	MROH1	ENSG00000179832	ENST00000534366	protein_coding	protein_coding	.	.	.	.	0.0859591	0.0389591	0.0371579	0.0515906	GUGAGUGCACGGCACCCGUCCCUGCCUGGCGACAACAGAGCUCUCCAGGGCAGUGGCCCAGGGUGCUCAGGCCCAGCAAAGGGUCUGUCUCCACCUUGGAGCUCCGGCAGGGCCCUGUCUGCAUGGGACCGCCCUCUGGGCGGAUGCAGACCAGGCCCUCUGCUCCCCUAG	-86.7	68.4211	171	0	0	0	0	1	0	0	0
14I_MSH5___ENSG00000204410___ENST00000375755___protein_coding___protein_coding	6	31758620	31758765	+	14I	MSH5	ENSG00000204410	ENST00000375755	protein_coding	protein_coding	.	.	.	.	0.0879586	0.176703	0.118559	0.081269	GUGAGUGUUGGGUGUGGAUGGGCCUGUGAGCCCUGCGCAGUGAUGGAGUACCAUCCUUGGCAGGUGGUCACCACAGCUGGGGAUCUUCAUAGCAACCAGGGCAGGAGACUCACUUUUGAUAACCACGUGUCUUCCACCCUCGUAG	-51.8	56.5517	145	0	0	1	0	0	0	0	0
14I_MYO9A___ENSG00000066933___ENST00000424560___protein_coding___protein_coding	15	72117883	72117914	-	14I	MYO9A	ENSG00000066933	ENST00000424560	protein_coding	protein_coding	.	.	.	.	0.971935	0.989194	0.991452	0.889258	GUGCGGCGGGGGAUGUGCCUGCUCAGGCCGG	-9.4	77.4194	31	0	0	0	0	0	0	0	1
14I_NOC2L___ENSG00000188976___ENST00000327044___protein_coding___protein_coding	1	956013	956094	-	14I	NOC2L	ENSG00000188976	ENST00000327044	protein_coding	protein_coding	.	.	.	.	0.122642	0.0755432	0.0818642	0.109901	GUGAGCUUGGGGGGAGCCUGGCAUCCAGGCUGUCUGUUGCGUUCUCUGUCCCGUGAGUACAUCCAGGCCUUUUCGUUGCAG	-26.5	59.2593	81	0	0	1	0	0	0	0	0
14I_NOSTRIN___ENSG00000163072___ENST00000458381___protein_coding___protein_coding	2	168851182	168851278	+	14I	NOSTRIN	ENSG00000163072	ENST00000458381	protein_coding	protein_coding	.	.	.	.	0.107198	0.135198	0.216948	0.10374	GUGAGUAGAGAUGAUCUCUCCAUUUCUGGUAUGCCUGGUAAGAAGGGGCAGAAACCUUUCUUCGACAACCUUAUUCUGUUCCCCUUGGCAUUGCAG	-23.8	46.875	96	0	0	3	0	0	0	0	0
14I_OSBPL7___ENSG00000006025___ENST00000392507___protein_coding___protein_coding	17	47816482	47816562	-	14I	OSBPL7	ENSG00000006025	ENST00000392507	protein_coding	protein_coding	.	.	.	.	0.0738875	0.0993125	0.106125	0.128575	GUAAGUGCCUGCUGGGAGGGGCUGGUGGGGAGCGGACAGGAGCGAGCGAGGACUCUGAUGGUCUGCCCCACUCCCUGUAG	-27.9	66.25	80	0	0	0	0	3	0	0	0
14I_PCM1___ENSG00000078674___ENST00000325083___protein_coding___protein_coding	8	17960165	17960314	+	14I	PCM1	ENSG00000078674	ENST00000325083	protein_coding	protein_coding	.	.	.	.	0.239953	0.312034	0.338872	0.104772	GUAUGUUAAGCUUUUGGCCUUCAUUUAAUAUAAUAAAAAUUUAGUGCCUGUUUUGGAGAAGGUGCUCAGCUAGGUACUGUGUUAUGUUGUGCCUAAUGCUUCAUCACAUUUUAUUGGAGUCCAUAAAUAUAAUGUCAAUUUAAUUGUAG	-26.3	32.2148	149	0	0	0	0	0	0	1	0
14I_PI4KAP1___ENSG00000274602___ENST00000612579___pseudogene___pseudogene	22	18548118	18548317	-	14I	PI4KAP1	ENSG00000274602	ENST00000612579	pseudogene	pseudogene	.	.	.	.	0.0934472	0.205543	0.0736432	0.0570201	GUGAGGGCCCUCUUCCUGGGGAGCACAGGGCCCCUGGUGUGUACAGUGUGUCAUGGGGCGUCUGUGUAUCACGGUACUUCUGUAGACGGGGAACACAUUUCAGUGAGCUGCUCCUGGAAGGGCAGGGAAGAGAGUCCAUAAGGUGAACUUGGCCCCAGGCCAGGCUCCUGCUCUGACCGGGUCCGGGGCUCCCUCACAG	-80.9	61.3065	199	0	0	0	3	0	0	0	0
14I_PI4KAP2___ENSG00000183506___ENST00000360806___pseudogene___pseudogene	22	21487672	21487871	-	14I	PI4KAP2	ENSG00000183506	ENST00000360806	pseudogene	pseudogene	.	.	.	.	0.0685427	0.277729	0.0736332	0.0623266	GUGAGGGCCCUCUUCCUGGGGAGCACAGGGCCCCUGGUGUGUACAGUGUGUCAUGGGGCGUCUGUGUAUCACGGUACUUCUGUAGACGGGGAACACAUUUCAGUGAGCUGCUCCUGGAAGGGCAGGGAAGAGAGUCCAUAAGGUGAACUUGGCCCCAGGCCAGGCUCCUGCUCUGACCGGGUCCGGGGCUCCCUCACAG	-80.9	61.3065	199	0	0	0	5	0	0	0	0
14I_PKD1___ENSG00000008710___ENST00000423118___protein_coding___protein_coding	16	2097503	2097727	-	14I	PKD1	ENSG00000008710	ENST00000423118	protein_coding	protein_coding	.	.	.	.	0.0334286	0.0276563	0.0386875	0.0248884	GUGGGUUCCCUAGAGAAACCUCGAGCCCUGGUGCAGGUCACUGUGUCUGGGGUGCCGGGGGUGUGCGGGCUGCGUGUCCUUGCUGGGUGUCUGUGGCUCCAUGUGGUCACACCACCCGGGAGCAGGUUUGCUCGGAAGCCCAGGGUGUCCGUGCGUGACUGGACGGGGGUGGGCUGUGUGUGUGACACAUCCCCUGGUACCUUGCUGACCCGCGCCACCUGCAG	-106.6	65.625	224	0	0	0	0	0	0	1	0
14I_PKP4___ENSG00000144283___ENST00000628904___protein_coding___protein_coding	2	158663088	158663271	+	14I	PKP4	ENSG00000144283	ENST00000628904	protein_coding	protein_coding	.	.	.	.	0.154393	0.14123	0.207273	0.164492	GUUAGCAUUUUAUUUUAUAUGAGACUCUCAAGUUUAAUUUUUCUGGGAGUGAGGAAUCACAUAUUUGGCAAGAAAAUAAAUUUUCUGCAUAGCUAUAGCUGAGUCCCGCAAAGGUGAAUGUUUUCAAGUAUUGGAGAUCAUGUUCAUUCUGCCUCCAUUUAACGUGUGCUGUUUGUCUUUCAG	-33	35.5191	183	2	0	0	0	0	0	0	0
14I_PLCG1___ENSG00000124181___ENST00000244007___protein_coding___protein_coding	20	41165101	41165244	+	14I	PLCG1	ENSG00000124181	ENST00000244007	protein_coding	protein_coding	.	.	.	.	0.103531	0.0384895	0.0383427	0.0353077	GUGGGGUGGCGGGCUUAUUGCGGAAGCCCCACACUUCUCAGUGCCUUGCCCAGGCCAUGGCUUCAGCUGUUGGGCCUAAACCUGGGUGAGGAGGUGGGGUGAGGACUGGGGUCUGCAUUGCCCUGUUCUGGUUGCCCCUACAG	-68.7	62.2378	143	0	0	0	0	0	0	1	0
14I_PLEC___ENSG00000178209___ENST00000345136___protein_coding___protein_coding	8	143931659	143931936	-	14I	PLEC	ENSG00000178209	ENST00000345136	protein_coding	protein_coding	.	.	.	.	0.0456715	0.018296	0.0213249	0.0192347	GUGAGAACCGGAGCCCCCUCCGCACUGUGGCUCAGCGGCAGCCUUGCAGGAGCCCCUGGACCCCCUCGGCAGCUCCAAUCAGGAGCCCUCCUGUCUGCAGACGUUGCCAGCUGCUGCCUGCAGCCUGACCGGGGCCUUGGACAGGGGUGCUCCCCAGGCCUCCUGGGGGCUUUGCCACUCCUUCCUCAGUGCCCCCGUCUUGGGCCUGCCCUGGGACAACUGUGGGCUGGGGCUCUGGUCCCAGGUAGCCUGGCGUGACCCCCUCCCGCUGCCCCAG	-135.4	70.0361	277	0	0	0	0	0	0	3	0
14I_POLE___ENSG00000177084___ENST00000320574___protein_coding___protein_coding	12	132642996	132643223	-	14I	POLE	ENSG00000177084	ENST00000320574	protein_coding	protein_coding	.	.	.	.	0.082978	0.0389824	0.0442819	0.0562159	GUGAGUCCUGGGCCCUCCAUGGCAGCACAUUGGCUGGGGCAGGGUUUGGGGAAGGAGGACAUCUCCCAGGGUGCCCAGGCCCUCCAGGUCUUGUCCUCAAGGGCCUUUGCCCAUGAGUGCUUGUCGUGAUUGAAUUGGCAGUGCCGUGGCAGUGGUGGAGUCUGCCCCAGGGCUGCCCCCACUUCCUCCUGCGCAGGGGGAGGCUGACGUGGCCUGCGUUGGUCUAG	-100.8	64.3172	227	0	0	0	0	0	0	0	1
14I_PPP2R5D___ENSG00000112640___ENST00000485511___protein_coding___protein_coding	6	43010736	43010880	+	14I	PPP2R5D	ENSG00000112640	ENST00000485511	protein_coding	protein_coding	.	.	.	.	0.0404931	0.0560972	0.0618194	0.06875	GUGAGGUUUUCCUGCCACUGUUGUGAACUGAGGGGCCAGCCCAUCUUGAGCUGGGGGAGAGUUUGUUGGGGGAGGAAUAUGGGGCACACAGGCCCCCAAGCCUCUGAAGUGGCUCUUAACGCUUGUCCAUGUCUCCUCACUCAG	-47.3	56.9444	144	0	0	0	0	1	0	0	0
14I_PSMD2___ENSG00000175166___ENST00000310118___protein_coding___protein_coding	3	184306155	184306349	+	14I	PSMD2	ENSG00000175166	ENST00000310118	protein_coding	protein_coding	.	.	.	.	0.0851237	0.0832268	0.104825	0.093732	GUCUGUGUCUUUAUGAGUCUGUCUUGUGCUUCCCCAGUGACUCCUCACUUCUUUCUUGGUCCUUAUUUUCAGGUUGUUUCUCCUUUCUCCUUCAUUCUGAUCUGCUCUAGAUUCUUUAGACUUCUCCUGUUUUCCAAAGCUUUUCCUUGGUAACUUCUCAUUUCUGUCCAUUCUCCCUCACCACCCUGACGCAG	-25.2	43.8144	194	0	0	0	0	1	0	0	0
14I_RABL6___ENSG00000196642___ENST00000311502___protein_coding___protein_coding	9	136840212	136840321	+	14I	RABL6	ENSG00000196642	ENST00000311502	protein_coding	protein_coding	.	.	.	.	0.0593486	0.0347615	0.0306789	0.0326606	GUACUGGCUACUCCCCUUCCUGGCAGGCCAGGACUGGGUGGCAUGCGGUCCUGGGACCAGGGCUGUGGCUUCCUGUGACUCCAUGGCGCCCCAUCCUUGUGCUCCUCAG	-41.3	65.1376	109	0	0	0	0	0	0	6	0
14I_SEMA3B___ENSG00000012171___ENST00000618865___protein_coding___protein_coding	3	50275053	50275301	+	14I	SEMA3B	ENSG00000012171	ENST00000618865	protein_coding	protein_coding	.	.	.	.	0.200532	0.270875	0.216524	0.100778	GUGAGUGACCAGGAUGGGGGUCGGGGUGGGAUGGACUGAGCUUGUGCCUGGCGCGUCCCAAGCCUCUGGCCCCUUUUGGUAGUUUGCAGUCCCGGGUUUGAGUACAGGCUCUGGCUUUGUUAGACUGUGUGACCUGAGGCGUAAGACCUCAGUGUUCCCAUCUGUCGAGUGGAAGAAGGGAUCCCUGACCGAUGGGAGGCAGGCGUGGGGUCGCCCUCGGUCAGCCCAGAGCCCCUCGUGCCCCCUAG	-111.5	62.0968	248	0	0	0	0	2	0	0	0
14I_SLC12A6___ENSG00000140199___ENST00000560164___protein_coding___protein_coding	15	34250355	34250630	-	14I	SLC12A6	ENSG00000140199	ENST00000560164	protein_coding	protein_coding	.	.	.	.	0.216687	0.250189	0.238233	0.0985018	GUAUCCUUUUUAUGGAUCCAGUCUGAGUCUUAGUCAUAGGAGCAUCCAGUAGAACUAGAUGAUCAGUAUUUUUAUCCUGGUAACAAAGAUACCUGCUUUCUAUCACUUCACUUCUUGCCAGAUUAUCUGCCUACCUCAUAUAGAAAAUUCAAAAAAGAAUUUAUAGGAGUAUUUAGCAGCUCAUUUUACUGACAGAAGAAAGUGUCUACUGAGUGUCUACUUUCUAUCUCAUGUUAGAGGGUAAACAACAGUUUCCUUGACUCUCAAUAUGGUAG	-59.9	36	275	0	0	3	0	0	0	0	0
14I_SLC4A2___ENSG00000164889___ENST00000485713___protein_coding___protein_coding	7	151071605	151071688	+	14I	SLC4A2	ENSG00000164889	ENST00000485713	protein_coding	protein_coding	.	.	.	.	0.140277	0.122301	0.189675	0.0827349	GUGAGGAGAGCCUUCAGGUAGGGGGCGGCGGGGACUGCCCAGGGCCUGGCCACCAGCUCCUGAGCUGGUUCCUACACCCCUAG	-37.4	68.6747	83	0	0	0	0	0	0	1	0
14I_SMG5___ENSG00000198952___ENST00000361813___protein_coding___protein_coding	1	156268183	156268289	-	14I	SMG5	ENSG00000198952	ENST00000361813	protein_coding	protein_coding	.	.	.	.	0.165528	0.188774	0.233774	0.102585	GUGAGUGGGGCCUGUGAGGAGGACGGGUUUUUUCUGCAGUUGGUGCAGUAGGACCAUAGGGACUGCGGGACCAUUCAGCAUUUACUUUGGGCUCUUCUCAUUUCAG	-38.7	52.8302	106	0	0	0	0	0	0	0	2
14I_SNX6___ENSG00000129515___ENST00000556162___protein_coding___lncRNA	14	34629950	34630110	-	14I	SNX6	ENSG00000129515	ENST00000556162	protein_coding	lncRNA	.	.	.	.	0.495869	0.641375	0.675556	0.551175	GUGGGUGUUCUCCGCGGCGCCGAGUCCCGGGAGCGCGGUGGGGGCAGCGGGCGCGGGGCGGGCGCGGGGACCGCGCCAGCCUGUCACUAAUGUCUCCCUUUGUGUCUCCCCCAUCUCAUCCUUUUCCCCGGCGCGCCGUGCCCGCCGACCCCACAGGAAG	-76.7	73.75	160	0	0	0	0	1	0	0	0
14I_TAOK3___ENSG00000135090___ENST00000537305___protein_coding___lncRNA	12	118235671	118235794	-	14I	TAOK3	ENSG00000135090	ENST00000537305	protein_coding	lncRNA	.	.	.	.	0.367699	0.655626	0.722179	0.405398	GUUUGUUUUGUUUGUUUGUUUGUUCGUUUAAAUAAACUUUUUGUCUUAUUAAUUGCAUGCUCUGACCUAUUCCAUAAUCAAAAUUGAAAAGUAAUUUUCUAACCCUUUUUUUUUUUCCUAUAG	-8.6	25.2033	123	0	0	0	0	1	0	0	0
14I_TELO2___ENSG00000100726___ENST00000262319___protein_coding___protein_coding	16	1502761	1502930	+	14I	TELO2	ENSG00000100726	ENST00000262319	protein_coding	protein_coding	.	.	.	.	0.0212959	0.0029645	0.00518935	0.0713491	GUGAGUUCCCGCACCCGUGGCCCUGGCCAGUGCAGGCACAGCGGGAAGCACUGGGAGCUGCGGUGCCUGAGUCUCGGUCCUGUGCUGGAGCUGGCUGUGAGGUGCCCGGAGGUCGCCCCGGGUGGCCCUCAGGUCCCGGACCACAGCAGCCUCUCCCCUGUGUCCUCAG	-73.1	70.4142	169	0	0	0	0	0	0	2	0
14I_TMC6___ENSG00000141524___ENST00000392467___protein_coding___protein_coding	17	78124985	78125157	-	14I	TMC6	ENSG00000141524	ENST00000392467	protein_coding	protein_coding	.	.	.	.	0.0778953	0.0648023	0.0733895	0.0189535	GUGAGCAGCCCCGACCCUGACCAUGCCGCCGCUGCUGCGCCCCCAGACCCACUUCCUCAGCUGGGCUAGGUGGUGGGGGAGAAGGGGCUGAGCCCGUGGGUGGCCGGUCUCCAGGAAGGAGAGAGUCAGGCCCCUCAUUGGUCCAGGCACCUAUGGCUGCCUCUGUCCCCAG	-71.8	68.6047	172	0	0	2	0	0	0	2	0
14I_TMEM63B___ENSG00000137216___ENST00000259746___protein_coding___protein_coding	6	44148650	44148791	+	14I	TMEM63B	ENSG00000137216	ENST00000259746	protein_coding	protein_coding	.	.	.	.	0.0819574	0.0751135	0.0924752	0.0670638	GUGAGCAAACAGGUGUCAGGGCAGGCUUUCCAGGGCCUGGGAUGGGCUCAGUAGGUAGGCGGAGGAGAGGGAGUGUCUUGGUGUCACUGGGGGCCAAUCCUGCCCUUGGUUCCUGGACUGACCGGUUCCCCACCUUGCCAG	-53.3	62.4113	141	0	0	1	0	0	0	0	0
14I_TUBGCP6___ENSG00000128159___ENST00000248846___protein_coding___protein_coding	22	50224420	50224510	-	14I	TUBGCP6	ENSG00000128159	ENST00000248846	protein_coding	protein_coding	.	.	.	.	0.0155444	0.0196444	0.0155667	0.0470556	GUGAGUGGCCCCAAGUCCUCCCUUCUGCAGUUCCGGGGGGCCUUGCUGGGGCCUCCUUGUGACAGUGCGCCCCUUACUGUCCCAAUGUAG	-34.4	63.3333	90	0	0	0	0	1	0	0	0
14I_UPF1___ENSG00000005007___ENST00000262803___protein_coding___protein_coding	19	18857020	18857319	+	14I	UPF1	ENSG00000005007	ENST00000262803	protein_coding	protein_coding	.	.	.	.	0.0429398	0.0240836	0.0290569	0.025495	GUGGGCUGCCUCCCCUGCCCUCCUGUGUGAAAACUCGUGUGUGUGAUUCUUGGUGUUUGUCUUUUAAAACACCUUGUAUUGACGUAGGAUGCCCAGCAGAGUGUGCGCACACUGGGGGCUCCCUGAGGGGUUUAUAGAGGGUGGGUUCUGCCAGCUGCACGUCCAGUGUGCGUGGUGAGCAAUGCCCCUGUGGCCAGGUGGUGUCCUGUGCAUCCUGGGGCCCCUACUUCCUUGCUAGUGUGUGUUGAGGCUGAUUCACACCUGAGCUUCUUGACUUGUGGGGGCCCCUGUUCCUACAG	-118.1	56.8562	299	0	0	0	0	0	0	0	1
14I_WDR3___ENSG00000065183___ENST00000349139___protein_coding___protein_coding	1	117949836	117949994	+	14I	WDR3	ENSG00000065183	ENST00000349139	protein_coding	protein_coding	.	.	.	.	0.233418	0.221215	0.179646	0.0810443	GUGAGUAGACAUUUUUUGUGUCCAUUUUUUGGAGUGAAAAUGGGGAGCUAUGGAAUGGCCUUUUGACGUCUUAUAUCAUUUGUUGUGCUCUAAAGAGUUAGGAUUUGUCUGAAUUUGUAUACUCAUUUAUUUUUUCUUGAUGUUUUUUGUGGUGCUAG	-29.5	34.1772	158	0	0	1	0	0	0	0	0
14I_WDR46___ENSG00000227057___ENST00000374617___protein_coding___protein_coding	6	33289013	33289101	-	14I	WDR46	ENSG00000227057	ENST00000374617	protein_coding	protein_coding	.	.	.	.	0.0892841	0.0784205	0.0752045	0.0804318	GUAGAGGCCUCCCUGGGUGGGAAACGAAGUUUUUAGCUGUGGGGUCGGGGGGCGGGGCGUGAGUGCGGAGUUCCUGAUGUGCCUGUAG	-28.3	62.5	88	0	0	0	0	0	0	0	0
14I_WWC2___ENSG00000151718___ENST00000438543___protein_coding___lncRNA	4	183269118	183269418	+	14I	WWC2	ENSG00000151718	ENST00000438543	protein_coding	lncRNA	.	.	.	.	0.15289	0.18476	0.123753	0.137563	GUAGACCUUUGCUCUGUCAGUAAACACCGAAGGGAAGAAUGCCUGGUAGGAUUCUUCAUAAUUCCCAUUACCAAAUAGCACUUAGAUUGGGUGGUCUGAGGAUAUACUUUGUAGUUGCUAUUUUGCCAGCCCUAGAAAUCACUACAGACCUGCCCAACAUCUUGGGAUACAUCUAGUGUUUGUUCAUUUUUUUCUGAAGUAGUGGUUUCUGUUUAUUCUCUUAUUCCAGACCUUUAAAAUCUGCUUAUAAAUUGUGAUUUUCUGUAAAAGUUGCUUUCUAUUUCUACCUUUUCACCACAG	-64.8	37.6667	300	0	0	0	0	1	0	0	0
15I_AC126323.1___ENSG00000166104___ENST00000562306___pseudogene___pseudogene	15	62250412	62250507	-	15I	AC126323.1	ENSG00000166104	ENST00000562306	pseudogene	pseudogene	.	.	.	.	0.108337	0.0134105	0.0278316	0.0929895	GUGGGAAUCUGGGCACCCGUCAUCCUUCAACCUGGUGCUUUGACAGGCCUUUAGGGGGAGUCCUUUGGGCCCCAUCUCAACCUCUCUCAUUCUAG	-25.4	55.7895	95	0	0	3	0	0	0	0	0
15I_ACTN4___ENSG00000130402___ENST00000252699___protein_coding___protein_coding	19	38724339	38724430	+	15I	ACTN4	ENSG00000130402	ENST00000252699	protein_coding	protein_coding	.	.	.	.	0.0877253	0.0844176	0.0740769	0.0954286	GUGGGCCGGGGCCAUCCGUAGGGGCUGGGGCAGGACGGCGGGGCUGGGGGCCACCUCCCUGACCGCUCCCACACCGCGUCUCCUCUGCCAG	-37.5	76.9231	91	0	0	0	0	0	0	1	0
15I_AGRN___ENSG00000188157___ENST00000620552___protein_coding___protein_coding	1	1045876	1045963	+	15I	AGRN	ENSG00000188157	ENST00000620552	protein_coding	protein_coding	.	.	.	.	0.0528276	0.010954	0.0338391	0.0976437	GUGAGUGAGGGCCAGCGCUACCCUGGGGCUUCAUGGGGUGGGGUGGGGUCACCCGAGCCACAGAGGUUUCCCAUGCCCGUGCCCCAG	-37.2	68.9655	87	0	0	0	0	1	0	0	0
15I_ARHGEF1___ENSG00000076928___ENST00000354532___protein_coding___protein_coding	19	41902033	41902273	+	15I	ARHGEF1	ENSG00000076928	ENST00000354532	protein_coding	protein_coding	.	.	.	.	0.0445125	0.0579958	0.100279	0.0245208	GUGAGUGCAGAGCCAGGGUCCCUCUGUGUACCCCACUGCCCCACGGGCAGCUCUGCUCUAGCCCUGGGUUCAACCUGCUCGGGAACCCCAGGGUUCACAUGGGGUGGGGGCAGAUACGCCAUCCGGUCCCGAGGAUCAGACACAGACACACCUGCAGCCCUACCCCCACCACACCGCAGCAGGCCCCGCACAGCAUCUUCCAGACCCUGGUGGAGCAUCCCUUUCCUCCUGCCCCCACAG	-90.9	65.4167	240	0	0	2	0	0	0	0	0
15I_ATP8B2___ENSG00000143515___ENST00000368489___protein_coding___protein_coding	1	154342961	154343112	+	15I	ATP8B2	ENSG00000143515	ENST00000368489	protein_coding	protein_coding	.	.	.	.	0.0858278	0.154556	0.226927	0.0802649	GUGGGCCGAGGAGCCGGCUCGCACUCUCCUGACCUGACUCUGCCCUUGGGCUCUGCUCUGCUCUGCAAUGCGGCUGGGCUGGGGCUUCCUGGGCGGGGCACGUGGCUGAGGGAAGCCACUUAUAUCACGUGUAUUCUUCCUCCCCACCCAG	-61.9	64.9007	151	0	0	0	0	0	0	1	0
15I_CARM1___ENSG00000142453___ENST00000327064___protein_coding___protein_coding	19	10921443	10921614	+	15I	CARM1	ENSG00000142453	ENST00000327064	protein_coding	protein_coding	.	.	.	.	0.141678	0.0937427	0.0945497	0.0730643	GUAACGAGGGUGGCGGGGGCAGGGCCCGUGGGGGCCGAGCUAGCGUGUGAGUCGCCAUCCUCUGUCCGGCCGCCCGCCUGCCCUCUUGCCUGCCCUUUCUCUCUCUCUGUGACUCUGCCUGGGGGCUGGGCGGGCCAGGGCAGCCCCUCACUGCCAUUGCCUGCUCCACAG	-81.5	70.7602	171	0	0	0	0	0	0	1	0
15I_CDK11B___ENSG00000248333___ENST00000626918___protein_coding___protein_coding	1	1645304	1645578	-	15I	CDK11B	ENSG00000248333	ENST00000626918	protein_coding	protein_coding	.	.	.	.	0.0309526	0.0127153	0.012208	0.0920985	GUGAAACCCUCGUCUCUACUAAAAAUACAAAAAUUAGCUGGGAGUACAGGGCGCACGCCUGUAAUCCCAGCUACUCGGGAGGCUGAGGCAGGAGAAUCGCUCGAACCCGGGAGGCGGAGGUUGCAGUGAGCCGAGAUCGCGCCACCGCACUCCAGCCUGGGGGACAGAUGAAGACUCCGUCUCAAAGAAAAUAAAAUAAAAAAAUGAAAAAAAAACUUCACGGAUUGAAUUACGUAGAAAGCCAGUUUACAAAUGUGGACAAAAACGCGAUAAG	-83.2	48.1752	274	0	0	1	0	0	0	0	0
15I_CDK16___ENSG00000102225___ENST00000457458___protein_coding___protein_coding	X	47228644	47228730	+	15I	CDK16	ENSG00000102225	ENST00000457458	protein_coding	protein_coding	.	.	.	.	0.442349	0.480744	0.351523	0.353384	GUAGGUAUAGCCCCUUGUCUUCCUCCCUGCCCCACCCACCUACCUGCUUACCCACCAACAGCCAUCUGCUCUGCUUUCCCCCACAG	-6.8	59.3023	86	0	0	0	0	2	0	1	0
15I_CEP83___ENSG00000173588___ENST00000547232___protein_coding___lncRNA	12	94412429	94412516	-	15I	CEP83	ENSG00000173588	ENST00000547232	protein_coding	lncRNA	.	.	.	.	0.725011	0.608885	0.590655	0.520529	GUAAGAAAGCCAAAACUUAUUUUUACAUGGUUGUCAGCACAUUUACCGAUAUGGACACUUUUCCCAAUAAUUUUCCUCCUGGUGGAG	-10.4	37.931	87	0	0	0	0	0	0	3	0
15I_CHD8___ENSG00000100888___ENST00000399982___protein_coding___protein_coding	14	21400307	21400412	-	15I	CHD8	ENSG00000100888	ENST00000399982	protein_coding	protein_coding	.	.	.	.	0.661105	0.8482	0.834657	0.489	GUAAUUAUCAACUCUUUACUUUAUGUUUUUCUAUAGGUUAAUCUAAUCCUUUUCAGGUCCAAGGGUUUUUCUCAAUCCAAGUCUUUGAUGUCUCCCCUUUCCCAG	-8.6	35.2381	105	0	0	3	0	0	0	1	0
15I_DCTN1___ENSG00000204843___ENST00000633691___protein_coding___protein_coding	2	74367864	74367970	-	15I	DCTN1	ENSG00000204843	ENST00000633691	protein_coding	protein_coding	.	.	.	.	0.275	0.254868	0.248009	0.133283	GUAAGUGACUCCUGACUCCCUCACCCCAGGGUGGGGGUCCAGGAUUGGCCAGAACUGAGAUUGCCUGGCAGACUCUAGCCUCACAGUGCCCUUCUCUGGUCUCUAG	-39.3	58.4906	106	0	0	0	0	1	0	0	0
15I_DHX30___ENSG00000132153___ENST00000445061___protein_coding___protein_coding	3	47848386	47848468	+	15I	DHX30	ENSG00000132153	ENST00000445061	protein_coding	protein_coding	.	.	.	.	0.0817927	0.0537073	0.0604878	0.1045	GUGCGGCGGGGCGGGGCAGGGGCUGGCCUGGGGACCAGGCAGGUGGGAGGCAGGCUCAUGGCGGGCUCUGGCUCUGUCAUAG	-38.4	74.3902	82	0	0	0	0	1	0	0	0
15I_ECEL1___ENSG00000171551___ENST00000409941___protein_coding___protein_coding	2	232485091	232485198	-	15I	ECEL1	ENSG00000171551	ENST00000409941	protein_coding	protein_coding	.	.	.	.	0.0957477	0.0690935	0.0806355	0.0489533	GUGCUGGGGCAUGGGAUGGGGAGGCAGGGAAGGCCUGGGGCCCCAGGAGGGGUGGAUCCAGGCUAGGCCUGUCCCUGUCCCUGGGUGAGCCCCCUCCCCUGGUGCAG	-61.3	71.9626	107	0	0	0	0	0	0	4	0
15I_EHBP1L1___ENSG00000173442___ENST00000309295___protein_coding___protein_coding	11	65590210	65590492	+	15I	EHBP1L1	ENSG00000173442	ENST00000309295	protein_coding	protein_coding	.	.	.	.	0.12077	0.0927908	0.0836596	0.046	GUGGGGCAUACAUCUAGGGAUCCCUUCCCCAACACAUGCCACUAGGUCUGUCCAGCCCUGCAGCUGUUCCUGACCUUGGGAGGAGCUGGGAGGAGGCACGGCUGGCAUCAGCGUUCCCAUUUUACAGCCAGGCAUGCUGAGGCCCUGAAGUGGCUUCCUCGAGGCACACAGUUCUGGCUUCUGGGAUGUCACAAGGGAGCAAACCCCCUCCCCCAACCCCCAGCUGCCCUACCCUGACACGGGGCAGGGGGCAGGCCUGGUGACUGUCCCUGUCCAAUGCAG	-119	62.0567	282	0	0	0	0	0	4	0	0
15I_EIF3CL___ENSG00000205609___ENST00000398944___protein_coding___protein_coding	16	28400486	28400614	-	15I	EIF3CL	ENSG00000205609	ENST00000398944	protein_coding	protein_coding	.	.	.	.	0.0643594	0.0925625	0.0585938	0.068125	GUGAGCCAAAGAACCUUUGUUGCAAAUAGGAAGUCCAGAGUUAGUGUUGCCCUUCGCCUGGUUUCUUGGCUGCCCUCCAGUCUGGCUUUUCAACAUUCAGGAUCUUUUUCUCCCUCCAUUACCACUAG	-27.3	47.6562	128	0	0	0	0	2	0	0	0
15I_FASN___ENSG00000169710___ENST00000634990___protein_coding___protein_coding	17	82084153	82084233	-	15I	FASN	ENSG00000169710	ENST00000634990	protein_coding	protein_coding	.	.	.	.	0.14225	0.11425	0.115925	0.118712	GUGAGUGUGUCGAGGGUGUGAGCCUGGGCCCCACGUGGAUGGCGGCCAGGCCUGUGCUGACCCACCUGCUGCAUCCCCAG	-27.6	68.75	80	0	0	0	0	0	0	0	0
15I_LENG8___ENSG00000167615___ENST00000616932___protein_coding___protein_coding	19	54461692	54461802	+	15I	LENG8	ENSG00000167615	ENST00000616932	protein_coding	protein_coding	.	.	.	.	0.990045	0.891482	0.9182	0.609891	CUCCCUCCCUGCCUUCAUGGAUCACCAGCUCACGUCAUGUUGCCUUCUCUUUUCUUUGUGUGUGUGUUUAUUUAAGUUAUUUUUCUUCCUCCUCUCCCUUUUCUUUUUGG	-6.6	42.7273	110	1	0	7	0	1	0	0	0
15I_LZTR1___ENSG00000099949___ENST00000215739___protein_coding___protein_coding	22	20994727	20994869	+	15I	LZTR1	ENSG00000099949	ENST00000215739	protein_coding	protein_coding	.	.	.	.	0.12219	0.111866	0.0983099	0.15281	GUGUGGGGUGGGGUCAGCGCAAUCAGGGUUGGGUGGGGUGUGCUCAGGCUUAGGCCCCCUCCCUGCCCACCACUGUGAGCCCCUCGCCCAGCCUGGGGCCCUGGCUUGACUCUGCCUGCCUGCCUGUGCCUGUCUGCCCCAG	-64.4	69.7183	142	0	0	0	1	0	0	0	0
15I_MTA1___ENSG00000182979___ENST00000435036___protein_coding___protein_coding	14	105464863	105465093	+	15I	MTA1	ENSG00000182979	ENST00000435036	protein_coding	protein_coding	.	.	.	.	0.0615087	0.0335087	0.036713	0.0495261	GUGAGUCACCCCAACGCCCCGCUUACUCUGUUCCUGCGGGUGGUGGGGAGAGAGCAGCAACCUUGGGGCCCAGCCUGUAGCCCCACUGGGAGUUCUGAUCUCAGGGAGCCCCACGUCCUCCUCGGUGCUGACAUGGCCGAGCCCAGUGAGGGCUCCCAGGUCAAGGCGCAGGCAGGGUCCCGUGCUCCCCUGGGGGUGCCCCACCCCUCACACCGUGUGGUACCCCGCAG	-113.7	68.2609	230	0	0	0	0	1	0	0	0
15I_MTOR___ENSG00000198793___ENST00000376838___protein_coding___protein_coding	1	11127806	11128003	-	15I	MTOR	ENSG00000198793	ENST00000376838	protein_coding	protein_coding	.	.	.	.	0.0802335	0.053066	0.0465431	0.0896853	GUGGGUCGGAGCCACUGUGGGGCUUCAUAGACCCUGGUCCCUUAGCUGGUGGGCGCAAGUGGGAUUGUUUUUCUUCCUCGCAUUGGUGCUGUGCACUUCCUCUGACUGCUGGAAAUAGUACCUCCUGUGUCUCCAAAACAGACCUUUCUGAGGUUAGCUGAUUCUUGAUGCUUCUCUCCUUCUUCUCUUGGCUUCAG	-57	51.7766	197	0	0	0	0	0	0	1	0
15I_MYSM1___ENSG00000162601___ENST00000493821___protein_coding___lncRNA	1	58689116	58689293	-	15I	MYSM1	ENSG00000162601	ENST00000493821	protein_coding	lncRNA	.	.	.	.	0.227311	0.827571	0.87452	0.37752	GUAAAUCUCUGCCCCCAGGUAGAGGCUGUAGCCUUCUUGUUUUGUUUGUUUGUUUAUUUUUAAUUCCUAGACUCAAAGUAUUGAAUUUAGCCCAUGGCUAUCUAUAACCUUUAGUUACAUAAAUAUGGAAUGUUCCAUUUCAGAAAUUUUUUUUGCAAUUCCUUUUUUUCCCCUCAG	-26.5	33.8983	177	0	0	1	0	0	0	0	0
15I_NCOA3___ENSG00000124151___ENST00000372004___protein_coding___protein_coding	20	47639822	47639924	+	15I	NCOA3	ENSG00000124151	ENST00000372004	protein_coding	protein_coding	.	.	.	.	0.162461	0.0505	0.0738627	0.118324	GUAAGUGUCCACCCUCCCCUCUUCAUGAAAAAAGAAAGUUAGAUGUUUCAGGAUAAUUUUUGCUCUUAUUUGAGAAUUUGUGCUUUCUUUUUGCUCCCCCAG	-15.6	38.2353	102	0	0	0	0	0	0	1	0
15I_NELFCD___ENSG00000101158___ENST00000460601___protein_coding___lncRNA	20	58994824	58994925	+	15I	NELFCD	ENSG00000101158	ENST00000460601	protein_coding	lncRNA	.	.	.	.	0.0304752	0.00170297	0.00468317	0.000861386	GUAGCAGCUUCAGUGAGAAACUGCCCUUACAAACAGUCCCUUCUCUGCUGUCAAUCCAAUACUGCUCCCAAAUCCUGUUUUCAGUGUUCAUUUCCCUCAAG	-14.8	45.5446	101	0	0	6	0	0	0	2	0
15I_NRBP1___ENSG00000115216___ENST00000233557___protein_coding___protein_coding	2	27440940	27441126	+	15I	NRBP1	ENSG00000115216	ENST00000233557	protein_coding	protein_coding	.	.	.	.	0.0984731	0.0983441	0.0715538	0.0717097	GUGGGGGCUGUGUGGGUGUGGAUUGUCUCCAUGGUUGUGGUGGAAGGGAGAGAGGACAUCUCAAAUAAGGCUCUAUCCUUUAGAGAAAAUGCUCCCUAGCAGCCAUGCCCUAUGGGCUCGAAAGACGUCUAGGUAUUGGGUUUUUUAUGGACAGGUCUCUAGAGUGACCCUCUCUUCCCUCCCUAG	-60.7	51.0753	186	0	0	0	0	0	0	0	0
15I_OPA1___ENSG00000198836___ENST00000361150___protein_coding___protein_coding	3	193645625	193645727	+	15I	OPA1	ENSG00000198836	ENST00000361150	protein_coding	protein_coding	.	.	.	.	0.582667	0.60552	0.508833	0.262431	GUAUGCAAAGAUGGAUUAUAAUAACUUAUUUUUAGUUUCUGUUGUUUUCAAAUAAUAAAGAGUAAUUUUCUUGAUGAAAAUUUGACCAUCAUUCUUCCCCAG	-11.4	26.4706	102	0	0	1	0	0	0	0	0
15I_PHRF1___ENSG00000070047___ENST00000264555___protein_coding___protein_coding	11	610347	610500	+	15I	PHRF1	ENSG00000070047	ENST00000264555	protein_coding	protein_coding	.	.	.	.	0.131987	0.131673	0.143431	0.0646667	GUGGGUGUCUGGGCUGGAGGGCUGUGGGCCGUGGGCAGUGGCCUGGCACCCGUGCCACACACACCACACUAGGCUGGGGCUGAGGCCUCACAGCUCCUGGGCACAGAGCUGCUAGCUGUAGGGCCCAGUGCUCAGCAGGGGUGUCCCUCCCAG	-74.3	68.6275	153	0	2	0	0	0	0	0	0
15I_POR___ENSG00000127948___ENST00000461988___protein_coding___protein_coding	7	75986241	75986336	+	15I	POR	ENSG00000127948	ENST00000461988	protein_coding	protein_coding	.	.	.	.	0.100884	0.0610316	0.0986947	0.118695	GUGAGUGAGUGGGGUCACUGGAAUAGGGGGCAGGGAGGACAAGGCCCUGCCUGCCACAGUUGGCCCAGCCCCCAGCACCCCCUCUUCCUGCCCAG	-38.1	67.3684	95	0	0	0	0	0	0	0	0
15I_PPP6R2___ENSG00000100239___ENST00000359139___protein_coding___protein_coding	22	50437603	50437842	+	15I	PPP6R2	ENSG00000100239	ENST00000359139	protein_coding	protein_coding	.	.	.	.	0.0543975	0.0427866	0.030841	0.0401339	GUGAGUCUACUUGGAGCGCACUCUGCACGAGGCGCGGCUCUCCCUGCUGCUGAGCUCCCGUGGAGGCAGCUCCCUGAGGUCUUGCCGGGAGUGCCGUCUGAUGUCCCCGGGAGACAGCAGGUGUUCCCAGUUGUGUGAGGGUGCUGAGGCCCCCGAUGAGCACCGGGGGAGGAGCACUGAGGCCCCAGAUGAGCAGUGGGCCUGGAGGAACGCUGAAGCCAUCCCCCUUGCUCUUGCAG	-100.2	65.6904	239	0	0	0	0	1	0	0	0
15I_PTPRF___ENSG00000142949___ENST00000359947___protein_coding___protein_coding	1	43603533	43603610	+	15I	PTPRF	ENSG00000142949	ENST00000359947	protein_coding	protein_coding	.	.	.	.	0.29074	0.361896	0.261675	0.468597	GUGAGUGAGGGGUCAGGACGGACCUGAGGGUGGGGCAGCAGGAGGGCAGCGCCAGAGCCCAGCCCGUGGUCCUUCAG	-28.7	70.1299	77	0	0	0	0	2	0	0	0
15I_RABGGTA___ENSG00000100949___ENST00000399409___protein_coding___protein_coding	14	24270947	24271112	-	15I	RABGGTA	ENSG00000100949	ENST00000399409	protein_coding	protein_coding	.	.	.	.	0.141042	0.178479	0.181576	0.120236	GUGAGAACCCUGAGCCCAGCCCUUCACCUCCGCAGGCCCGCGCCCUCACCCCCAGUGGCAGUGCCAUGGUUGCCCCGUAUGAACCUAGGGCUCCACAGUGUGGGGUUUUUGCAGGUCAGCUUCUGCAAGGCAACCUGCACUCUUCCAACCCGUUCAUCCUUGUAG	-48.5	61.2121	165	0	0	0	0	0	0	0	0
15I_RBM10___ENSG00000182872___ENST00000377604___protein_coding___protein_coding	X	47181866	47181950	+	15I	RBM10	ENSG00000182872	ENST00000377604	protein_coding	protein_coding	.	.	.	.	0.162095	0.133429	0.210774	0.131321	GUGAGUAGCCACAGCCUGUGGGUAGGGGUGGGGAGUUCUUAAUAAAGCAGGGAAUAGUGUGACCCCGUUCCCCUCACCCCCUAG	-27	57.1429	84	0	0	0	0	0	0	0	0
15I_RECQL___ENSG00000004700___ENST00000421138___protein_coding___protein_coding	12	21501215	21501412	-	15I	RECQL	ENSG00000004700	ENST00000421138	protein_coding	protein_coding	.	.	.	.	0.0512792	0.0594619	0.0322538	0.00607107	GUGUGCGCUUUUUGUUUCAUCCUUCCCUUUCCUGCUGCAGGGCGAGGCCGGUCUGUAGCGGAUCACUUCCUUUCGCCCACACAUUGGCGGAGGAGAAACCGGAAAGUUAAUCACUGCCCUGCUCUGAGAACUCGGGCCUUUAGGGGCACGUUCGCCUGCUGACCGGUCUUCUGAUCUCCCCAUUCUUUUCCAUGCAG	-64.3	55.8376	197	0	0	0	0	0	0	0	0
15I_RHOT2___ENSG00000140983___ENST00000315082___protein_coding___protein_coding	16	672384	672488	+	15I	RHOT2	ENSG00000140983	ENST00000315082	protein_coding	protein_coding	.	.	.	.	0.0153558	0.00574038	0.00320192	0.0489327	GUAAGCACCCUAGACUCCCCCACCACCCCAGGGGCUCCAGGGGCAGGGCAGGGCAAUCUGGGGGGCACUGCAGCCAGCGAGUGUCAGGACUUCACCUCCCUCAG	-38.4	67.3077	104	0	0	0	0	1	0	0	0
15I_RNF40___ENSG00000103549___ENST00000324685___protein_coding___protein_coding	16	30768987	30769185	+	15I	RNF40	ENSG00000103549	ENST00000324685	protein_coding	protein_coding	.	.	.	.	0.0712273	0.0665556	0.0816566	0.0310253	GUGCGGCCCAUGUGGUGCCCUCGCGUCGGAGCGCAGGGAGUUCCCUUCAUACCCUGUUUGGUGCCUCUAGUGCCUGCAGGACCUUGAUGAUCUGGGUCCCCUCUGUAGUUCUUUGCUUCGCUGCGUUUUCCCAUGGUUCCCCCACAGCCAUCCUGUCCACUUCCCACGUUCCAUCUUGUCUCUGCCCACUUGCUGCAG	-57.6	59.0909	198	0	0	0	0	2	0	0	0
15I_SETD1A___ENSG00000099381___ENST00000262519___protein_coding___protein_coding	16	30980657	30980738	+	15I	SETD1A	ENSG00000099381	ENST00000262519	protein_coding	protein_coding	.	.	.	.	0.0892469	0.136889	0.140395	0.112284	GUGGGCCUAACCCCGCCGCCGCGUCCUCCUGCCACUCACUUCCCUGCCCUGCUCACCUCCUCCCUGCCGUGUGUCUCACAG	-10.2	69.1358	81	1	0	0	0	0	0	0	0
15I_SMPD4P1___ENSG00000223553___ENST00000416717___pseudogene___pseudogene	22	20622559	20622708	-	15I	SMPD4P1	ENSG00000223553	ENST00000416717	pseudogene	pseudogene	.	.	.	.	0.0953826	0.0504832	0.0890671	0.0453221	GUAGGUUUGACACCCGAGAGAGGCAGGGUGCUUCCUCAUGGUGAUUCCACUUUUAAGUCACUCUCAAUUUCUUAAGGUUAAGAUACAAUCAAAGCAAGAUAAUUUGCAGUUCAUAUACCCUGUUUUUGUUUGUUCAAUUUCAUGUUCAG	-28.6	38.255	149	0	0	0	0	0	0	0	0
15I_SREBF1___ENSG00000072310___ENST00000395757___protein_coding___protein_coding	17	17819234	17819319	-	15I	SREBF1	ENSG00000072310	ENST00000395757	protein_coding	protein_coding	.	.	.	.	0.119294	0.0701294	0.0775765	0.0588471	GUGGGUGACGUGGGCAGGGCAUAAGGGAGUGGGGUCUACACACACACACACAUGCCCACCUGGUAACAUGUGCCUGGCCCUGCAG	-26.2	61.1765	85	0	0	0	0	0	0	0	0
15I_SUPT16H___ENSG00000092201___ENST00000216297___protein_coding___protein_coding	14	21363328	21363437	-	15I	SUPT16H	ENSG00000092201	ENST00000216297	protein_coding	protein_coding	.	.	.	.	0.128954	0.153101	0.103587	0.085789	GUAGGAAGAAGAUAGAUAAGUAGUAUAGGAAGUUUAGGAUAUAAAGAAGUUAAAUAAUAUUGGCUAAAAUAAUUAAAAUUUCAUUUUUUGAUUAUGACUUUUUCCAUAG	-15.4	22.9358	109	0	0	0	0	0	0	1	0
15I_THBS1___ENSG00000137801___ENST00000260356___protein_coding___protein_coding	15	39591350	39591504	+	15I	THBS1	ENSG00000137801	ENST00000260356	protein_coding	protein_coding	.	.	.	.	0.0910779	0.0361494	0.0532468	0.0758377	GUAAGGUGCUGCCUGAUCAGAGGGCCCGCGGGAGACAGGGACAUGCACAGCUUUCCAAACGUACUUCUGUCUAGUCCUGGCUAUUAGUAUGCACUUUGGUGGAAACAUCCAAGGCUGGAGAGCCCAGCUCUUAUUUGUCCCUUGUUCUCUUCAG	-48	51.9481	154	0	0	0	0	0	0	2	0
15I_TNRC6B___ENSG00000100354___ENST00000301923___protein_coding___protein_coding	22	40301005	40301149	+	15I	TNRC6B	ENSG00000100354	ENST00000301923	protein_coding	protein_coding	.	.	.	.	0.0931944	0.0360625	0.0425069	0.0514861	GUACGUGGGUAGGCAGGGUCCCUCCAGUGCUGUGUUGGAGGAGUACAUCCCGGCUUAGCCUCUGAUGGCAAAGAACCGGGCACAGUCUUUUCCUGGGAAGUUCGGGGCCGUGCUUAUCACGUGUCUGUCUCUCUUGGCCCUCAG	-56.6	58.3333	144	0	0	0	0	0	0	0	0
15I_TRIM28___ENSG00000130726___ENST00000253024___protein_coding___protein_coding	19	58550035	58550146	+	15I	TRIM28	ENSG00000130726	ENST00000253024	protein_coding	protein_coding	.	.	.	.	0.0310721	0.0883153	0.0848468	0.0655315	GUGAGUCCUAGGAUGGGAAAGGGGAAGGGGGUGGUGGCUGCUGGGUCUCGCCCUCAACCUGUGCAUGUAUAUGUGUGUCUUUGUGUGUGUAUGUGUGAUCUCUGCCUGCAG	-31.7	54.955	111	0	0	0	0	3	0	0	0
15I_UBA1___ENSG00000130985___ENST00000377351___protein_coding___protein_coding	X	47206113	47206247	+	15I	UBA1	ENSG00000130985	ENST00000377351	protein_coding	protein_coding	.	.	.	.	0.133246	0.17656	0.166858	0.156828	GUGAGUUUGGAGGCGGGUGAGGUGGUCACGGGCAAAGUUGUGUGUGUUUCGGUGUGUAUAUACCAAGAGGGGUGUCCGUCUUUCUGUCCUCUCCUGAUGUUUCUUUCCUAGCUCUCGCUUUGUGCUCCCCACAG	-38.8	52.9851	134	0	0	0	0	0	0	2	0
15I_UBR3___ENSG00000144357___ENST00000272793___protein_coding___protein_coding	2	169926744	169926837	+	15I	UBR3	ENSG00000144357	ENST00000272793	protein_coding	protein_coding	.	.	.	.	0.419892	0.528559	0.593968	0.276731	GUAGGCAUAAUUUUAUUAAGACAGGUAUUAGGAAGUGUCCAGUUAAUUUUGUUUUAAUUUAUAAAAAUAUGUUUCAAAUAUUUCUUCUUGUAG	-14	23.6559	93	0	0	0	0	0	0	2	0
16I_ADAM8___ENSG00000151651___ENST00000415217___protein_coding___protein_coding	10	133273019	133273253	-	16I	ADAM8	ENSG00000151651	ENST00000415217	protein_coding	protein_coding	.	.	.	.	0.00565385	0.012	0.00285897	0.0127991	GUGAGCACCCUUGUCUCCUGUGUUUGGCUGGCCCUGCCGGUGUCCACUUGCCUGGCCUGUGAGUCCUCCUGGCUCCCCAUGUGCUGGGUGCUGCCCAUUGUCUGCAGCCUGGAGCAGGCCUGGCCACGCUCCCCCAGCACUGGACAGGGGCUGGACAGUGGCCCCGGGUCCCUGAGGGAGGGUCCAGGCCCCGGCGCUGGGAAGGCUGACUGGCUUCUUGUGGCUGUUCCCCAG	-105.5	67.9487	234	0	0	0	2	0	0	0	0
16I_APEH___ENSG00000164062___ENST00000296456___protein_coding___protein_coding	3	49681805	49681886	+	16I	APEH	ENSG00000164062	ENST00000296456	protein_coding	protein_coding	.	.	.	.	0.235531	0.269395	0.149593	0.100284	GUAGGCAUCUGGCGUUAAGAGCCCUUGCCCUCCCAGCCCUCUUCCUAGCUGGCCCUUUCACCCUCCGCUCCCUGUCUGCAG	-20.3	62.963	81	2	0	0	0	0	0	0	0
16I_ARHGAP33___ENSG00000004777___ENST00000378944___protein_coding___protein_coding	19	35785106	35785188	+	16I	ARHGAP33	ENSG00000004777	ENST00000378944	protein_coding	protein_coding	.	.	.	.	0.409232	0.195463	0.209866	0.133415	GUGAGUGGGAUGCUGGGGGUGGCGAGGGGCAGGUGGAGGCCUGGUUCCUCAGACGGCCUCCUGUUUCUCCCCCAAACCGCAG	-36.9	67.0732	82	0	0	0	0	0	0	1	0
16I_ARHGEF1___ENSG00000076928___ENST00000354532___protein_coding___protein_coding	19	41902356	41902532	+	16I	ARHGEF1	ENSG00000076928	ENST00000354532	protein_coding	protein_coding	.	.	.	.	0.0619773	0.239153	0.231756	0.0929773	GUGAGAUGCCCAGCCCUCCCGCUCCUCCCAGCUAGACACAUGGAAUUCAGGCCCGGGACGGGUCCUGAGCCCACCCUACUCCAGUCCCAGGGUCUGGGCUUCCAGCCUGUCGUACUUUAGUCCCUGUUCUUGCCCAUCCCCACUGAGACACCUGCCUGGCCUGAAUCUCGCUGUAG	-55	61.9318	176	0	0	1	0	0	0	0	0
16I_ARHGEF2___ENSG00000116584___ENST00000313695___protein_coding___protein_coding	1	155965128	155965302	-	16I	ARHGEF2	ENSG00000116584	ENST00000313695	protein_coding	protein_coding	.	.	.	.	0.0915805	0.0669138	0.114374	0.0452529	GUGAGCAGGCCUGGGCCCAGGGGAGCCCUGAGGAACAUGAAGAGGGGCUGGGGGAUGAGAGGCUGGUGGGAGUAGCCUGGAAGGACAAGGAGGGAAGGGAUCUAGAGAAGGGCCAGGGACCCAGGGAAGGGAACUCAAGACCUCUGAGUUGCUUGCCCUGCUAAUGUCCAGCAG	-58	61.4943	174	0	0	0	0	0	0	0	0
16I_ATP1A1___ENSG00000163399___ENST00000295598___protein_coding___protein_coding	1	116398789	116398929	+	16I	ATP1A1	ENSG00000163399	ENST00000295598	protein_coding	protein_coding	.	.	.	.	0.178764	0.156607	0.142386	0.0542286	GUGAGAGCUAUUUAAGGUGUACACCAAGAUCUUAUUCAGAUACUGCCCAUUAGCAUCCAUUUCUGUAUACUUCUUGGAUAUGUUCAGUUUCCAGUGUGCUUGUCUCAUAAGCUAACAGUAAAAAAUCUUGGUUUUCAUAG	-29.1	36.4286	140	0	0	0	0	2	0	0	3
16I_ATXN2L___ENSG00000168488___ENST00000340394___protein_coding___protein_coding	16	28834211	28834342	+	16I	ATXN2L	ENSG00000168488	ENST00000340394	protein_coding	protein_coding	.	.	.	.	0.113962	0.0975496	0.0613817	0.0381832	GUAUGCAGAGAGACUGGCCGGGCCCAGGGUUAGCGGGGUGGGAUUUGGUUGCGCUGGUUGAGGGACCAGGUCAGGCCUGUCUGGGCAUUCGUGAGCGAGUCAUUCAGCCUCAUCUGUGUCCUCAUCCCCAG	-45.8	61.0687	131	0	0	1	0	0	0	0	0
16I_BTAF1___ENSG00000095564___ENST00000265990___protein_coding___protein_coding	10	91981792	91982082	+	16I	BTAF1	ENSG00000095564	ENST00000265990	protein_coding	protein_coding	.	.	.	.	0.0729724	0.2232	0.273097	0.0925552	GUAAGUGUAGAGGGACAUAGUGUAUUUGUGUGUUCAUCAUCUAAUUAUUAAUACAGUAACCAUAUUUUUAAAAAUCUGUAUUGCCUUAAGUGUGAUUUAAUUAACAUAAGUAAGGAGAAACCGUUAUUUUAUUAGGACCCUGACAAAAUGAAUAGUAAUGUUUAUCCAUUAAAAUUUUGUGAAAAGAACUGUAUUUUACUGGGAUUAUUUUAAAAAUAUCAUAUUUUUGUUGUUGCCUAUUCAGUUUUAAUGGUUAAUCUUUAUUGUUUUUUUUUCCCCUCCCUCUGUAG	-53.2	27.2414	290	0	0	0	0	0	0	0	0
16I_DDX3X___ENSG00000215301___ENST00000644513___protein_coding___protein_coding	X	41347454	41347639	+	16I	DDX3X	ENSG00000215301	ENST00000644513	protein_coding	protein_coding	.	.	.	.	0.254216	0.225049	0.260497	0.0921081	GUGUUAAUCUGUAACUUCAUAGCUUUGGGAAGGGUUUUUUUCCUUUUAGUCAUCUUUUUCAAAGCCUAAUUAAACAAUUUAAGUUCAGCACUAUAGAAACUUGAUGGCAAAUUACGUAAGGGAAGGAUUGUAUUUAAUGAUGGAUAACUUCAUUAAUUUCUCUCUCUUUUUAAAUCUCUCAUUAG	-30.6	30.2703	185	0	0	1	0	0	0	0	0
16I_DDX3X___ENSG00000215301___ENST00000644876___protein_coding___protein_coding	X	41347451	41347639	+	16I	DDX3X	ENSG00000215301	ENST00000644876	protein_coding	protein_coding	.	.	.	.	0.265915	0.236096	0.271984	0.106585	GUAGUGUUAAUCUGUAACUUCAUAGCUUUGGGAAGGGUUUUUUUCCUUUUAGUCAUCUUUUUCAAAGCCUAAUUAAACAAUUUAAGUUCAGCACUAUAGAAACUUGAUGGCAAAUUACGUAAGGGAAGGAUUGUAUUUAAUGAUGGAUAACUUCAUUAAUUUCUCUCUCUUUUUAAAUCUCUCAUUAG	-34.4	30.3191	188	0	0	1	0	0	0	0	0
16I_DHX30___ENSG00000132153___ENST00000445061___protein_coding___protein_coding	3	47848550	47848623	+	16I	DHX30	ENSG00000132153	ENST00000445061	protein_coding	protein_coding	hsa-mirtron-1713	.	+	.	0.606192	0.292712	0.267575	0.223836	GUAUGUAGGGGCUGGGCUGGGCUGGGCUGGGGAGUGGCUCUCGAGGGUGGUACUGACAGCUGAGCCGUUGCAG	-31.1	65.7534	73	0	0	0	0	1	0	0	0
16I_EPHB2___ENSG00000133216___ENST00000400191___protein_coding___protein_coding	1	22913564	22913657	+	16I	EPHB2	ENSG00000133216	ENST00000400191	protein_coding	protein_coding	.	.	.	.	0.562376	0.76557	0.768688	0.480011	GUUUGACAUUCACCUGCCUCGGCUCACCUCUUCCUCCAAGCCCCGCCCCCUCUGCCCCACGUGCCGGCCCUCCUGGUGCUCUAUCCACUGCAG	-13.4	65.5914	93	0	0	0	0	2	0	0	0
16I_FAM160B2___ENSG00000158863___ENST00000289921___protein_coding___protein_coding	8	22102628	22102792	+	16I	FAM160B2	ENSG00000158863	ENST00000289921	protein_coding	protein_coding	.	.	.	.	0.0870244	0.0789329	0.080628	0.0729573	GUGAGUACCAAGGGUGCCAGGUGAAGCCUUGGGGUGGGAGAGUGGAAAGCGCCUCUGGAGGAGAGGUGGCUGGCCACAGGGUCAAGCCUCGUGGAUGCUGGGCUGUCAUGCUGGGCACAGUCCUGCCCCCACCCAGCCAUGCCCCCUGUGCCAUCUCCCCUCAG	-66.2	65.2439	164	0	0	0	0	1	0	0	0
16I_GOLGA8A___ENSG00000175265___ENST00000473125___protein_coding___lncRNA	15	34391265	34391352	-	16I	GOLGA8A	ENSG00000175265	ENST00000473125	protein_coding	lncRNA	.	.	.	.	0.411149	0.0314368	0.0038046	0.037977	GUUCAAGCAAUUAUCCUGCCUCAGCCACCCGAGUAGCUGAGAUUACAGGCCUCUGCCACCAUGCUCAGCUAUUUUUUGUAUUUUUAG	-20.1	45.977	87	1	0	4	0	0	0	0	0
16I_HAUS5___ENSG00000249115___ENST00000203166___protein_coding___protein_coding	19	35620123	35620194	+	16I	HAUS5	ENSG00000249115	ENST00000203166	protein_coding	protein_coding	.	.	.	.	0.250789	0.113042	0.111366	0.117183	GUGAGUGCCCGUCUCCUGUGACUUGUCUCCCCAGCCCCGCCCCAGGUGACCGUCCUUCCCUCCUCCUCCAG	-8.7	67.6056	71	0	0	2	0	0	0	0	0
16I_HERC2___ENSG00000128731___ENST00000261609___protein_coding___protein_coding	15	28141630	28141730	-	16I	HERC2	ENSG00000128731	ENST00000261609	protein_coding	protein_coding	.	.	.	.	0.11075	0.02602	0.02774	0.04102	GUUAUUAUAUUAGAAACAAGCAGUAAUGUCGAUCGUGAGUGUGAGAGGCUGUGUGCAUUGUUCUUGCCCAUGGCAAAUGCUCACUUGAUGUGUAUUGUAG	-28.2	41	100	0	0	0	0	0	0	0	0
16I_INCENP___ENSG00000149503___ENST00000394818___protein_coding___protein_coding	11	62148554	62148738	+	16I	INCENP	ENSG00000149503	ENST00000394818	protein_coding	protein_coding	.	.	.	.	0.0666576	0.0491522	0.0570272	0.0622446	GUGAGGGGAGCUGGGUUGCGGGCUCCCCUGGGGUCUGCCCUGAGCUGUGGGCGGGUCUGGACUCCUGCAGCAGGGGCUGCCUAGGGAGGGGAGGGAAAGGGAGGAGAAUGGAGCGGAGGGAAGGGGAGGGGAGGGAAGGGCACCUGCACAGCUCCCUAACACCCCAUUGCCACCUGGGUUCCAG	-80.5	67.9348	184	0	0	1	0	1	0	0	0
16I_INPPL1___ENSG00000165458___ENST00000298229___protein_coding___protein_coding	11	72232974	72233074	+	16I	INPPL1	ENSG00000165458	ENST00000298229	protein_coding	protein_coding	.	.	.	.	0.13629	0.24201	0.22169	0.10086	GUGAGUGUGGGCCUGGUAGGUGGUGAUCUGAGGGCUAGGAGACUUGCAGUAUCCCUGGGUGUCAGGGCCCUGAACCCCACCUGUCUCCUGCUUUCCUUAG	-36	59	100	0	0	0	0	0	0	1	0
16I_KCTD3___ENSG00000136636___ENST00000259154___protein_coding___protein_coding	1	215619070	215619152	+	16I	KCTD3	ENSG00000136636	ENST00000259154	protein_coding	protein_coding	.	.	.	.	0.183085	0.162061	0.242159	0.0959756	GUAGGUUCUCAUACAGAAAGAUGUUUGUCACAAGGUUAAGCUUUUCACUUAAGUGAUUUUAAUGACUAUUUGUUCUCCUAAG	-9.8	32.9268	82	0	0	1	0	0	0	0	0
16I_KIF20A___ENSG00000112984___ENST00000394894___protein_coding___protein_coding	5	138185710	138185960	+	16I	KIF20A	ENSG00000112984	ENST00000394894	protein_coding	protein_coding	.	.	.	.	0.111228	0.143304	0.11886	0.06148	GUGAGGAAAGAGACAGGCAGGAAACAUAACAGUGGUUCAGGGAAGAGCUGUUACUUAAACCCAGGCCUUCUAACUCCUGCUCUAACAUAAUUUCCUAAACUGCAAGCUACAUCCCCCUGACAUUUCAAUCUAGGAUACACAUAGCCUCACUUUUUAUAUUUGCUGCAAGCUACUGUUACCUCAGUUAAAGAGGUUAGUCCAAGGCUAAAAAAACCCCACAUAUUUUAAGUUUCCUGUUUCCUUCCCUCAG	-56.6	41.6	250	0	0	0	2	0	0	0	0
16I_KIF23___ENSG00000137807___ENST00000260363___protein_coding___protein_coding	15	69440077	69440307	+	16I	KIF23	ENSG00000137807	ENST00000260363	protein_coding	protein_coding	.	.	.	.	0.0545174	0.0557435	0.0880957	0.0460217	GUGAGUAUCGUUUGGGUAGUGCUUGUCUCAGAGUCGGAUGAUUUAUUUUACAUUGUAGUUAGGUUCGAUAUUUUGAAUUAUUGUAUUUGCGGUAGGGUUUUGGUGGUGGUUGUUAACUCUCAGGAAGAAUUGGAGAACUGUCAUUUUUAGGAAAUAAAGAGAUUGGGUAAUCUGGUGUACUCGUUUGCUGUGAUGGAAUGAUAAUAUACAUUGCCACUGAUAAUCUGUAG	-43.8	36.9565	230	0	0	0	0	1	0	0	0
16I_LARS___ENSG00000133706___ENST00000510191___protein_coding___protein_coding	5	146144537	146144623	-	16I	LARS	ENSG00000133706	ENST00000510191	protein_coding	protein_coding	.	.	.	.	0.156721	0.1235	0.15286	0.147407	GUUAGUCUCUUAUAGCAAGAAAAUUCCCCUAGUCAAUUUGCUCACCUUUGACUUAAAAAAAAACAUAUCAAUUUGUCCACUCCCAG	-6.3	34.8837	86	0	0	0	0	3	0	0	0
16I_MAMDC4___ENSG00000177943___ENST00000445819___protein_coding___protein_coding	9	136856575	136856709	+	16I	MAMDC4	ENSG00000177943	ENST00000445819	protein_coding	protein_coding	.	.	.	.	0.0442687	0.0174254	0.0317687	0.0356642	GUUCCUGCUGCCCAUCCUCACUCCCACCUGGGUGCUCCCCUUACACUCCUCCAGGGACCCCGGAGCUUCCACCUUCUCAGGGCUCUGGAGGGGGAGGGGAGAAGGUGUGUGACGCCACCUGGCCCCACCCCCAG	-55.2	67.1642	134	0	0	0	0	1	0	0	0
16I_MARS___ENSG00000166986___ENST00000262027___protein_coding___protein_coding	12	57514851	57514953	+	16I	MARS	ENSG00000166986	ENST00000262027	protein_coding	protein_coding	.	.	.	.	0.241686	0.229627	0.19102	0.0836961	GUAAGUAACUGACACCUCUGUCUUUUCUGCUGGCAUGUUGAGAGCCUCCUUGUAUUGGUCUCUGUAGGACAUUACACCUUGGCCUGCUUCCUCCCUUCCCAG	-18.8	50	102	0	0	1	0	0	0	0	0
16I_MOV10___ENSG00000155363___ENST00000413052___protein_coding___protein_coding	1	112698478	112698714	+	16I	MOV10	ENSG00000155363	ENST00000413052	protein_coding	protein_coding	.	.	.	.	0.160576	0.108742	0.102538	0.069678	GUCAGGUCCUCAGUUACCAGCAAGGGUGGGGCCCCUCCCCCAGAUGGUACCUCCUUAAUAUCCAGACCACUAGGCAGAGGCUCCAGGAGCUUAGGCCUCUGCUGGCUCCGUAUCUCAGAAGAGCACCAAGGUCAGCUGCCGCCUCCCUUUGUUCCCCAGCUCCCUGGCCUCCUGCCAGGCUCCCUCUUGCAUUAGGUUAAUGGCACGAGAGAAAGGCACCUGUCCCCUCCUUCCAG	-75.4	59.7458	236	0	0	2	0	0	0	0	0
16I_NOC2L___ENSG00000188976___ENST00000327044___protein_coding___protein_coding	1	957025	957098	-	16I	NOC2L	ENSG00000188976	ENST00000327044	protein_coding	protein_coding	.	.	.	.	0.130178	0.0422603	0.0466301	0.0987123	GUGAGGGCGUGGGCCAAACCAGAAGGGGGGCACUUGUCUCUACACUCUCCUUCAGCUCAGCCUUUCUGUGCAG	-23.3	58.9041	73	0	0	1	0	3	1	0	0
16I_NXF1___ENSG00000162231___ENST00000294172___protein_coding___protein_coding	11	62801819	62801941	-	16I	NXF1	ENSG00000162231	ENST00000294172	protein_coding	protein_coding	.	.	.	.	0.0892213	0.293467	0.31777	0.0456475	GUGUGUUUAAAGGGCCUGGCUUGGCUGGAGGUGGAGGUUGGUGCUCAGAGCAGGGACUGGGUCUUGUUCUUGCGGCUUAGGCUUCCCUAGAGUUUUCUGUGCCCUCUGUGUCUUCCCUCCAG	-41.7	56.5574	122	0	0	0	0	1	0	3	0
16I_PCNX3___ENSG00000197136___ENST00000355703___protein_coding___protein_coding	11	65625016	65625170	+	16I	PCNX3	ENSG00000197136	ENST00000355703	protein_coding	protein_coding	.	.	.	.	0.173831	0.342558	0.288143	0.126838	GUAGGGGUGGCUUGCGAGGUGGGGGCAUGCUGCAGUGCGUAAGGGUGGUUGGGGCGGGGCUGUGAACUGGGCUCAGCAGUGGCUUCUCACACGGGGGCAGCCCGGGCCCCAUGCUUACCUCACCUCCCCUGACCAGCAUGGAUUCUCUCCGCAG	-63.2	66.2338	154	0	0	0	0	5	0	0	0
16I_PLCG1___ENSG00000124181___ENST00000244007___protein_coding___protein_coding	20	41165551	41165638	+	16I	PLCG1	ENSG00000124181	ENST00000244007	protein_coding	protein_coding	.	.	.	.	0.0625517	0.0594598	0.066977	0.111276	GUGAGGAACCAGCUCAGGUCUGGGGGCUGGGCCAGGUCAGGCCUGGGCCAGGGUCACAGUAUCUUUGCUGUUGCCUUCCCCUGACAG	-42.7	63.2184	87	0	0	0	2	0	0	0	0
16I_POLD1___ENSG00000062822___ENST00000440232___protein_coding___protein_coding	19	50409235	50409518	+	16I	POLD1	ENSG00000062822	ENST00000440232	protein_coding	protein_coding	.	.	.	.	0.0310601	0.0176502	0.0199435	0.0246714	GUGAGCCCUGGAGAUCGCCUGCUUGGAGCUCAGACCUGUUGGGGCCUCUGGGCAAUCCCUGUCCCUCACUGGGACACCCCAGGGCUGCCCAGCCACCCUGCCCUCAGCUGUGCGUGAAUUAGCACAAGGCAUCCCCUCCUGGCAGCUUCCUUUUGCCCCCUUGGCCAGAAGCUUCUGUGCAGUGCACAGUACGCCCAACCGUACAUGGCACUCACUUCCAGAAAGGAGCCCUGACCAAUGCCCAGGUGCCGCCUGAGUGUGCUUUCCCCGUGUUCCCUCGCAG	-104.5	62.1908	283	0	0	4	0	0	0	0	0
16I_POLG___ENSG00000140521___ENST00000637264___protein_coding___protein_coding	15	89327063	89327166	-	16I	POLG	ENSG00000140521	ENST00000637264	protein_coding	protein_coding	.	.	.	.	0.217854	0.19735	0.219311	0.0809417	GUAGCCAGGCCUUGGGUGGGCAGGAUCUAGGCAGGGGACUGGCAGGUGGGCGGCCUAGCCUUCGGCUUAGCCUUAGCCCUGCCCUAGUGGACUGGCUCUGUAG	-46	65.0485	103	0	0	3	0	0	0	0	0
16I_RNF31___ENSG00000092098___ENST00000559275___protein_coding___protein_coding	14	24157638	24157897	+	16I	RNF31	ENSG00000092098	ENST00000559275	protein_coding	protein_coding	.	.	.	.	0.261085	0.341124	0.356085	0.143799	GUAAGCCCAGAGAGUUGGGGAAGGGGUGGAAGGGUGGGGGGUGCCAUUGGCUUUGAGAGUCAGAGGCUAUUGAGGAGUGGCCCCGGGGAAGAGAAGAGGUCAACGGGAUGUAAAGCACAACUCUCUGUCCCCUUACCCUUUGCUUGCUCCUCCAAUGUCUCCAUCUCCCCUCACCCUUACACCCCUCACGCAGGGGUUCCUGAGAGGCCAGGACCCCAACAGUCUCCAACUUCCUCUCUCCCAUCUGGGUUUCUGCCAG	-113.7	57.9151	259	1	0	0	0	0	0	0	0
16I_SCYL1___ENSG00000142186___ENST00000525364___protein_coding___protein_coding	11	65538182	65538441	+	16I	SCYL1	ENSG00000142186	ENST00000525364	protein_coding	protein_coding	.	.	.	.	0.210521	0.0991351	0.11249	0.179027	GUACCCAGCACAGGUCUGGCGAGAGGGUAGAGAUGGUGGACCUCAGCCAGAAGUGGGCCCCACUGCAGCCCACACUUCUCUUUACAGCCGAGGCCAGACUCUUGGGGUGAGGACAACUGGGAGGGCCUCGAGACUGACAGUCGUAAGUGCUUCCCCUGGGUGGGCUGAAGACUAGGGCUCCCCGACUAGCCCGCCCCUACAGGCCCCCGGCAGGCACUGGCUGGAGAGCUGAGACCGGGGCUCCCCUUCCUGACGCCAG	-108.8	64.8649	259	0	0	0	0	1	0	0	0
16I_SREBF1___ENSG00000072310___ENST00000395757___protein_coding___protein_coding	17	17819454	17819537	-	16I	SREBF1	ENSG00000072310	ENST00000395757	protein_coding	protein_coding	.	.	.	.	0.326024	0.136072	0.13006	0.106398	GUGAGGGGGUCUGGCCAGGGGUUGGGGAGGGGGCAGCCCCAGCCCAGACACACAGCUUACAGCCAAGCCUCUCCCACCCUCAG	-34.7	68.6747	83	0	0	0	0	1	0	0	0
16I_TMEM214___ENSG00000119777___ENST00000238788___protein_coding___protein_coding	2	27040496	27040710	+	16I	TMEM214	ENSG00000119777	ENST00000238788	protein_coding	protein_coding	.	.	.	.	0.15672	0.0386121	0.0775	0.0358832	GUGAGACCUUUGCCCAGGGCUCCGGCAGGAUCCCCAGCAGCCCCAUUCCCGGGCCCCAGGGACAAGCCAUCUCUAUCCAGUCUCCCACACUGUCCUGCCCCUCGCUCCCAUUCCUGGCCACCCUGGGAUGAGGGUUGUGGGUCUAAGCUUUCAUCCCCGAAAGUUGACACAGCUACUCACGUGCAUACUCAAAAAUGUUCCACUUUCCUUCCAG	-63.4	58.4112	214	0	0	0	0	1	0	0	0
16I_TUBGCP6___ENSG00000128159___ENST00000248846___protein_coding___protein_coding	22	50225943	50226049	-	16I	TUBGCP6	ENSG00000128159	ENST00000248846	protein_coding	protein_coding	.	.	.	.	0.118651	0.0864245	0.0998019	0.0903962	GUGAGGAGGGGCUCAUGUGUGGGGAAGAGAGGGGCCGGUCUUCCCUGGGGCUGAGUAUGAGGCUGGGGCUGAGUGCUGGUGGCUGUGCUUGCAUCCCCUUUGGCAG	-36.2	64.1509	106	1	0	0	0	0	0	0	0
16I_VPS16___ENSG00000215305___ENST00000380445___protein_coding___protein_coding	20	2864083	2864178	+	16I	VPS16	ENSG00000215305	ENST00000380445	protein_coding	protein_coding	.	.	.	.	0.124116	0.0872737	0.0711053	0.0731158	GUGUGGGUGCCCAGCCCUCCACAGACACUCUGAUGUGGUUGUUCAGGGCCCCCAUGCCAGCUCCUUCUCUCUGUGCCUUCCUUCUCACCUCACAG	-26.6	60	95	0	0	0	0	0	3	0	0
16I_ZNF335___ENSG00000198026___ENST00000322927___protein_coding___protein_coding	20	45960525	45960615	-	16I	ZNF335	ENSG00000198026	ENST00000322927	protein_coding	protein_coding	.	.	.	.	0.136444	0.115478	0.0812222	0.0942222	GUGGGUGGGAGCCAGGGCUGGGGCUGAGAGGAGGGCCUCCCCUGGGUGAUGGAGGGUGAUCGCCAUCUCACUGCUCUCCACCCCUCACAG	-42.2	67.7778	90	0	0	1	0	0	0	0	0
16I_ZSWIM8___ENSG00000214655___ENST00000604729___protein_coding___protein_coding	10	73797014	73797112	+	16I	ZSWIM8	ENSG00000214655	ENST00000604729	protein_coding	protein_coding	.	.	.	.	0.360398	0.71801	0.755643	0.513755	GUGAGGUGGGGGCACUGGGCAGGGGGGAUGAAUGGUGUGGACCUAUGUUGAGGUCCCCUUUCCUGGGCUCAUCCCAGCGUCCUGUUUUCCUCACCUAG	-42.5	60.2041	98	0	0	1	0	0	0	0	0
17I_ADAMTSL4___ENSG00000143382___ENST00000369039___protein_coding___protein_coding	1	150559165	150559286	+	17I	ADAMTSL4	ENSG00000143382	ENST00000369039	protein_coding	protein_coding	.	.	.	.	0.042314	0.0248595	0.0370165	0.064281	GUAAGCUGAGCGCCUGCUGAGAGCAGGAAGGGGGUGCCAGUCCCAGUGGGAUUCCUUGUGGGCACUUGGGGUGCUCUCUGUCCUCCCCUCCCCUCAUCACCCUGCCCUCCCCCUACACUAG	-39.1	63.6364	121	0	0	0	0	0	0	0	0
17I_ARAP3___ENSG00000120318___ENST00000513878___protein_coding___protein_coding	5	141669811	141669921	-	17I	ARAP3	ENSG00000120318	ENST00000513878	protein_coding	protein_coding	.	.	.	.	0.0975727	0.0731182	0.0828909	0.0781636	GUAAUAGCCCUUCUGUGACCACUGAGCUUCCCCCUUUUCUCUUCCCAACCUCCAGCCUGACAGCCCUCUCAUUGGUCCCAUCCUCCUCCCUGACCUCAUCUUCUCUCCAG	-8.97	55.4545	110	0	0	0	0	1	0	0	0
17I_CCDC40___ENSG00000141519___ENST00000374877___protein_coding___protein_coding	17	80089884	80090138	+	17I	CCDC40	ENSG00000141519	ENST00000374877	protein_coding	protein_coding	.	.	.	.	0.0444449	0.0257047	0.0193543	0.0450472	GUGAGGGGAGGAGAGCGGCGUGGCAGGGCCUGCUGGGUGCCAGCCCUUGGGCUCUGGAGACCUGGCCACACCAAGGCCUCGGCUCUCCCGGGGCUCCUGUGGGAACCACACUGGCCACAUUGGCUGGUGGCAAUGGGUGAGAUUUCCAGGGAGCGACCCGCUCCAGCAGAGUGACCUGCACUCCAGCCGAGCACUGGCAAAGCGCACGUCCCCCUUGACCCAGCUUUUACCACACGCUUGCUUUUAAUGUGCAG	-105.7	64.1732	254	0	0	0	0	2	0	0	0
17I_CCDC88B___ENSG00000168071___ENST00000356786___protein_coding___protein_coding	11	64351255	64351475	+	17I	CCDC88B	ENSG00000168071	ENST00000356786	protein_coding	protein_coding	.	.	.	.	0.0803182	0.0693636	0.0465909	0.0874909	GUGAGUGUGGGCCCACAGUGGGCCCUGGGGAGGUGCCCCGUGCAGUGUGAGUGUGGGUCCACGGUGGACCCUGGGCUGGGGGGUAUCCCGUGCAGUGUGAGUGUGGACUCACAGUGGGCCCGGGGGUGGGGGUGCCCCAUGCAGUGUGAGUGUGGGCCUGUGGUAGGCACUAGGGGGUGCCCCCGCCACCUGGCUAUUGCUAACCCCCACUUCUGGGCAG	-121.1	68.1818	220	0	0	0	0	1	0	0	0
17I_CDC45___ENSG00000093009___ENST00000407835___protein_coding___protein_coding	22	19516645	19516816	+	17I	CDC45	ENSG00000093009	ENST00000407835	protein_coding	protein_coding	.	.	.	.	0.0473158	0.0511404	0.0363801	0.0466959	GUGAGCAGCUUCCACUCGUCCUGGGACUGGAGGGUCGGGGGUGUUGGGGUUAUCAGCUUAUUAGCCCUGCUGAGUAGAGUGGUAUUUGCCUCUAGUGUCUGUCCUGGGGCGGGGGGUGGGAAGGGUCCAUUGCAGGCCGCCUGGCCCCCGACAUGUCUUGUGUGUCAGCAG	-64	60.8187	171	0	0	4	0	0	0	0	0
17I_CIZ1___ENSG00000148337___ENST00000393608___protein_coding___protein_coding	9	128190713	128190812	-	17I	CIZ1	ENSG00000148337	ENST00000393608	protein_coding	protein_coding	.	.	.	.	0.31704	0.859404	0.835101	0.614364	CAGCUCCAGCAGUUACAGCAGCAGCAGCUCCAGCAGCAGCAAUUGCAGCAGCAGCAGUUACUGCAGCUCCAGCAGCUGCUCCAGCAGUCCCCACCACAG	-31.3	60.6061	99	2	9	13	15	5	12	2	6
17I_CROT___ENSG00000005469___ENST00000419147___protein_coding___protein_coding	7	87392823	87392947	+	17I	CROT	ENSG00000005469	ENST00000419147	protein_coding	protein_coding	.	.	.	.	0.142032	0.0879919	0.0961048	0.130258	GUAAUAUAGUGUAGUGUUUUACAGCUUCAUCAAUUGGCUUCCUCUUUUUGUAUAUUAAAUGGUUUUUAGAAACAAUAUAAGCAUCUGUAGGCCUAGUAAAAUGUUCUUUUAUUGUGCCACACAG	-16.2	31.4516	124	0	0	2	0	0	0	0	0
17I_DENND4B___ENSG00000198837___ENST00000368646___protein_coding___protein_coding	1	153942113	153942186	-	17I	DENND4B	ENSG00000198837	ENST00000368646	protein_coding	protein_coding	has-agotron-5	+	.	.	0.205438	0.271767	0.267562	0.140466	GUGGGUGUGUGGAGUGUGGCAAGGGGUCCAGGCUAUGCAGGGCCUGCCUGACUACCCUUCUGCCCCCUGCCAG	-26.8	65.7534	73	0	0	4	0	0	0	0	0
17I_DYNC1H1___ENSG00000197102___ENST00000360184___protein_coding___protein_coding	14	102000144	102000285	+	17I	DYNC1H1	ENSG00000197102	ENST00000360184	protein_coding	protein_coding	.	.	.	.	0.073922	0.0574539	0.0538014	0.0405887	GUAUGAACCACUGGGGAGUGGGUGGAGAAUCCCGCUCCCCACCCGGACUCUGCCAUUGACUUUGUUCAUCCUCAGGGCCCUGCCAGAUUCUGGGGUGAUUUCUAUUUCCAAAGUCAACUGCUUUACUAUUCUCAAUCGCAG	-48.7	51.773	141	0	0	0	0	0	0	0	0
17I_ESYT1___ENSG00000139641___ENST00000394048___protein_coding___protein_coding	12	56137373	56137498	+	17I	ESYT1	ENSG00000139641	ENST00000394048	protein_coding	protein_coding	.	.	.	.	0.207336	0.189192	0.122288	0.071696	GUGAGUCUAUAUCUGGAAAGGACUAGGGUCUGUUUGCCCCGCUAAGUAUGCAAAGCCUGUUUCAGGGCAGAUUCUGACAGGUCUCUCUCCCUUUGCCAUCUGGCACCCCCCCGUCCCUUUUGCAG	-30.3	53.6	125	0	0	0	1	0	0	0	0
17I_EXOSC10___ENSG00000171824___ENST00000376936___protein_coding___protein_coding	1	11087591	11087799	-	17I	EXOSC10	ENSG00000171824	ENST00000376936	protein_coding	protein_coding	.	.	.	.	0.0536587	0.0803606	0.0954231	0.0295288	GUAUCUUAUAAAUGACCCUGGGUAAAAUUUUUACAUUUUUCUGUGAGUUCACCUGUUGGAGAAGUAUAAAAUUAAUACUAAUUGUAAUUUUUUUUGGUAAAAAAUUAAUCAUAUAACUUAGCUUUGUAGCUGACUUUUCAAAAUCAGUAAAGGAAAGUCUAAUAUAAUCUUUGUUUUUCCUCUUCUCCCCUCCUUCUGUGGGGUUUAG	-35.2	29.3269	208	0	0	0	0	1	0	0	0
17I_FASN___ENSG00000169710___ENST00000634990___protein_coding___protein_coding	17	82084716	82084798	-	17I	FASN	ENSG00000169710	ENST00000634990	protein_coding	protein_coding	.	.	.	.	0.0620366	0.081	0.0913171	0.0660122	GUGAGCCCCCGACACUGCCCUGCCCCUCCCGGGAGACUGCACCCGAAGGCCCCGCAGCAGCCCCACCUCCCUGUUUCCCUAG	-15.2	71.9512	82	0	0	0	0	2	0	2	0
17I_GRK2___ENSG00000173020___ENST00000308595___protein_coding___protein_coding	11	67283949	67284210	+	17I	GRK2	ENSG00000173020	ENST00000308595	protein_coding	protein_coding	.	.	.	.	0.0694368	0.103387	0.037954	0.0492107	GUACUGGGCCUUGCCUGGCCUCUUGUACCUAGGCUGUGAUCCUGGCCUGGGGAAGGAUCCCUCUCCCUUCUUAUCACCUGUGAGACCCUGUGCCAGCCCUGCCAGCUUGUAGGCCUCAGUUCCUCCUUGGCCAACUUCCCUGGGGGGUGGCAGUUGCACUGACCAUCCCUACCCAGGGCCCUGGGUCUGGGCAGCCUGUGGCUGAUGGUAUUCCGGCAUCUCUGUCCACCCAUGUGCCCCUGCCCCAUCCACCUGGUAAAG	-99.9	61.6858	261	0	0	0	0	0	3	1	0
17I_HDAC7___ENSG00000061273___ENST00000380610___protein_coding___protein_coding	12	47795380	47795586	-	17I	HDAC7	ENSG00000061273	ENST00000380610	protein_coding	protein_coding	.	.	.	.	0.0352184	0.101034	0.0886311	0.109568	GUGAGUCUGCUGCUUCUUCAGGGAAGGGGCUGGGUCCCUGCACCCUGCUAAGAGCCAAGCUUGGGAUGGACCCAUCCUUCCUCCCCAUCUCUGUCCCCCUGUCCUGCGCAUUGCCCUGCUGCACCCUGGCCCCCCACCCUAUACCCUCGCUUCCUUCCAUUGCUCCCUGUGGUUCCCUCCUUAUUCCACCCCCCGAUUCUUUCCAG	-46.7	61.165	206	0	0	3	0	0	0	0	0
17I_IPO11___ENSG00000086200___ENST00000325324___protein_coding___protein_coding	5	62504700	62504857	+	17I	IPO11	ENSG00000086200	ENST00000325324	protein_coding	protein_coding	.	.	.	.	0.38328	0.387242	0.362879	0.137955	AUAUCCUUCUGAAAAUUUAAAAAUACUUCAUUGCAAAGAACUUUAACACUUUUAAUUAUUAUUUAUUUUGUGAAAUUAAUUUAUGUAUACUUGUUUUAGAUACAGAUUUAUUUUGAUAAAACUUAUAUAUUCUCAGUAUUCCUUAACUGUUCUUCAC	-12.7	20.3822	157	0	0	0	0	0	0	0	0
17I_IPO4___ENSG00000196497___ENST00000354464___protein_coding___protein_coding	14	24185312	24185458	-	17I	IPO4	ENSG00000196497	ENST00000354464	protein_coding	protein_coding	.	.	.	.	0.143753	0.0690616	0.131349	0.100993	GUGAACCAGGCUGAAUGUGGGAGCCACCACUUGAAUGUCCCCUUCCCCUCAUCUUUCAUCUCUUCAAGCAUCCCUGCUGCCAUCAGCACUCUUGUGUGUGCCCGGCAGGUGAACCUGACUCAGGCCCUGCUUGCUCCCUCCCCCAG	-34.9	58.2192	146	0	0	0	0	1	0	0	0
17I_KANSL3___ENSG00000114982___ENST00000431828___protein_coding___protein_coding	2	96619544	96619671	-	17I	KANSL3	ENSG00000114982	ENST00000431828	protein_coding	protein_coding	.	.	.	.	0.109181	0.628591	0.217417	0.123661	GUAAGACACCAGCAAUCCGCCCACAGUGGGCUCUUCGUAGUUCAGGCCUCACUGGCUGACUGACUUGUCCCCCUGCUUGUUAACCAGGUAGUCCUCAUGUUUUAUUACUUCCACUUACAUCCUUCAG	-26.6	50.3937	127	0	0	2	0	0	0	0	0
17I_KIF21A___ENSG00000139116___ENST00000552961___protein_coding___protein_coding	12	39332744	39332892	-	17I	KIF21A	ENSG00000139116	ENST00000552961	protein_coding	protein_coding	.	.	.	.	0.17225	0.138574	0.138405	0.0458243	GUCUACAUAAUUCUGUUCCUGCUGAUGUAAUCUUCUUGGCCGUUAAUACUGAAUGUUGUACUUAAAUGAAAAAAUGGCUCAUUAUUUGGCAGUGCACAAUCAAAUAAGUGCAUAAGUAAUUGAGCUUGUCUGUUUUAUAUGAUUAUAG	-25.6	32.4324	148	0	0	1	0	0	0	0	0
17I_KIF5B___ENSG00000170759___ENST00000302418___protein_coding___protein_coding	10	32035667	32035889	-	17I	KIF5B	ENSG00000170759	ENST00000302418	protein_coding	protein_coding	.	.	.	.	0.357441	0.19555	0.128338	0.0645631	GUGAGUAUACAUGUCUUCUAUCUCCCUGUUACCUUAUGGGGCAUUAUUUAAAUAUAGGUGUAUAUGUGUGCCUGGGUGUGUAUGAGAGAGAGAGAGAGAAAGAGAGAUUGAGAUUCAAUGUGUUUGAAUCAGUAUGUGUAAGUUAGUUGUCUUUUGGGAGUUUAUUUUAUAAUAACAUUUUAUUAUACUGGUCUUGUUUUCUUUCUUUGUUUUUGUAUGCAG	-55.1	33.3333	222	0	0	2	0	7	0	2	0
17I_KPNB1___ENSG00000108424___ENST00000535458___protein_coding___protein_coding	17	47678189	47678307	+	17I	KPNB1	ENSG00000108424	ENST00000535458	protein_coding	protein_coding	.	.	.	.	0.217144	0.282186	0.309331	0.145186	GUAAGCUUAAAGCUAUCUUGGCUGUUCUUUAAGUCUAGCUCUAAUUGGAGGGACUAUUGACAAACAUGCAGCUAAAAGUGAUCAGUGUGAUGUAGGUUCUGUUCUUUGUGUCUUACAG	-22.1	38.9831	118	0	0	0	0	0	0	1	0
17I_LAMA5___ENSG00000130702___ENST00000252999___protein_coding___protein_coding	20	62313460	62313648	-	17I	LAMA5	ENSG00000130702	ENST00000252999	protein_coding	protein_coding	.	.	.	.	0.174053	0.044	0.0418404	0.0806649	GUGAGCCCGCCCGGCCUGGGGCAGCCUGGGAGGGGCUCCGCAGCCCCGAGUCGCUUGUGUCCUGGAGAGCCGCGGGUUCUUUUGGUAUCUUGCCUCAGUCCGUCCUGCUGUAGUCUGAAGUCCCCUUGGUCCAUCCUGGAGGGGAGGCGCCUCAGGCCAGGUGCCCUGACCCAGCCCUGUGCCCACAG	-79	68.0851	188	0	0	0	0	1	0	0	0
17I_MIA3___ENSG00000154305___ENST00000344922___protein_coding___protein_coding	1	222654479	222654654	+	17I	MIA3	ENSG00000154305	ENST00000344922	protein_coding	protein_coding	.	.	.	.	0.0820114	0.0713714	0.09892	0.0908286	GUAGGUUGCUUCUUGAGAAGAAAUUGCUAUAUAUUGGAAAGAUACAAAAUUGCAUUAGAAAGAUAAAGAGCGGCUUCCUGCUUUCAUACUUCUCAUUUCUCUCAGCACCAGCCCCCAACCAAGUUCUCAAGUUCUUGUGCACACAUAUGGAACUCAAAUGUUUUAUCCUUUACAG	-28.6	38.2857	175	0	0	0	0	0	0	3	0
17I_MPP3___ENSG00000161647___ENST00000398393___protein_coding___protein_coding	17	43831677	43831881	-	17I	MPP3	ENSG00000161647	ENST00000398393	protein_coding	protein_coding	.	.	.	.	0.0601618	0.0430049	0.0404216	0.0723039	GUAAGUACCUCCCCCCGGCUGGACCUGCCACAGUCCUGAAGACAAGAGCCUGCCUGGCAGCCUCCAGGCCCUGGCAGUGAGAGCCUGGGGAGAGAAUGUCCUCACGGCAGGACUGAAGUGCUGUUUGAGGCCCCACUCGGGCUCCUCGGGGGCAGGGAGCACCCACUGCGUUUGCUAUCCUUUGUUUUUCUCACCUCUCCCCAG	-74.9	62.2549	204	0	0	0	0	2	0	0	0
17I_NCOR1___ENSG00000141027___ENST00000458113___protein_coding___lncRNA	17	16080064	16080350	-	17I	NCOR1	ENSG00000141027	ENST00000458113	protein_coding	lncRNA	.	.	.	.	0.112448	0.080993	0.140699	0.0639336	GUAAGUUAUUAAUAUAUUUUAAUGAUGGGCUUUUUUAACUAUAGUCUUUAAAUUCUAAAUUUGUUUUCUUUCCAUGUAAAAGUCAUUUUAAAACCUUGAAGUUCCAUGUUUCAGCAGUUCUUUAGUAUUAUUUUGGAAGUACAUUUUAAUAAAACAAACAUGAUGGGUUUUGUGCUGCUUUUUUCUUUUCUUCUUAGUUGAGUACUCUCCCAAGUAGGGGCUGUUUUUUUAUGUUUUGGGGCAGGGGCUGGGGGUGUAAUUUGCUAAUAGCUUUGUUUGUAUUCAG	-48.1	31.1189	286	0	0	0	0	1	0	0	0
17I_NRBP1___ENSG00000115216___ENST00000233557___protein_coding___protein_coding	2	27441330	27441566	+	17I	NRBP1	ENSG00000115216	ENST00000233557	protein_coding	protein_coding	.	.	.	.	0.0775847	0.187962	0.162686	0.13989	GUGAGUCUCUCCUUUCCCUCAGAGGAUGGAGAGUCUAUGAGCCUUAUCUUUUAGGGACAUAUUCAGGGGUGGGGGAGGUGACAAGGCAGUAACACAUUGACUCACAUAGAAUGACUAUCUUAGACCCUAAAGCAGUGGGUGGAUCUGACUGACAGUUUAGCCCUAGUGGGGCUGUCUGAAGGGCCCCAGGUCCCUCAGUCCCGUACUGUACUCACCCCCUCCUGUUUCUUUGUCAG	-79.7	51.2712	236	0	0	3	0	0	0	0	0
17I_POLR2A___ENSG00000181222___ENST00000617998___protein_coding___lncRNA	17	7503292	7503384	+	17I	POLR2A	ENSG00000181222	ENST00000617998	protein_coding	lncRNA	.	.	.	.	0.0669022	0.0763587	0.0796413	0.0531413	GUGCGUGUGGGUCGAAGUGCUGAUGCUAGAGAUGUGCCUCCCUGGAUGGCUGUCCCCAGACACAGCCCUCCCUCCAUUUCCCCCUCUCUCAG	-23.5	60.8696	92	0	0	0	0	1	0	0	0
17I_PPL___ENSG00000118898___ENST00000345988___protein_coding___protein_coding	16	4900871	4900963	-	17I	PPL	ENSG00000118898	ENST00000345988	protein_coding	protein_coding	.	.	.	.	0.0384674	0.0870435	0.0753261	0.0701304	GUGGGGCGUGUGCUGGUGUGGUGGGGACCCAGGGAUGGAGGGGGCCGCGCCUGCUUCCUGGCCCUGACCCAUGCCCUCGGCUCUGUCCUCAG	-43.7	71.7391	92	0	0	0	0	0	0	0	0
17I_PRPF8___ENSG00000174231___ENST00000572621___protein_coding___protein_coding	17	1661406	1661610	-	17I	PRPF8	ENSG00000174231	ENST00000572621	protein_coding	protein_coding	.	.	.	.	0.111495	0.0754461	0.0711176	0.035549	GUGGGCACCUAGGAGGGCAUGCCAACCCUGGGGCAGGGGCAGUGGUGGCCUUUGAACCGUGUGGAGUUCAGGGUCAGAGCAUGCCAUGGUUGUAUGGAGGUGAGAAGGCUGGUUCUACUGACCCUAAUUAUUUUUGGCCAGGAAGGAGUGCUGAGCUCCUCAUAUGAGAUCACGUUUUGACUUGAAUCUUUCUUUUUUUGGAAG	-61.7	51.4706	204	2	0	0	0	0	0	0	0
17I_RECQL4___ENSG00000160957___ENST00000621189___protein_coding___protein_coding	8	144516764	144517049	-	17I	RECQL4	ENSG00000160957	ENST00000621189	protein_coding	protein_coding	.	.	.	.	0.00570175	0.00234386	0.0028	0.00676491	GUGAGGAGUGGGCAGGCAGUGAGUCCACGCUAGGUCCACAGCUGCUUCCGGUCCGGGUCGCCCUCUUGUCAUUUUUUCCACACAGACAGGCACGGGCCCCUGUGCCAACCAGGGCACGAGUCUUCAGGGAGCUUCUCGGGGCCUUCGCCCUUGACUCCCUUUCUAGUCCAGCCUUGUGCUAAUUAGCCUGCUCUACAAUUGAGCGUGGGGACUCAGGUAGGUUUUAGAGUCUACAGUAGCUCAGGGGCCUGAGUUCCUCCUGCUGUUCUGUUGUUCCCCUCCCAG	-106	58.2456	285	0	0	0	3	5	0	0	3
17I_SMARCC2___ENSG00000139613___ENST00000394023___protein_coding___protein_coding	12	56178534	56178809	-	17I	SMARCC2	ENSG00000139613	ENST00000394023	protein_coding	protein_coding	.	.	.	.	0.208233	0.353876	0.379651	0.136644	GUGGAGCCAGUUUAGAGAGGCCCUACCUCUCUAUGUGAUUCUGAUUUGUGAUUAUAAAGUUCAUUCUGCCCAAACUUUUCACUGCCCAGACUUUACCCACUGUAGACUAAUUCCAGCUUUGUUCAAAACUCUGACCCUUUCAGAGUCCUGGGGCCCAUGACUGCUCAGUCCCAUCACCCAUCUUUAGUGUCCACAUUCCUGGGGUGUGGGAGAAGCAGAGGGUUGCUAGGGAGGAAGCAGGAAUGCUGAGUGUCCAGCAGCCUCCAUACUCGUAG	-89.2	49.4545	275	0	0	0	1	0	0	2	0
17I_SRCAP___ENSG00000080603___ENST00000262518___protein_coding___protein_coding	16	30716202	30716292	+	17I	SRCAP	ENSG00000080603	ENST00000262518	protein_coding	protein_coding	.	.	.	.	0.0997333	0.192433	0.257489	0.133433	GUAAGGGAGGAAGGAGGGUGGGCCCUGGGACUCGAGAUUGGAGUGUAGGUGGCUGUUAGGACGUCUCAUUUAUUUUUCCUCUUUCCCCAG	-28.8	53.3333	90	0	0	0	0	0	0	1	0
17I_STXBP2___ENSG00000076944___ENST00000441779___protein_coding___protein_coding	19	7647247	7647353	+	17I	STXBP2	ENSG00000076944	ENST00000441779	protein_coding	protein_coding	.	.	.	.	0.0805849	0.0621132	0.0599811	0.0996038	GUGAGGCCCCGGGGCCGCCCCCGCCCACGCCUGGGUCUGUGUUAGGUGGGCGGCCUGGCGGCGGUGAGGGCCUCCUGCCUGGACUUUCUGCCCCUGCCCUGCACAG	-51	75.4717	106	0	0	0	0	0	0	1	0
17I_TCERG1___ENSG00000113649___ENST00000296702___protein_coding___protein_coding	5	146503539	146503823	+	17I	TCERG1	ENSG00000113649	ENST00000296702	protein_coding	protein_coding	.	.	.	.	0.107151	0.196504	0.18394	0.0861725	GUAACUGUUGUGUUUACUUGUAUUGCUUUCAUUGAAUAAUACAAUUCUUGUGUUUAAGGGUAUAUGUUGUUGUUGGGGAUUUUUCUAUUGGGGGUUUGGAUUUUUUCUUGUUAGUAUUCUUAACAUAAGAGUCUAGUUGAUUUGGAGAUGAGAGGUACACAGUGUUUAGGUAUAUUCUGGGCAAAAACUAGAUUUGGAAUUUUUUAUUUGGCAAGCUAGUUAUUCUGUAAAAACAUAUUUUGAUGGAGUUGGUAAGAAGGAUAAUGUAGUUUUUGCUUUUACAG	-53.6	31.338	284	0	0	1	0	0	0	0	0
17I_TNPO2___ENSG00000105576___ENST00000450764___protein_coding___protein_coding	19	12714939	12715046	-	17I	TNPO2	ENSG00000105576	ENST00000450764	protein_coding	protein_coding	.	.	.	.	0.0709813	0.0505794	0.0425981	0.0586075	GUGUGCAUGGUCAAGGCCAGCCCAGGCGGGCAGGCAGGGGGCCGGUGGCAGGGGUCAGGGAGCCACCCCCAGCCAGGCCAGGCCUCAGCUUCUCCCCCCUACCACAG	-45	72.8972	107	0	0	2	0	0	0	0	0
17I_TNRC18___ENSG00000182095___ENST00000399537___protein_coding___protein_coding	7	5361722	5361896	-	17I	TNRC18	ENSG00000182095	ENST00000399537	protein_coding	protein_coding	.	.	.	.	0.291144	0.332144	0.318897	0.339282	GUGAGUGUGUCCCCCGCCCGCCCCGUGGGGCCCCUGCCCCGGCCCACCAGGCCCCCAGGCGCGCAGCAGCCGUCGAGGUGUGCGUGGACCCGGCGCCGUGUGUGCAUCGUGUGCCCGUUCUCCGCGCCCCGCCCGCCCCCCAGCGUCACAGCCAAGCGUGUGAUUCUUUUUAAG	-60.3	73.5632	174	0	0	0	0	0	0	1	0
17I_TONSL___ENSG00000160949___ENST00000613741___protein_coding___protein_coding	8	144442195	144442284	-	17I	TONSL	ENSG00000160949	ENST00000613741	protein_coding	protein_coding	.	.	.	.	0.201202	0.0727865	0.131506	0.355135	GGAAGCGGUUCAUGGAGAGCGAGUGCUGCGUGGUUAUUGCACAGGUACCCGCUGUGCGUGGCUCCGAGCUCAGGCUCUCGUAGAUUCGG	-36.8	60.6742	89	0	0	0	0	0	0	1	0
17I_TRAF7___ENSG00000131653___ENST00000326181___protein_coding___protein_coding	16	2175622	2175833	+	17I	TRAF7	ENSG00000131653	ENST00000326181	protein_coding	protein_coding	.	.	.	.	0.0719005	0.0213081	0.0296256	0.0232654	GUGCGCUUGGGCACACCUGGUGGCCACAGGGCCUUGCCUCCUACCAGCACUUCCCAGGCCAGCACCUGGGGCUCCAUCUGCCCUGUUCCUACCUUCGCACAUCCCCUGGCUGGGUGGGUGGGCUGCCCAGCAGUGCUGAAGCCCUGGGGGUGCGGGGGCCCUGGGGGUGAAGCACCUGGCCUGGGACCAACUGGCCCACGAUUACUCAUAG	-97.7	67.2986	211	0	0	0	0	0	0	4	0
17I_ULK1___ENSG00000177169___ENST00000321867___protein_coding___protein_coding	12	131915231	131915334	+	17I	ULK1	ENSG00000177169	ENST00000321867	protein_coding	protein_coding	.	.	.	.	0.0137282	0.0172039	0.0175049	0.0711942	GUGCGCCUGCAGGCUGGGGCCUGGGAAGGGGCGUCUGUAGGCAGUGGGUGAGGAGGCUGUCUCUGUCCCAGCUGGACCCUGACAGAUCUCUCUUUUCCCCAAG	-46.9	64.0777	103	0	0	2	0	0	0	0	0
17I_USP34___ENSG00000115464___ENST00000453734___protein_coding___protein_coding	2	61257108	61257203	-	17I	USP34	ENSG00000115464	ENST00000453734	protein_coding	protein_coding	.	.	.	.	0.425442	0.428663	0.585632	0.2776	GUUAGUAUCAGAAUACUGAAAAGUUUCUUUGAAAUUUGAACAAAUUUGCCUGCGUUUUAACUAGUUUCUUAUUUUUUGUUUGUUUUAUAUUAAAG	-9.24	24.2105	95	0	0	0	0	0	0	1	0
17I_USP54___ENSG00000166348___ENST00000498143___protein_coding___lncRNA	10	73575675	73575794	-	17I	USP54	ENSG00000166348	ENST00000498143	protein_coding	lncRNA	.	.	.	.	0.121008	0.116387	0.143193	0.212941	GUAAAGUCAAAAUCUUCCAAAAUAAAUUCACUAAAUUCUGGAUUCCCUUUCCUUUUAGAACUUUAGCAGACAGAAAUUCCUGCCAAAAAGGCACAAAUCCUUCUCCAUUUUUUUUUCAG	-12.6	32.7731	119	0	0	0	0	0	0	2	0
17I_VPS52___ENSG00000223501___ENST00000445902___protein_coding___protein_coding	6	33269819	33269998	-	17I	VPS52	ENSG00000223501	ENST00000445902	protein_coding	protein_coding	.	.	.	.	0.0872123	0.147547	0.149911	0.0884972	GUGAGGCUUUCCCCUGUACUAAUCUGCCCUUCUAUCUAUUCUACCCCAAAAGGAAAAACAACAGUCUCUUGCUUUUGUUGUAUCAGCCUGGUAUCUGACCCUUUAGUCCUUCACUGAUUCUGUUACAGUGUCCCUUUACUGAGACUUCCUUCUGACCUGUCAUCUUUAUGUUCUCCCAG	-25.6	43.5754	179	0	0	0	0	1	0	0	0
18I_ARHGAP23___ENSG00000275832___ENST00000622683___protein_coding___protein_coding	17	38490175	38490461	+	18I	ARHGAP23	ENSG00000275832	ENST00000622683	protein_coding	protein_coding	.	.	.	.	0.0536119	0.0498042	0.0653671	0.0366189	GUAAGGAGAGAGAGGUGCUGUCAGACACGAGGUGGGGCAGCUGCCUGAGCACCUCUGUCCCAGGAGGCAGGGAGUCCGGUGCUGCCCACGACCCCUGUGGCCUUGGAGAAGCCCCGCUCCACUCAGGGCCUCAGUUUCCCCGUCCAUACAAGAGAACGGGGGGUUAGAGGAUAGGUUCCAGACUCCCUGAGGCAUGGUAGUGGGAGAUCUUUGGGGCAUGGUGAUGACGGGGGACAGGGGCAGGCCCUUACAGCCUGUCCCCAUGCCCCUCCUCUCUCCUGCUCAG	-136.4	62.9371	286	0	0	0	0	7	0	0	0
18I_ARHGEF11___ENSG00000132694___ENST00000368194___protein_coding___protein_coding	1	156948228	156948318	-	18I	ARHGEF11	ENSG00000132694	ENST00000368194	protein_coding	protein_coding	.	.	.	.	0.162311	0.232411	0.415844	0.152767	GUGGGCAGGGCUACAACGGCUGCACCCAUGGACAUCUCAGGGGUGGCGGCAAGGAUAGAGGGUUGCUGAGAGUUGACAUUCCCUCCACAG	-28	60	90	0	0	0	0	0	0	1	0
18I_ATAD2___ENSG00000156802___ENST00000287394___protein_coding___protein_coding	8	123359336	123359576	-	18I	ATAD2	ENSG00000156802	ENST00000287394	protein_coding	protein_coding	.	.	.	.	0.088025	0.254833	0.285396	0.0682	GUGAGUACUCUGUUUUGAAACAUAUGCUUGAACUAUAAUGUGCUUUGUUUUAGUUUUAAAGUUAAAAAAAGGAACCAAUGAUUUUUCUUUUUAGUCAAAACUCUAACCUUUACAGACGUUUUCUGUUAAUCUUCAGGUCACAAUUAAGAUAUUAUUACUUCAUUGACUGUGUAUGGUGUGGGGUGACAUUUUAAUCUGGACUCCAAAUCUAAAAAUGUACAUGUUCGCUUCCAUUACCAG	-37.3	31.6667	240	1	0	0	0	0	0	0	0
18I_CC2D1B___ENSG00000154222___ENST00000438021___protein_coding___protein_coding	1	52359883	52360073	-	18I	CC2D1B	ENSG00000154222	ENST00000438021	protein_coding	protein_coding	.	.	.	.	0.0102421	0.0447368	0.0430842	0.0473316	GUAUCUGCAGAUGCCCAAAUCCUGUUCUAGUUCCUGGGGUCAUAGCCCACAGCGUGUGUCCCCAGCCUGCCACCACUGUUCAUUACCAUUGGUCACAUCCUCCCCAGGACAUCCUCAAGCCAGUGAAGUCCGUGGGCACCUUCUUCUGUGACCCUCAUGUGCUCUCUGGGGACUGUUUGUUUCCUUAUAG	-49	53.6842	190	0	0	0	0	0	0	0	0
18I_CUL7___ENSG00000044090___ENST00000265348___protein_coding___protein_coding	6	43048253	43048331	-	18I	CUL7	ENSG00000044090	ENST00000265348	protein_coding	protein_coding	.	.	.	.	0.0413077	0.0652564	0.0413205	0.0833462	GUGAGAGCAUGGUGACAGGUGGGAUCUCUGAGGGCAAAGGGGGUCCAUGAGGCUGGCUACACAUUUCUCUGCCCCCAG	-20.8	58.9744	78	0	0	0	0	0	0	0	0
18I_DGKZ___ENSG00000149091___ENST00000343674___protein_coding___protein_coding	11	46374839	46374933	+	18I	DGKZ	ENSG00000149091	ENST00000343674	protein_coding	protein_coding	.	.	.	.	0.122766	0.0735851	0.0984468	0.078883	GUGAGGAGGGGGCUACCGGAGCUGGGGGGAGCCCUGCUGUCCUUGUCCUGCAGAGACUGUGUUUUGAGGCCCAUGUCAUCGCCCGCCUUUGCAG	-30.2	63.8298	94	0	0	0	0	0	0	0	0
18I_DHX30___ENSG00000132153___ENST00000445061___protein_coding___protein_coding	3	47849079	47849191	+	18I	DHX30	ENSG00000132153	ENST00000445061	protein_coding	protein_coding	.	.	.	.	0.0636161	0.0668571	0.0983571	0.0646607	GUCAGUCGGGCCCACACCUGCUCUCCUGAGCCCCUCCCACCCCCACUGAGUUUCUGUCACCUCCAGCCUGUGGCUAGGGGCUGUAGGUCCACCACACAUUCUGUCUCCCUAG	-30.9	62.5	112	0	0	0	0	0	0	0	0
18I_DNMT1___ENSG00000130816___ENST00000359526___protein_coding___protein_coding	19	10151545	10151749	-	18I	DNMT1	ENSG00000130816	ENST00000359526	protein_coding	protein_coding	.	.	.	.	0.0625392	0.0659314	0.0487304	0.0274216	GUAGGUCAGGCCGAGUCUUCCUCCUGUGGCAGAGGACUUGCCAGCUGGUGGCAGAUGCACUGUGGAGAAGGGCCUGCAUGUGUGGGACAGCACCAGGAUUCCUUCGUUAGGCAUUGUCUCAGGACCUGUCCCUGUUAUGAAGAAAACAGCCCCGGUUGGUCUUACUUAGAAAAGGGGCCUUAGGUAUAACCAGUGACAUUGCAG	-68.5	53.9216	204	0	0	4	0	3	0	0	0
18I_FHOD1___ENSG00000135723___ENST00000258201___protein_coding___protein_coding	16	67238307	67238379	-	18I	FHOD1	ENSG00000135723	ENST00000258201	protein_coding	protein_coding	.	.	.	.	0.131764	0.319722	0.303111	0.259069	GUGAGGCCCCGCAGUGGGCUGGGGGUAAGUGUGUAGCCCAAGCUUCCCUAAACUCCCCCAUGGUGCCUCUAG	-25.3	62.5	72	0	0	1	0	0	0	0	0
18I_FNDC3A___ENSG00000102531___ENST00000492622___protein_coding___protein_coding	13	49191120	49191208	+	18I	FNDC3A	ENSG00000102531	ENST00000492622	protein_coding	protein_coding	.	.	.	.	0.507182	0.548125	0.413318	0.346682	GUAAUUUCCAUUUUGGUAAUAAAUUAUAAUUAAGCUAGAACAGGAAGUAUUCGUCUUGUUAAAUUGCAUUAAUCUUUCCAUCUUUUAG	-10.5	26.1364	88	0	0	1	0	0	0	0	0
18I_GCN1___ENSG00000089154___ENST00000300648___protein_coding___protein_coding	12	120144835	120144922	-	18I	GCN1	ENSG00000089154	ENST00000300648	protein_coding	protein_coding	.	.	.	.	0.16431	0.114667	0.121333	0.196287	GUAAGGCCAGAGCAGGUCCAGUGGCCAGCCUGGGAAUGCUCUAAGGGGCCCUCAGAUCCAGUGGACUCAUUCUGUCCUUUGUUGCAG	-33.1	57.4713	87	0	0	0	0	2	0	2	0
18I_HDAC10___ENSG00000100429___ENST00000483222___protein_coding___lncRNA	22	50250905	50251101	-	18I	HDAC10	ENSG00000100429	ENST00000483222	protein_coding	lncRNA	.	.	.	.	0.0406939	0.245439	0.29948	0.321653	GUGGGGACAGGCAGUGGCAGGCACCACUAGCGAGGGCGUUUGGGAACCCAGGGUGACCACGGCGCAGCCAUGGGGACCGCGCUUGUGUACCAUGAGGACAUGACGGCCACCCGGCUGCUCUGGGACGAGUAAGUGGGACCUGGCCGAGGUGGGGUGCGGGGAGGGACCUCUGAACUGAGCUCCUCAUCUGCCCCAG	-83.5	66.8367	196	0	0	0	0	0	0	3	0
18I_HECTD4___ENSG00000173064___ENST00000377560___protein_coding___protein_coding	12	112192765	112193060	-	18I	HECTD4	ENSG00000173064	ENST00000377560	protein_coding	protein_coding	.	.	.	.	0.107871	0.141637	0.0664068	0.0655627	GUAAGUUGCCUGUUCUCAAGAAGAUGGUGAUGGGGAGAGGAAAGCUAAAUGAAUUCUGGUGAAACUGGCCAAGGAAAAAAAUUCAAAUCACUGAUUCUUUAAUGCAAAUGACUUACAAUUCUCUCCAUAUUUCUAUGUUUGGGGAAUUAGUCUAUAAAGAAUGACCUUCCAAAGUGUGGUGGAAAUGACUUGGGCCCAGUUCUCAUCUAACGUCCCCUGGUGAGAAGGCAAAGCUGCCUGUCCCCAUGUGCAUGGCUAGACCCUGUAUUAACACCCACCCAUCCCUCCUUCUCAG	-72.1	43.7288	295	0	0	0	0	1	0	0	0
18I_INF2___ENSG00000203485___ENST00000330634___protein_coding___protein_coding	14	104712992	104713206	+	18I	INF2	ENSG00000203485	ENST00000330634	protein_coding	protein_coding	.	.	.	.	0.0442944	0.028757	0.029271	0.0415561	GUGGGGCAGCCCGGCGGGACACAGCCUGUCUGGCUAGAGUGGGGUCCCGAGGCCCCUGGCCUUCCUCCGGCAGGAUGGGCAGAGGCACCUUUCGUCGGGCCGACACAGCCAUGUGGGCCCUGCGCUGCUGCGGCUCAGGGAGGGGGACGCCCAGGCCCAUGGAGCCCCUGAGGGAUGCCACGCUGGGGUGACGGGGCCACAUCUGCCAGUGCAG	-111.2	71.9626	214	0	0	0	0	4	0	0	0
18I_INTS8___ENSG00000164941___ENST00000343161___protein_coding___lncRNA	8	94866191	94866311	+	18I	INTS8	ENSG00000164941	ENST00000343161	protein_coding	lncRNA	.	.	.	.	0.316792	0.213617	0.177258	0.231675	GUAAGUUUUAUUAAAAAUUGCUCUAAUUACUAUUGCUGGUUUUUGUAGAAUAUGACUAAAAAUUAUUGGGUACUUCAAAUACUGACUAAAUUAUUAUUUGUUUUUUAAUUUUUUUUUAAG	-11.3	20	120	0	0	0	0	1	0	0	0
18I_KIF5A___ENSG00000155980___ENST00000455537___protein_coding___protein_coding	12	57576151	57576268	+	18I	KIF5A	ENSG00000155980	ENST00000455537	protein_coding	protein_coding	.	.	.	.	0.31606	0.134795	0.225547	0.111068	GUGAGUAAGGAAGGUGUCAGGGACAAUUGGGGCCUGGUGUGGUGAAAGCUGUGCUGGCCCUCACAGAGCUUGUUGCUGGGAGUCUGGCCUUUGAGCUUGGGGUGGGGUUGUUUGCAG	-34.1	57.265	117	0	0	2	0	0	0	0	0
18I_LONP1___ENSG00000196365___ENST00000585374___protein_coding___protein_coding	19	5719833	5720042	-	18I	LONP1	ENSG00000196365	ENST00000585374	protein_coding	protein_coding	.	.	.	.	0.297349	0.205077	0.134522	0.34667	GUUCCCACUGCAGCAGGAGCGUGGUUGCUCCGAGGCCAGCGGACCUGCGACGCCUCUCCUCCUUGGGCACUGUGGGGCCGAGGCCCGGCAAUUGGGGGCCAAUGGCGGGGGUUUUGGGAAGCGAGCAGCCGCGGCGGAGGCGCAUUCUCGGGGGGCGAGGACGCCUCCGAGGGCGGCGCGGAGGAAGGAGCCGGCGGCGCGGGGGGCAG	-106.7	74.1627	209	0	0	0	0	0	0	0	0
18I_MED24___ENSG00000008838___ENST00000501516___protein_coding___protein_coding	17	40032762	40033055	-	18I	MED24	ENSG00000008838	ENST00000501516	protein_coding	protein_coding	.	.	.	.	0.0496246	0.0536997	0.0598396	0.0436109	GUGGGAGGGGCCGAGUGGCUCUCCCUUCUCCAAGGCAGGCCAGCCUGUUGGGGGCAGGAGGGAGGAUUCUUCUGGUUCUCCCUGGGAGAAGUGGGGUUUCUCCUGCUCCAUGAUGGAAAGUGGGUGCCAGUCGUGCACACUUCUGUCAUUGGACCUUACUCCCCUGGUUCUCAGCACAUAGCUGAGCAGUGACUCUGCCAUGCAGUCUCUGACCCAGCCAAAUCCUCAGAGUCCACAGAAGGGUGACGGGGUAUGGGCACCCUCUUAGGCCUCAUCCUUGGCUCUUCCCACAG	-131	58.7031	293	0	0	1	0	1	0	0	0
18I_NRBP1___ENSG00000115216___ENST00000233557___protein_coding___protein_coding	2	27441622	27441707	+	18I	NRBP1	ENSG00000115216	ENST00000233557	protein_coding	protein_coding	.	.	.	.	0.385118	0.0996235	0.0945882	0.156153	GUGAGGUUUCUGCCUUCAUCUGCCCUGGCUGCCCCCAUGCCUUCUCUUCUCUCAGCCCCCAUCUUACUGAGCUCUUCUCCCCCAG	-12.2	58.8235	85	0	0	0	0	0	0	1	0
18I_OPLAH___ENSG00000178814___ENST00000618853___protein_coding___protein_coding	8	144057713	144057855	-	18I	OPLAH	ENSG00000178814	ENST00000618853	protein_coding	protein_coding	.	.	.	.	0.127965	0.0937887	0.0965845	0.0667113	GUAAGAGUCAGGAUCUGGCCGGCCUGGCCUUGCCCUCCGCUUGCCGCCGCAGGCCCAGCCCCUCCUGUCAGCCCUAUCCCUGCUGCCUACUCCUGCUCCCCUGCCUCCAGCCCCCAAGCCCCACACCCUGUCCACCUCCCAG	-32.5	69.7183	142	0	0	2	0	0	0	0	0
18I_PPIL2___ENSG00000100023___ENST00000335025___protein_coding___protein_coding	22	21694817	21694936	+	18I	PPIL2	ENSG00000100023	ENST00000335025	protein_coding	protein_coding	.	.	.	.	0.0606807	0.0430672	0.0812689	0.0835798	GUGAGGGGGCACGAUGCCACCACCUAGGAGGGUCUGGGCUAGUGCACUUUUCCACCCCAAGCCUAGCAUCUGUCCUGCCCGAGGUGCUGCCGGUUAGCCAGCGCCCUGUUGUGCCACAG	-40.6	63.8655	119	0	0	2	0	0	0	0	0
18I_PPP6R1___ENSG00000105063___ENST00000587283___protein_coding___protein_coding	19	55242279	55242375	-	18I	PPP6R1	ENSG00000105063	ENST00000587283	protein_coding	protein_coding	.	.	.	.	0.0950208	0.0971667	0.0688333	0.0782292	GUGGGUGUGCGGGCAAGGCUAAGGCUGGGGGGAGCUGACUUGGGGAAGCCCUGGGCCCCUGGCCCCUCACCCUGACCCCUGCCCCUGCCCCCGCAG	-47.9	73.9583	96	0	0	0	0	0	0	1	0
18I_PRRC2A___ENSG00000204469___ENST00000376007___protein_coding___protein_coding	6	31633989	31634235	+	18I	PRRC2A	ENSG00000204469	ENST00000376007	protein_coding	protein_coding	.	.	.	.	0.0519146	0.0313984	0.0280163	0.0355569	GUAAGGGAUGGGUUUGAGAUUGUGCUUCACUGCACUCUUACUCGUGAAAAUUCUUCUGGGUUAUGUUUUCUCUGUUUUCUUUCCUGUUUCUUUCACUGUGUUUUUACUCCAGAAUUCUCAGUAUUAGUCUCCCAUGUGUCUCCCUUGUUGUCCCCACACCCUGUGUCACCCCACUCUGUCCUGGCUUCCUAUAAUUCCCAAUUCCCACCCAAUUCAUGUUUUGCUUCUGGCCCUUCUCAUCUGUAG	-33.3	44.3089	246	0	0	0	0	0	0	1	0
18I_SEC31B___ENSG00000075826___ENST00000370345___protein_coding___protein_coding	10	100506201	100506320	-	18I	SEC31B	ENSG00000075826	ENST00000370345	protein_coding	protein_coding	.	.	.	.	0.069605	0.0407647	0.0723277	0.0581261	GUAGGCUGGCCCUUCUGUGGGCAUGCUGGGAUGGGAGAGAGAGGGUAGAAGAAUCUCAGCUGCAGCCAUGUGUUUUGGGUUUCAUGGACUGUCCCUAAUGGUGUGUUCCCUCAUAUUAG	-34	52.1008	119	0	0	0	0	0	0	0	0
18I_SZT2___ENSG00000198198___ENST00000634258___protein_coding___protein_coding	1	43425207	43425473	+	18I	SZT2	ENSG00000198198	ENST00000634258	protein_coding	protein_coding	.	.	.	.	0.0498459	0.052094	0.0540827	0.0597105	GUGAGACAGGCCAUCUGUGAGGGCCGCCUCUGCAGAGUCAGCCUUCUCCCCACCAUCCCCUAGAGGUCUGGCUCCCAUAUCCUGAGAUGAUCUUGAUCCCAAAGUCAGGGAGGGGGUGCGGUGUUUAGAUGCUUCAUCAGGCAGACGCUGGUCUGGGAAGGCCUUGUAUGACUCGUGGCUGUCCUCUGUGCCUGCCUCCUUCCCUCCAUGAGGUUCACUCCCUGCCAUGAGGCUGUGCAUUGGACUCAGAGCCCUUCCUCCUUUAG	-91.6	57.8947	266	3	0	0	0	0	0	0	0
18I_TCIRG1___ENSG00000110719___ENST00000265686___protein_coding___protein_coding	11	68050254	68050486	+	18I	TCIRG1	ENSG00000110719	ENST00000265686	protein_coding	protein_coding	.	.	.	.	0.0862716	0.0621034	0.056306	0.0434267	GUGAGUGACCUGGCCACCGACGGCUGGCCCCAGCUCCUGGCUUCUCACAUACCGCUGCUGGCUGGGCGGGUUGCUUCUCUCUGGGCCUCAGUUUCCCCUCUGUAAAGUGGGACUGUCCAAGGAGGUCCCUCGCUGGCCCCCCGUGCAGGGAGGGCUUCAGGCUGCGGCAGGUAGGUAGGGGGCUGGCAGGCACCCACUUGCCGUUGGCCCCCACUGUCUCCUUUGCUUGCAG	-103.4	65.9483	232	0	0	1	0	0	0	0	0
18I_TNS2___ENSG00000111077___ENST00000549700___protein_coding___protein_coding	12	53059971	53060166	+	18I	TNS2	ENSG00000111077	ENST00000549700	protein_coding	protein_coding	.	.	.	.	0.154215	0.867928	0.814364	0.171159	GUAUGGGCAUCCAGGGUACCCUGCCCUGGUGACAUACAGCUAUGGAGGAGCAGUUCCCAGUUACUGCCCAGCAUAUGGCCGUGUGCCUCAUAGCUGUGGCUCUCCAGGAGAGGGCAGAGGGUAUCCCAGCCCUGGUGCCCACUCCCCACGGGCUGGCUCCAUUUCCCCGGGCAGCCCGCCCUAUCCACAAUCUAG	-89.9	62.0513	195	0	0	0	0	1	0	0	0
18I_TRAF7___ENSG00000131653___ENST00000326181___protein_coding___protein_coding	16	2175953	2176048	+	18I	TRAF7	ENSG00000131653	ENST00000326181	protein_coding	protein_coding	.	.	.	.	0.153558	0.0872947	0.0923684	0.0920842	GUAAGGCCUGGGCAUCUGGGUGCAAGGCCAGACUGUGGCCCCGUCUCCCCCGCCUUGCUCAGUGUCUUUGACCUGCCUGUGCCCACCCCUCCCAG	-32.1	66.3158	95	0	0	0	0	0	0	2	0
18I_USP19___ENSG00000172046___ENST00000398896___protein_coding___protein_coding	3	49116162	49116279	-	18I	USP19	ENSG00000172046	ENST00000398896	protein_coding	protein_coding	.	.	.	.	0.195128	0.407308	0.540308	0.292094	GUGGGUGGUGCCCGGCCCCACCACUGUGCCUGUCCUACCCCGUGGGCUCCAUCUCCCUGGCUCAUCUAUCCUGAUGCUCAUUCCUCCUAAGUCCCUGAGUUCAGCCUUUUCCCACAG	-27.3	60.6838	117	0	0	0	0	1	0	0	0
18I_USP5___ENSG00000111667___ENST00000229268___protein_coding___protein_coding	12	6864875	6865163	+	18I	USP5	ENSG00000111667	ENST00000229268	protein_coding	protein_coding	.	.	.	.	0.0736528	0.0554028	0.0600625	0.0466181	GUGAGUAUCCCCAGGAAGCAGGACAGGCCUGGUGGAAUCUGGUCAGUCUACUACACCAGAUCCCUCAUUCAGGCAGCUCUGCCCUCCUCAGGAGUCAGGGGCUUCUUUCCACCUCAACGUGGCAUCUGAGGGUGGGGUUCUCUGACAUGGAGACAGGCUCUGGCCCAGUACCUGCCUCACAUUCCCUGAAACUCCUGUCCUGAGUCUGAGCUGUUGUCUGGAUCUUUGGGCCAUCACUCAAGCAUUCCUCUUCUGUUUCCUUCUCUGACCCCCUCUCUCCUUUCCUAG	-93.9	55.2083	288	0	0	0	0	2	0	0	0
18I_ZC3H7B___ENSG00000100403___ENST00000352645___protein_coding___protein_coding	22	41355602	41355756	+	18I	ZC3H7B	ENSG00000100403	ENST00000352645	protein_coding	protein_coding	.	.	.	.	0.087	0.0907468	0.088513	0.0662338	GUGAGUGGGAUGCCAGGUGGGGGCUCAGGUGGGAUGGGGCCACCCUACCACCACAGGUGUGGAGGCCAACUGAGAGAGGCCAGGGCUCUCCACAGAGGUCACACAGCACACAGGCUGUGCCCUGACCUCUCCCCAACCCUGCUCUGUCCUGCAG	-74.6	64.9351	154	0	0	0	0	0	0	1	0
19I_ARMH3___ENSG00000120029___ENST00000370033___protein_coding___protein_coding	10	102023563	102023674	-	19I	ARMH3	ENSG00000120029	ENST00000370033	protein_coding	protein_coding	.	.	.	.	0.198874	0.120144	0.148423	0.120441	GUAGGUCCCUUGUUACCUCCUCUCUUUGGGGUAAACCACCUCUUCAAAUUUUCUCUGUGUUCUCAGGAACCAGGAGUUAGCAGUCUCAUGCAUUUUUGGUUCUUGUUACAG	-30.5	44.1441	111	0	0	0	0	0	0	0	0
19I_ATP1A1___ENSG00000163399___ENST00000295598___protein_coding___protein_coding	1	116401006	116401129	+	19I	ATP1A1	ENSG00000163399	ENST00000295598	protein_coding	protein_coding	.	.	.	.	0.0875772	0.0916016	0.091374	0.067439	GUGAGUGGGCACCUCUGACCUGACCAGUGUCAGAGCUCCUCAAGCCCCAGAAGACUGAGGCCACACUGCCACCAGCCAUGCAGGUGAAGAGCCAGAGCUCAUCUUCUGUCUUCUGCAUUUCAG	-42.7	56.9106	123	0	0	0	0	3	0	0	0
19I_ATXN2L___ENSG00000168488___ENST00000340394___protein_coding___protein_coding	16	28835187	28835277	+	19I	ATXN2L	ENSG00000168488	ENST00000340394	protein_coding	protein_coding	.	.	.	.	0.315367	0.449744	0.426456	0.128311	GUGAGUCCUGCGCCUGGUCCCUCUGCUCUGGGCUGUGUGCCAGCCCCCUCUGGUGUGCUCAGCACUGGUUCUCCCUCUUUCCUGCUGCAG	-23.5	64.4444	90	0	0	0	0	0	0	0	0
19I_CAPN2___ENSG00000162909___ENST00000433674___protein_coding___protein_coding	1	223771925	223772180	+	19I	CAPN2	ENSG00000162909	ENST00000433674	protein_coding	protein_coding	.	.	.	.	0.0593804	0.0843059	0.0724118	0.043898	GUAAGUGGAUAUUUGGGGAAUGACUCAUUUCAGUUCUCUUGGUAUUAAAGUGGCCUGCCUUUCACCUCGGUGAAAUCAUCUAAACUAGAGACAUGUCUUCCAGGAGUUGAGAAUGAAAUUCCCUCUUUACUAAUUUGAGGGUGAGGAAGAAAGCAUGUAUGGUGGUCAGUGAAGUCAGUUGCUGAACUGAAAAGAGGAUAAUGUGAUCUGUUUCAGCUCACUCACUUGUGACACCCUCUUUUUCUCCCUCCACAG	-66.8	42.3529	255	0	0	0	0	2	0	0	0
19I_CDC42BPG___ENSG00000171219___ENST00000342711___protein_coding___protein_coding	11	64834577	64834848	-	19I	CDC42BPG	ENSG00000171219	ENST00000342711	protein_coding	protein_coding	.	.	.	.	0.109568	0.0605867	0.0488856	0.0226458	GUGAGCCCCAGAGAUGCCCCUGGGGGCUGGCUUGGGCAAGUCACUGACCUUCCGUGAGCUCAGCAUCCCUGCUACUGAAGGUCACUACUGGAGGUGGGGACACCAAGCUCAUGAGAGAUAGUGAUUUCCCUGAGCUCACAGUGGGUCAUUGGCUGAGCUGGAGCUUUGAGCCUGGCUGGGUGGCAUGGGUAGCAGGAUGCUCUGGUAGCAGGGGGUCCCUGAGGCAGCCAGGCCUAGAAAGCAUCUUAUACGGGUGCUCCGUGGCCACCAG	-119.5	59.7786	271	0	0	0	0	0	0	3	0
19I_DNAJC10___ENSG00000077232___ENST00000616986___protein_coding___protein_coding	2	182758890	182759159	+	19I	DNAJC10	ENSG00000077232	ENST00000616986	protein_coding	protein_coding	.	.	.	.	0.226524	0.253383	0.309338	0.101219	GUGAGUAAUUAAAAUAUAUAUCAUUGUAUAAAAUAGAUUCAAAGCCAUUUACCCCCCUUUUAUAUCAAUAGUUAAAUUUACUGUGGGUUAAGGUUCUAGCAUUUUAAAUUACUUAGUAAAGUAUUAUAUUAACCAAGAUAGUACUGUACUUUAUUACAUUGCCCUUCCUUGACAUCAUUUUUAACUUAGAAAGUAUUACAAUAUUAUUGCAUUUCAUAUGUUUGCUUUGGUUUUAUAUAAUGAAAAAUGAUUUUGAUCAUUUGCCACAG	-48.1	25.6506	269	0	0	0	0	0	0	0	0
19I_FLNA___ENSG00000196924___ENST00000369856___protein_coding___protein_coding	X	154357274	154357433	-	19I	FLNA	ENSG00000196924	ENST00000369856	protein_coding	protein_coding	.	.	.	.	0.809157	0.829151	0.844377	0.66283	GUGAGCCCGCCCGCUGUUGGCCGCUGCGGCGCUCGGCACGGGGCUUGGGUUGUGCCUGUGUGCAAGGGCUCGCUGCUUGGGGCGGCGUGUGGGAGUGGGGGCCGCCCCCUUGAGUGACUCACCUGACCUUUCUCCUUGCUCUCUGCCCUCUCACCUCAG	-67	69.1824	159	0	0	0	0	0	0	1	0
19I_GIGYF1___ENSG00000146830___ENST00000275732___protein_coding___protein_coding	7	100687046	100687297	-	19I	GIGYF1	ENSG00000146830	ENST00000275732	protein_coding	protein_coding	.	.	.	.	0.0634582	0.0305976	0.0337689	0.0270279	GUGGGGCGGGGAGGGGGCAUGGCGCAGAGCCGGGCAGGCCAGGGAGGGGAGGCCUGGGCCCUGUCGCUAGAGGGUAACAGAGGCCCACCAGAUAAGCCCUGUCCGAGAUCCCGGUGCUCCUGACCCCUGGUUUCGUUUGUCCCCUUCCUCCCUCCACUGCCUCAGGGCACAGUGGACAAGGCAUGGGGCGGUUGCACAGGGUGGCAGGGGAGGCUGUACUGUUUCUGACCCACACGUUUCCCCUGCUGCAG	-118.8	66.5339	251	0	0	3	0	0	0	0	0
19I_HCFC1___ENSG00000172534___ENST00000310441___protein_coding___protein_coding	X	153960161	153960234	-	19I	HCFC1	ENSG00000172534	ENST00000310441	protein_coding	protein_coding	.	.	.	.	0.124534	0.125164	0.207219	0.125699	GUAGGCCCGGCCCAGCCGACUCCCCUCCUCCCAUAGCCUCCCGCCCCUUCUCACCAACUGCGUUCUCCCACAG	-7.3	68.4932	73	0	0	4	0	1	0	1	0
19I_HDAC5___ENSG00000108840___ENST00000586802___protein_coding___protein_coding	17	44092284	44092380	-	19I	HDAC5	ENSG00000108840	ENST00000586802	protein_coding	protein_coding	.	.	.	.	0.21775	0.304604	0.277865	0.1575	GUAAGGGCUGCUCUCAUGUACCUGUUCUGAGGGUCUGGGAAUCAGGGGUCGGGGGUAGUUCACAGCAGGCCCAGGUGACAGCCACUUCUCCUAUAG	-30.7	57.2917	96	0	0	0	0	1	0	0	0
19I_HUWE1___ENSG00000086758___ENST00000612484___protein_coding___protein_coding	X	53550768	53550900	-	19I	HUWE1	ENSG00000086758	ENST00000612484	protein_coding	protein_coding	.	.	.	.	0.305273	0.28622	0.314045	0.154902	GUACAGAGGGAGGCAAGUGGGAGGGCUCUGGAAAGCUUUAGCCAGAUGAGGCUAUGUUUUCUUACCUUUGUAUUACCUAUAUCCAGUUUACACCCUCUCCACAAUCUCAGUUUUCUUUUUCUUUCCUUCCAG	-32.7	43.9394	132	0	0	0	0	0	0	0	0
19I_INF2___ENSG00000203485___ENST00000330634___protein_coding___protein_coding	14	104713309	104713444	+	19I	INF2	ENSG00000203485	ENST00000330634	protein_coding	protein_coding	.	.	.	.	0.0181259	0.0323852	0.0322	0.0778815	GUGAGGCUGGGCCGGCUGGGCGGGGAGGGGGUGACUCUGGGAUCCUUGUCUGUGCUCCAGCCUCCCCACCACCCCCAGCCCUCUAGGUGGGCUCCAGGGUCCCAUGCCGCUCUCUGAGUGCCCCACGCUCCUCAG	-56.9	70.3704	135	0	0	0	0	2	0	0	0
19I_KIF5B___ENSG00000170759___ENST00000302418___protein_coding___protein_coding	10	32037378	32037519	-	19I	KIF5B	ENSG00000170759	ENST00000302418	protein_coding	protein_coding	.	.	.	.	0.236809	0.292617	0.311433	0.210887	GUAAGUAGAAAAUAACACUGGUUAGGAUUUAAAACCAGCUUAAAAUAUCCUUAUCCAGGUGAUUAAUUAUAAGAUUGCUUCAGGGAAAUUGUUAAGGGGAAAUCAUGUUUGUUUAUAUUUGUUUGUGUAAUUUCCUUGCAG	-23.5	30.4965	141	0	0	0	0	0	0	3	0
19I_KMT2D___ENSG00000167548___ENST00000301067___protein_coding___protein_coding	12	49034666	49034811	-	19I	KMT2D	ENSG00000167548	ENST00000301067	protein_coding	protein_coding	.	.	.	.	0.0771586	0.0938069	0.0768966	0.124448	GUAAGACUCAGGGCUGGAAUGGGGUUGGCCCUUUUCUUUCCCAGUCACACCCCUUCUUGGCUCCCCUCCCUACUUGUCCCACGUCUCUUUGCUUUCCAACUUUCUUAUUGCCAACACUUAUCUUCUGUGCUUUGGUGGACUCCAG	-27.2	51.0345	145	0	0	0	0	8	0	1	0
19I_NCAPH2___ENSG00000025770___ENST00000420993___protein_coding___protein_coding	22	50523166	50523234	+	19I	NCAPH2	ENSG00000025770	ENST00000420993	protein_coding	protein_coding	.	.	.	.	0.172809	0.169971	0.222029	0.238206	GUGAGUAGCCUGGGAUACGUGGGAGGGGGAGACGGUCCCCAGACCCUGCUGAUGUGCCACCCCUGCAG	-22.9	66.1765	68	0	0	1	0	0	0	0	0
19I_PER1___ENSG00000179094___ENST00000581082___protein_coding___protein_coding	17	8149876	8149970	-	19I	PER1	ENSG00000179094	ENST00000581082	protein_coding	protein_coding	.	.	.	.	0.121809	0.139968	0.120766	0.113404	GUAAGUGGUGUGUCCCAAGAGGGAAUGGCCUGGGCCUGGGCUCCCGUGUUGAGGCAGCCUCCUUACUGAAUGCCUCACUGCCUCCACUCUGCAG	-31.2	60.6383	94	0	0	0	0	0	0	1	0
19I_PEX1___ENSG00000127980___ENST00000428214___protein_coding___protein_coding	7	92518042	92518140	-	19I	PEX1	ENSG00000127980	ENST00000428214	protein_coding	protein_coding	.	.	.	.	0.487929	0.0941122	0.0824388	0.154418	GUAGGUGCUAUUGUAAUAUUUGCUGUCAUAUUCUACACUAUAGCAUUGAGUCCAAAGUAGAAAUGAAUGUGCACUAAUGAGCUUUAUUUUCUACACAG	-17.3	33.6735	98	0	0	1	0	0	0	0	0
19I_PLCG1___ENSG00000124181___ENST00000244007___protein_coding___protein_coding	20	41166595	41166678	+	19I	PLCG1	ENSG00000124181	ENST00000244007	protein_coding	protein_coding	.	.	.	.	0.438349	0.159337	0.140964	0.155723	GUGAGGGGUGUGGCACUGGGUUGUGGGGCCUUGCUUGGGUCUGAGCUGCCCUGACCCUGUGUGACUGUUUUGUCCUUGUGAAG	-31.1	59.0361	83	0	0	0	0	1	0	2	0
19I_PPP1R10___ENSG00000204569___ENST00000376511___protein_coding___protein_coding	6	30616998	30617223	-	19I	PPP1R10	ENSG00000204569	ENST00000376511	protein_coding	protein_coding	.	.	.	.	0.202889	0.235209	0.227204	0.211889	GUAAGUUUGCCUACUUUGUCGUCUAGUGGGUAAAAUUUUGCGGAGAGCGUUGGAUCUGGGAAGCGGGAUAGGGAUGGAUGGGUUCAUUUGAGAGCCACGGCUUAAAGCGGUUGCGAUCAGGAUGGGACACAGGUUUGUUUGGGGACAACAAAGAUGGCAUUUGUGAGUGUUUUGAAGCAACCCGUACUGAUUACAUCUUUCUCCCUUGUGUUCCUUUUAUCCCAG	-70.1	47.1111	225	0	0	0	0	2	0	0	0
19I_PPP6R2___ENSG00000100239___ENST00000359139___protein_coding___protein_coding	22	50439857	50439960	+	19I	PPP6R2	ENSG00000100239	ENST00000359139	protein_coding	protein_coding	.	.	.	.	0.129641	0.0587184	0.0475922	0.0637476	GUAACAAAUGCGCUGGCAGGAGGGGGCUGUGCCAGGAAGUGCCUGUCAGGGCCAGGAGGCACCUGUCCCCCAGGACUGAUCCUGUCCUCGUCCUUGUAUGCAG	-41.2	62.1359	103	0	0	0	5	0	0	0	0
19I_PRRC2A___ENSG00000204469___ENST00000376007___protein_coding___protein_coding	6	31634365	31634471	+	19I	PRRC2A	ENSG00000204469	ENST00000376007	protein_coding	protein_coding	.	.	.	.	0.0747453	0.0814717	0.0666792	0.0793491	GUGAGUAAAGCUGAGUGAAAGGACUAUGGUAGAAGGGUUAAGAAUGAGAGGGGCUUCUGAACUGUCAUCUCCUCACUUCUCUUCUGGUUGGUGCUCCCUUCUCCAG	-25.9	48.1132	106	0	0	0	0	0	0	1	0
19I_PTPN23___ENSG00000076201___ENST00000265562___protein_coding___protein_coding	3	47409834	47409927	+	19I	PTPN23	ENSG00000076201	ENST00000265562	protein_coding	protein_coding	.	.	.	.	0.0466667	0.112763	0.0594731	0.0884409	GUUUGUGUGGCCCUGGGGCUGUGGUGCGGCUCGGGUCCAGACAGGCUGGGGUGAUGGGAGCCUGGCCCCACUUUUUCCUUGCCUGUCGCACAG	-43.6	65.5914	93	0	0	2	0	0	0	0	0
19I_RBM5___ENSG00000003756___ENST00000347869___protein_coding___protein_coding	3	50114099	50114179	+	19I	RBM5	ENSG00000003756	ENST00000347869	protein_coding	protein_coding	.	.	.	.	0.225038	0.216413	0.297312	0.152425	GUAAUAGCAGGAAUGGCCAGUAUGUCAUGAUGGGAACUUACCUAAAACUUGAGUCUCAUGGCUUGUCCUCUGUUUCCCAG	-20.7	45	80	3	0	0	0	0	0	0	0
19I_REC8___ENSG00000100918___ENST00000620473___protein_coding___protein_coding	14	24179906	24180009	+	19I	REC8	ENSG00000100918	ENST00000620473	protein_coding	protein_coding	.	.	.	.	0.119699	0.171864	0.151466	0.0734078	GUGAGUGUAUGCAUGUGUGUGUGUGUAUGUGGGGCAGGGACACAGAGACCAGAGGCCCGUACAGGGACUCCCCCGACCUGCCCUCUCCUCGCCUCUUGACCAG	-30.2	61.165	103	0	0	0	0	0	0	5	0
19I_RPS6KA1___ENSG00000117676___ENST00000374168___protein_coding___protein_coding	1	26571925	26572175	+	19I	RPS6KA1	ENSG00000117676	ENST00000374168	protein_coding	protein_coding	.	.	.	.	0.087596	0.089688	0.109284	0.072792	GUGAGUGCCCCUGGCCUGGACCCUUCCCCACUCCUGCAGCCCUAGCACUUGGGCUGAGUGGUGCUUGUCUGAUAGGAAUGGCUCAGCCAGCCCCGCCCCAGGAUGGUCUGGAAAUAGGGACAUGCUCCUGCCUCCAGGAGCUCUACCUUGGGAGUACCCCAUCUGAGGGGGAGACACAGUCUCCCACCGCAGCCCCAGCCCCAGUAUGGAGGCCAGAGUCUGUACCCAGACCGUGCGGGCUUUUCUGCAG	-104.6	62.8	250	0	0	0	0	0	0	0	0
19I_TOPBP1___ENSG00000163781___ENST00000642236___protein_coding___protein_coding	3	133649633	133649779	-	19I	TOPBP1	ENSG00000163781	ENST00000642236	protein_coding	protein_coding	.	.	.	.	0.100788	0.14813	0.187384	0.0964315	GUUUUUUUCGUUUUUAAUUCAAAGCAAUUUCUACUACAUAAUUUUUCUUAAAAUUGCAUAUCCACGCAGUUCUGGAAACUGCAUGACAAGUGGGAUGAUGGUCUUUAUAGCUUGCACUAAUACAUAACUAUGUGCUAUUUUUGUAG	-21.9	31.5068	146	0	0	0	0	1	0	0	0
19I_UNC13D___ENSG00000092929___ENST00000412096___protein_coding___protein_coding	17	75836429	75836571	-	19I	UNC13D	ENSG00000092929	ENST00000412096	protein_coding	protein_coding	.	.	.	.	0.0563169	0.0707887	0.086838	0.0488169	GUCAGUGGCUGCCUUCCUCUUCCUCGGUGGGGUCAGGGAUGAGGGAGCAGCUGGGGUGCCUGCAGGAGUGGGAGAAUUGUUGGAGGAGUGAGUGCAGUGUGGGGCAGCAGGCACUUUCGACACAGCUCUUUCCAUCUUGCAG	-56.5	59.8592	142	0	0	0	0	0	0	0	0
1I_ABCD4___ENSG00000119688___ENST00000496015___protein_coding___lncRNA	14	74289285	74289482	-	1I	ABCD4	ENSG00000119688	ENST00000496015	protein_coding	lncRNA	.	.	.	.	0.107249	0.0820203	0.0801269	0.0499848	GUGAGCUGGUCCUCCUUAGGUCAUGUCCUCUCCUUCUGUCAUGGUUGUCCCUGCUCUACCUGACUGUGGCCUCAUCUGUGCCCUUGGGGAGAGGCUCCAGCCAGGCCGCUGAUUCAAGGAAGAGGGGCUCCUCUCCUCUUCCUUUGACUGUUUUGGGGUCUGUACCCAGAUCUCACCUCAUUCUUUCUGUCCUUAAG	-64.4	54.8223	197	0	0	0	0	1	0	0	0
1I_AC004846.2___ENSG00000258944___ENST00000556578___antisense___antisense	14	73272708	73272801	-	1I	AC004846.2	ENSG00000258944	ENST00000556578	antisense	antisense	.	.	.	.	0.0593548	0.0224086	0.0302796	0.0276774	GUGGGUUUUUGAAAGAGCUAAUGUAUUCCAGAAGAUAACUCCCUUUGCCAGCCAGAGAGAGGAAGCCAAGAGUCCAUCUUCCUUUCUCCCUAG	-18.9	46.2366	93	0	0	0	0	0	0	1	0
1I_AC005277.1___ENSG00000263707___ENST00000582915___antisense___antisense	17	12990406	12990533	-	1I	AC005277.1	ENSG00000263707	ENST00000582915	antisense	antisense	.	.	.	.	0.312606	0.265236	0.190024	0.232189	GCAAAGUGAGCCUCUCCCGCACCACCCCGACCCUGCAAAGGACGUUCCUGACCAGCCUUGGAUGGAGAGGUGGGUGUUUUCUGGCAUGGAGGCUGAAAGUGGAUCAAAAGAGGCACAAAGUCAAAAG	-34.4	55.1181	127	0	0	0	0	0	0	5	0
1I_AC005339.1___ENSG00000268565___ENST00000598070___antisense___antisense	19	4655022	4655191	-	1I	AC005339.1	ENSG00000268565	ENST00000598070	antisense	antisense	.	.	.	.	0.0290947	0.0228107	0.0147337	0.00976923	GCCAGGGAGAGGCGAAAGGGAGUGGAGAGGACUGUGGUGAAAGGGAGAGGGGCGGCCCCUGCACAGCUUCACCAGGCGUCAGUGCAGGCUCAGACGGCCGGACUGGCGAGUUUUCAAGAGAAACUCCAAAUCCAGACAGGUGUGUGUGAUCUCUUGGUUUUAAAUGCAG	-55	57.3964	169	0	0	0	0	1	0	0	0
1I_AC005746.1___ENSG00000266934___ENST00000589244___lncRNA___lncRNA	17	61383396	61383495	+	1I	AC005746.1	ENSG00000266934	ENST00000589244	lncRNA	lncRNA	.	.	.	.	0.0528485	0.0695556	0.0447677	0.0172929	GUGAGCCUGGGCACAGUGCUGUCUCCUCAGGGUCAGGGAGACACUUUCAGAAGGAGUAGGGGCACUAACUCACCACCCCCACCCCUGUUGAACCCCCAG	-32.1	60.6061	99	0	0	0	0	0	0	0	0
1I_AC007036.2___ENSG00000230751___ENST00000415934___lncRNA___lncRNA	7	30141201	30141312	+	1I	AC007036.2	ENSG00000230751	ENST00000415934	lncRNA	lncRNA	.	.	.	.	0.0334685	0.0174505	0.0249099	0.0201892	GUCAGGAGUUCGACACCAGCCUGGCCAGCCUGGUGAAACCCCGUCUCUACUAAAACCACAAAAAUUAGCUGGGCGUGGUGGUGGGCGCCUGUAAUCCCAGCUACUUGGGAG	-37.6	56.7568	111	0	0	0	0	1	0	0	0
1I_AC008750.1___ENSG00000254760___ENST00000532473___antisense___antisense	19	51414535	51414711	+	1I	AC008750.1	ENSG00000254760	ENST00000532473	antisense	antisense	.	.	.	.	0.00653409	0.00528409	0.00114773	0.00151136	GUGAGCAUUUCCCAUCCACGCAGGGCUCACGAAGCCCGCUCAUCACUCGGCAUUAAGGCUUCCGGUUCCCAUGGCGGACAUUGUAUCUGCAACCCCUCUGUUUACUUUUAGGAAACCCUGCCACACCCCGGCCCAGGUGUUAGGACUUCCCAUUGUGUUUUCCUGUCUACAUACAG	-39.7	53.9773	176	0	0	1	0	0	0	0	0
1I_AC010271.1___ENSG00000268366___ENST00000599050___antisense___antisense	19	40443778	40443872	+	1I	AC010271.1	ENSG00000268366	ENST00000599050	antisense	antisense	.	.	.	.	0.0142872	0.129798	0.0758191	0.0542128	GUGCGUCUUGGAGUCCCAAGAAUCCUUGACCCUAGUUCUCUCGCUUCUCCAAAUACUCAGAAUCUCAGCUCCGUACCUCUCACACCUUUUCCAG	-10.7	50	94	0	0	0	0	0	0	0	0
1I_AC011476.3___ENSG00000267265___ENST00000586845___antisense___antisense	19	55006289	55006416	+	1I	AC011476.3	ENSG00000267265	ENST00000586845	antisense	antisense	.	.	.	.	0.0500551	0.0335276	0.0139449	0.039748	GUAGCAUCAGGUGUGCCAUUUCAGUGACUGGGCACAGCCCAGGCACCCACAUCUCUCUGCAGCGCCUAUUCUUGGAACACCAGAGACCUCUACACUAUUUUCUGUUGCUUUUUUCCUUCAUUUUCAG	-31	48.8189	127	0	0	35	0	15	0	0	0
1I_AC011476.3___ENSG00000267265___ENST00000593060___antisense___antisense	19	55006299	55006416	+	1I	AC011476.3	ENSG00000267265	ENST00000593060	antisense	antisense	.	.	.	.	0.0507949	0.033906	0.0139744	0.0404274	GUGUGCCAUUUCAGUGACUGGGCACAGCCCAGGCACCCACAUCUCUCUGCAGCGCCUAUUCUUGGAACACCAGAGACCUCUACACUAUUUUCUGUUGCUUUUUUCCUUCAUUUUCAG	-25.6	48.7179	117	0	0	5	0	4	0	0	0
1I_AC022098.3___ENSG00000267783___ENST00000590715___antisense___antisense	19	14119191	14119308	+	1I	AC022098.3	ENSG00000267783	ENST00000590715	antisense	antisense	.	.	.	.	0.425402	0.258538	0.127	0.14006	GUAAGGUUUAGUAAAAUUUAAUAAAAGCAUUGCUGUUUGUGUGUUGGGAUCACGAUGUUAAUUUCCUGUGGGUCAAGGGCAAAGUCUGAAAAAUCACUCAUUAUAAUCUAUCUGCAG	-12.9	35.0427	117	0	0	0	0	2	0	0	0
1I_AC093249.6___ENSG00000261840___ENST00000568500___antisense___antisense	16	30697931	30698135	-	1I	AC093249.6	ENSG00000261840	ENST00000568500	antisense	antisense	.	.	.	.	0.251618	0.244034	0.174284	0.198926	GUAACUGGAGGGUGGGGGAACGGGGAGGCUCGCGUGCUAGCGUAGGGUGCAGCACGGUGCGCAAGGCAGCCUGGGAGGUGUAGUCUCCCAGAGGCUGCGCGCUCGCCCUUCCUCGGAGCGCCUUUACCGUUUGCCCCUAGAUCUACCUGGGGCUGCAUUGCGGCUGCCAGCUCGGACCACCGCCACCUCCCUUUUUAUUUACAG	-90.1	64.2157	204	0	0	0	0	0	0	3	0
1I_AC106782.1___ENSG00000258130___ENST00000549390___protein_coding___protein_coding	16	30204855	30204960	-	1I	AC106782.1	ENSG00000258130	ENST00000549390	protein_coding	protein_coding	.	.	.	.	0.462352	0.368171	0.362467	0.390486	GUGAGGGCAGCAGCUGCGAGGAAGGGGCUGGUGCCCAGGGGCUGGGACUGAUCCUUUGUUCCACUCACAGGCCCCCACCCCUCUGUGGGGCCAUCCCUGCCUCAG	-50.3	67.619	105	0	0	0	0	1	0	0	0
1I_AC116021.1___ENSG00000254639___ENST00000530049___lincRNA___lincRNA	11	46238505	46238738	+	1I	AC116021.1	ENSG00000254639	ENST00000530049	lincRNA	lincRNA	.	.	.	.	0.626489	0.750781	0.686794	0.576094	GUAAAAGAUUUGAACAAUGCCCGGAAAGAAAUAGCUGGACCUAAGAAACAGACUAAUAAUAGCUGCCAGCUAGAGCUCCACUCGUGUGCUCAGCGCCUUUAGGAACAAUAAUAACGACCACAGCCAUAGUAGCCACCAUUUAUUGAGCGCUUACUCUGUGCCAGGUGCUGUGUUAAGCGCUUUGCAGGCAACAACCCUCGGAGGUAAGUACCAUUAUCAUCCCUAUUUUGCAG	-53.1	45.9227	233	0	0	1	0	1	0	0	0
1I_AC133555.3___ENSG00000258150___ENST00000551411___protein_coding___protein_coding	16	29465506	29465611	-	1I	AC133555.3	ENSG00000258150	ENST00000551411	protein_coding	protein_coding	.	.	.	.	0.462352	0.44961	0.462324	0.392724	GUGAGGGCAGCAGCUGCGAGGAAGGGGCUGGUGCCCAGGGGCUGGGACUGAUCCUUUGUUCCACUCACAGGCCCCCACCCCUCUGUGGGGCCAUCCCUGCCUCAG	-50.3	67.619	105	0	0	0	0	1	0	0	0
1I_AC243836.1___ENSG00000229484___ENST00000416696___lincRNA___lincRNA	1	12527792	12528051	+	1I	AC243836.1	ENSG00000229484	ENST00000416696	lincRNA	lincRNA	.	.	.	.	0.0109498	0.00856371	0.00877992	0.00604633	GUGAGUGGACUUUCCAGCGCGGGCUGGAGGUGAUCUCAAAGGGCACAAGGGUUGGAACUGAACCAGCCAUGCCAGGGGACGCGGGUUUGGUCGGAGCCCUGUGGGAAGGGAAGGCCCCUCUGCUCCAGGCCCUCCAGGAUCUCCAACCAUGGCCCAAAUGGCCACCAUGAUGAUGCCCACCUACGGGCUUUGGUGCUUCGGGAGUGUCUUGCUGGGUGAAGGGCAGGUCGCUAUCAGAUGCAUCUGUUUAAUUUUAGAG	-100.2	58.6873	259	0	0	1	0	0	0	0	0
1I_ACAD10___ENSG00000111271___ENST00000503490___protein_coding___lncRNA	12	111715687	111715820	+	1I	ACAD10	ENSG00000111271	ENST00000503490	protein_coding	lncRNA	.	.	.	.	0.0943008	0.0634361	0.122857	0.0484812	GUACUUUUCUUGCACUGCAUGGCAGAUGAGGAUAUUUUGAAGCCCAAAUGCAGAACUCAUUAGAAAGAAAGAAUGUCUGCUCAGAUCUGUCCUCCAGGGCUGGUUUGAGUUUUCUUUGUUUUCAAACUUGCAG	-33.1	41.3534	133	0	0	0	0	0	0	2	0
1I_ACD___ENSG00000102977___ENST00000602945___protein_coding___lncRNA	16	67658832	67658927	-	1I	ACD	ENSG00000102977	ENST00000602945	protein_coding	lncRNA	.	.	.	.	0.0696316	0.199221	0.0384632	0.110989	GUCAGUCUGGGGAUUUGCUUGGGAGAUGUCAGGGUGAGGAGUUGGGCAAGGGUCAUAUCCCACAGGACAUGAGAGUAAACGGGCCUGUCCUACAG	-26.9	54.7368	95	0	0	0	0	0	0	1	0
1I_ACTB___ENSG00000075624___ENST00000464611___protein_coding___protein_coding	7	5527611	5527732	-	1I	ACTB	ENSG00000075624	ENST00000464611	protein_coding	protein_coding	.	.	.	.	0.907769	0.899041	0.857992	0.785975	GUUGCGUUACACCCUUUCUUGACAAAACCUAACUUGCGCAGAAAACAAGAUGAGAUUGGCAUGGCUUUAUUUGUUUUUUUUGUUUUGUUUUGGUUUUUUUUUUUUUUUUGGCUUGACUCAG	-18.6	33.8843	121	0	3	1	2	7	2	3	2
1I_ACTG1___ENSG00000184009___ENST00000575842___protein_coding___protein_coding	17	81510833	81510926	-	1I	ACTG1	ENSG00000184009	ENST00000575842	protein_coding	protein_coding	.	.	.	.	0.0666022	0.0494409	0.0834946	0.0571183	GUGAGUCGAGGGGUUGGUGGCCCUCUGCCUGGCUCGGGAGAGCUGACUGGGGGGCGCUCUGUGAGCUGAAGCCGUGCCUGGCUGUCUUUGCAG	-38.2	66.6667	93	0	0	0	1	0	0	7	0
1I_ADH5___ENSG00000197894___ENST00000503130___protein_coding___protein_coding	4	99076552	99076703	-	1I	ADH5	ENSG00000197894	ENST00000503130	protein_coding	protein_coding	.	.	.	.	0.0821391	0.139596	0.148205	0.0606821	GUAAGAGACUGACUUGGGUUUUUUGCUUCUGCCUUCUAAUUUAAUUCAGUGAAACUUUCCUGGAAUAGUGAAAUUGGCCAAUCUGUAUGAAACCCAGUGAUUCUCUUGACUCUGGUAGAAUGAGUACUUUAUAAACUUUCUUUACUCCUAG	-36.1	36.4238	151	0	0	0	0	0	0	2	0
1I_AGAP3___ENSG00000133612___ENST00000473140___protein_coding___lncRNA	7	151116650	151116792	+	1I	AGAP3	ENSG00000133612	ENST00000473140	protein_coding	lncRNA	.	.	.	.	0.0620141	0.110352	0.100028	0.0397113	GUGAGGGUUGGGGGUCCCGUGGAGGAAGCUGCUGUCCUCUGGCCUGGGCUUGGGGAGGGCAUCAUAGGUGACACAGGCAGCAGUGGUUGGGACAGGUGUGUGUGCCACCCUGGCCCUGACGGGGCGGCUCUGUCUUCCGCAG	-60.9	66.1972	142	0	0	0	0	0	0	0	0
1I_AKAP8L___ENSG00000011243___ENST00000397410___protein_coding___protein_coding	19	15380430	15380516	-	1I	AKAP8L	ENSG00000011243	ENST00000397410	protein_coding	protein_coding	.	.	.	.	0.141465	0.0895116	0.0833605	0.0950698	GUGAGGCACUGGUCCGGGCCUGCCCUGUCCCCAGCUUAGUCCCCGCCUGUGCUCCCUCCCUUCAGUGUCCGCGCCCCUCCCCACAG	-22.5	70.9302	86	0	0	0	0	0	0	1	0
1I_AKT1S1___ENSG00000204673___ENST00000599525___protein_coding___protein_coding	19	49873302	49873469	-	1I	AKT1S1	ENSG00000204673	ENST00000599525	protein_coding	protein_coding	.	.	.	.	0.0686108	0.156335	0.179108	0.147497	GUGAGAAUCCUGGGGAGUAGCAGGUUUGGGGAGGACACACAGCACCGCUGGGACAAGGUGGGUGGAGGGUGGUGAGUGCCAUCCAGGGGACGGGCGGGCACUCUGAGUGGGUGGCGAUGAUGUAGGCCGCCAAGCCUCAGCCCCCUCUGUCCUGCUCUGGCCCGCAG	-70	65.8683	167	0	0	0	0	0	0	0	0
1I_AL160004.1___ENSG00000226920___ENST00000434311___lncRNA___lncRNA	1	229440566	229440825	-	1I	AL160004.1	ENSG00000226920	ENST00000434311	lncRNA	lncRNA	.	.	.	.	0.031417	0.0449151	0.012973	0.030332	GUAUGUUUGGAAGAGCAGGUUAAUGGAGCUGUUUGUAAAUCAAAGGGAAGAAAUUAGCAGCCUGUUCUUUUUCUCUUUGCAGCUUGUAUGUUAGGACAGCAUUAGGGUCUGGGUUAGGAACAUGUUGGAAGGUACUAAGAGAAGUUAGGAAGAGCAGCUUGUCAGAUGGCCAGUAAGAAACCGCUGAGUACUUGUAUCGUAAGAUGAGGCUUUGCUUUUACGUGGAGGUCAGCUGUCAGUGUUCACGUCUCACCUGUAG	-63	44.0154	259	0	0	1	0	0	0	0	0
1I_AL162586.1___ENSG00000225032___ENST00000425991___antisense___antisense	9	127818385	127818599	+	1I	AL162586.1	ENSG00000225032	ENST00000425991	antisense	antisense	.	.	.	.	0.0071215	0.00235514	0.00248131	0.0168738	GUAGGUAGGGCCACGCGGCAUGGGCAGCUGCUCUUCACCCCACCCCACCUGCUGCCUUCAAAUAUCGGCUAGAAUUAAGAGUUCCCACCCCUGAGUCCUCACAGUGGAAAGAAAGACAUGGACCUGUCUGGGGCAGAGGAGGAGGACAGGGCCACAUCCUUGUCAGUGUCCCUGAGCAAUGCCUUCUCUGUCUCUCCCUCUCCCGUGCACCCAG	-64.7	58.4112	214	3	0	0	0	0	0	0	0
1I_AL357079.1___ENSG00000237950___ENST00000445226___antisense___antisense	1	43944474	43944648	-	1I	AL357079.1	ENSG00000237950	ENST00000445226	antisense	antisense	.	.	.	.	0.175489	0.351109	0.261345	0.100833	GCCAGACCAAAGGUGAUCUCCAGGAGAUUUGGAUGUUAGUGCAGGAUAGCUCAGAGCCAAGUGGCAGAUAAGUCUUUGGGAGCCAGAAGGGCUCUUUCUUCUCUAAGGAACAAGUGUAGACCUAUAGGGGCAAGAACCUGUGGCAACCCUGGGAGAGGUCUGCAGAUUCAGGAG	-50.2	51.1494	174	0	0	0	0	0	0	0	0
1I_AL713998.1___ENSG00000227706___ENST00000412872___lincRNA___lincRNA	6	67888821	67888910	-	1I	AL713998.1	ENSG00000227706	ENST00000412872	lincRNA	lincRNA	.	.	.	.	0.227236	0.0871685	0.114202	0.202472	GUAAGCUGCCUCGGUCUCUCCUCAUCUCUCCCUCUCUUUUUCUCUUUUCAAAAUUGAGACAAAGAACCUUCCUCUUAUCCGUGUUUCAG	-8.1	43.8202	89	0	0	8	0	0	0	0	0
1I_AL732372.2___ENSG00000237094___ENST00000642074___pseudogene___lncRNA	1	494898	494991	-	1I	AL732372.2	ENSG00000237094	ENST00000642074	pseudogene	lncRNA	.	.	.	.	0.117032	0.00941935	0.0076129	0.0307742	GUGAGUUCUAUAAUUAUUUUAUUAUAUAUUACAGUGUAAUAAUGGAAAUAAAGUGCCUAAUAAAUGCAAAUGUGCUUACAUCUUUUGGCCCAG	-9.6	27.957	93	0	0	0	0	0	0	0	0
1I_ALDH3B2___ENSG00000132746___ENST00000349015___protein_coding___protein_coding	11	67663399	67663661	-	1I	ALDH3B2	ENSG00000132746	ENST00000349015	protein_coding	protein_coding	.	.	.	.	0.0344275	0.0320534	0.0532977	0.0333206	GUGGGUCCCUGCCCAUUUCCACCCCUAGGGAAGCUUGGCUUUGGUACCCCAGACCCAGGAAGUCCCUUCACUCACUGUUCAACCUUGAUCCACACCCUGGGCCUCUCAAGGCCUCAGUUUCCCUAUCUGUAAAAUGGCUCUGUGAGUGGCCUGGCUCUCUCUGAGCUCCCUGCCAGCUGUGUGCCCUGGCCGGGGCAGUGGGCUGCUGCUGGGGCUCCAUGGGCUGCCUGGUCUCAGGCCCUUGUUCUCUGUGCCCACACAG	-100.7	61.0687	262	0	0	0	0	0	0	2	0
1I_ALKBH6___ENSG00000239382___ENST00000481257___protein_coding___lncRNA	19	36010783	36010893	-	1I	ALKBH6	ENSG00000239382	ENST00000481257	protein_coding	lncRNA	.	.	.	.	0.141027	0.0564	0.0767455	0.0783727	GUAACCACACACCCUCGGCCCGUGUCCCCCCACUCAGACUUCUGAGCUGUGCUGGGGCAGGGGACUCUGUACCCACCCUCACUCAUUAGGCAGCCACAUCUCCCAAACAG	-25.6	60.9091	110	0	0	0	0	1	0	0	0
1I_AMIGO2___ENSG00000139211___ENST00000429635___protein_coding___protein_coding	12	47079065	47079146	-	1I	AMIGO2	ENSG00000139211	ENST00000429635	protein_coding	protein_coding	.	.	.	.	0.454025	0.417975	0.118951	0.286037	GUAAGGUAUGGCUCUUAUGGGUUAACUAGUGGUAGUCAGUUUCUGCUUUUUACUCCCUCUGAAUUAUUAAUUGUUUGCCAG	-13.2	38.2716	81	0	0	0	0	0	0	1	0
1I_AMIGO2___ENSG00000139211___ENST00000550413___protein_coding___protein_coding	12	47079065	47079141	-	1I	AMIGO2	ENSG00000139211	ENST00000550413	protein_coding	protein_coding	.	.	.	.	0.423711	0.387697	0.116118	0.304487	GUAUGGCUCUUAUGGGUUAACUAGUGGUAGUCAGUUUCUGCUUUUUACUCCCUCUGAAUUAUUAAUUGUUUGCCAG	-11.8	38.1579	76	0	0	0	0	1	0	0	0
1I_ANAPC5___ENSG00000089053___ENST00000545218___protein_coding___lncRNA	12	121318154	121318276	-	1I	ANAPC5	ENSG00000089053	ENST00000545218	protein_coding	lncRNA	.	.	.	.	0.276303	0.426525	0.287721	0.0520328	GUAAGCCGAUCUCUGUUUUUAUAGCACAUAUUUGUGCUCAAGAGCUGGUGAGUCUGUGACUACGUUUGAGUAUUGAAAGGAUAAUAAUGAGUUUUCAUUUGUUCAUAUUGACGUCUGGAAAG	-21.4	36.8852	122	0	0	0	0	0	0	1	0
1I_AP001893.1___ENSG00000254694___ENST00000532866___antisense___antisense	11	126208872	126208927	-	1I	AP001893.1	ENSG00000254694	ENST00000532866	antisense	antisense	.	.	.	.	0.275473	0.210709	0.2318	0.182	GUGAAAAACUCCUGGAGAAUCCACCCAUUCUGCCAUUCUAGUGUUUUCUCUUGAG	-10.2	43.6364	55	0	0	0	0	0	0	0	0
1I_AP003119.2___ENSG00000255100___ENST00000527778___antisense___antisense	11	76782856	76782984	-	1I	AP003119.2	ENSG00000255100	ENST00000527778	antisense	antisense	.	.	.	.	0.101016	0.0610625	0.0300234	0.0643672	GUAUGUGUGUGUAUGACUGUGUGUGUGGAAAGAGAGAGGGAAUUAGUUGCUAGUAAGAAAGAGAUUUGGUGGGUGGGUGAGGGCUUCCUCUUUGCUUGUUCACCGCCCCUCCCCAUUUUUUUUUAAAG	-28	45.3125	128	0	0	0	0	2	0	0	0
1I_AP1G2___ENSG00000213983___ENST00000554816___protein_coding___lncRNA	14	23567350	23567450	-	1I	AP1G2	ENSG00000213983	ENST00000554816	protein_coding	lncRNA	.	.	.	.	0.00552	0.02125	0.02577	0.00274	GUAAAAUGCGGGCGCAAUUUUAGGGUACCUGUGGGACCCGGGCUCUUAGGGUCUUGACACAGGACGGGCCUGGGCCGAAAGCCCAGGCACGCCCGACCAG	-47.9	63	100	0	0	0	0	1	0	0	0
1I_APEX1___ENSG00000100823___ENST00000216714___protein_coding___protein_coding	14	20455394	20455577	+	1I	APEX1	ENSG00000100823	ENST00000216714	protein_coding	protein_coding	.	.	.	.	0.00582514	0.00927322	0.0081694	0.084377	GUACAAGGCACUAUGAAAUGAUCUAGUUUCGUGGGUGAGGGGCUGAAGGGCCUAUGAUGCACGGAGGCGGGGAAAGGAUUUAGAGAUAACGUGGUUUGAAAGGCGGGACCUGGUGCGGGGACGCUCUUGGGAGGAGUCUUCUCCCCAGCCUUAGCUGGUUUCAUGAUUUCUUUGCGUCUGUAG	-60.6	53.0055	183	0	0	0	0	1	0	1	0
1I_APEX1___ENSG00000100823___ENST00000556296___protein_coding___lncRNA	14	20455703	20455801	+	1I	APEX1	ENSG00000100823	ENST00000556296	protein_coding	lncRNA	.	.	.	.	0.0123469	0.0135306	0.0532551	0.051398	GUAAGGGAAUGAAAUCAGCCCUUCUUCCUAGAAGCUGCGGCGGGGGUGUUUGUCAUUCCCUUGAUGUACGGUAAGUACGGGCCGACUCAUUUUUGCAG	-31.3	51.0204	98	0	0	0	0	0	0	4	0
1I_APEX1___ENSG00000100823___ENST00000557344___protein_coding___protein_coding	14	20455389	20455577	+	1I	APEX1	ENSG00000100823	ENST00000557344	protein_coding	protein_coding	.	.	.	.	0.00577128	0.0091117	0.00801064	0.082516	GUAGGGUACAAGGCACUAUGAAAUGAUCUAGUUUCGUGGGUGAGGGGCUGAAGGGCCUAUGAUGCACGGAGGCGGGGAAAGGAUUUAGAGAUAACGUGGUUUGAAAGGCGGGACCUGGUGCGGGGACGCUCUUGGGAGGAGUCUUCUCCCCAGCCUUAGCUGGUUUCAUGAUUUCUUUGCGUCUGUAG	-60.6	53.1915	188	0	0	0	0	1	0	1	0
1I_APH1A___ENSG00000117362___ENST00000493092___protein_coding___lncRNA	1	150269301	150269396	-	1I	APH1A	ENSG00000117362	ENST00000493092	protein_coding	lncRNA	.	.	.	.	0.386611	0.888011	0.873347	0.566411	GUAAGAACAAUACCCGUCCCUAUCUCCCUGCGCCCCAUCCUGUGCUCUCUUUGUAUUUGUCCCUUAGAUUCAAACAGGAUCUACCCCCUCUGCAG	-10.7	50.5263	95	0	0	0	0	0	0	1	0
1I_APOO___ENSG00000184831___ENST00000634086___protein_coding___protein_coding	X	23833510	23833606	-	1I	APOO	ENSG00000184831	ENST00000634086	protein_coding	protein_coding	.	.	.	.	0.967729	0.844323	0.901354	0.84601	GUAAACAUUGGAAACUCCAUAGAAUAAAUCAGUAUUUCUACAGAAAAAUGGCAUAGAAGUCAGUAUUGAAUGUAUUAAAUUGGCUUUCUUCUUCAG	-11.4	30.2083	96	0	0	0	1	0	0	0	0
1I_AQP3___ENSG00000165272___ENST00000297991___protein_coding___protein_coding	9	33442211	33442300	-	1I	AQP3	ENSG00000165272	ENST00000297991	protein_coding	protein_coding	.	.	.	.	0.218146	0.145135	0.102157	0.133989	GUGAGUACAGCCCCCACCCAGCUCACCCCAGCCUGCCUCUCCUCUGCCCUGCCCCCCAUGUCCCUGACUAUGAGUGUCUGUCCCCCCAG	-8.3	66.2921	89	0	0	0	0	1	0	0	0
1I_ARF4___ENSG00000168374___ENST00000495354___protein_coding___lncRNA	3	57596805	57597073	-	1I	ARF4	ENSG00000168374	ENST00000495354	protein_coding	lncRNA	.	.	.	.	0.122437	0.107892	0.138201	0.0668881	GUGAGUGAGGGGCUGCGAGUCAGGCGGGACCUGGGAAAGGCAGGGUCUCCACAAUUGGGGUGGCCUCUGGGCCUGUUUUUUUCCUCCGCCCGCUGUGGUGGGGGAGGGGCGCCGGGUCGGGGGUCGGAAGGAAUUCUUAAGGGGGAACAAUGGAGCGGAGGGUGAGCGAUCCCCCCCGCCCCCGAUCUGUCGCCAGACGAGACAGGGACAGGGCUUCGGGCAAGAUUUCUUUCUGGACUCGGCUUUUUCUCCUUGAUCUUAUUGAAAG	-114.3	61.5672	268	0	0	0	0	2	0	0	0
1I_ARF6___ENSG00000165527___ENST00000298316___protein_coding___protein_coding	14	49893157	49893255	+	1I	ARF6	ENSG00000165527	ENST00000298316	protein_coding	protein_coding	.	.	.	.	0.35552	0.421163	0.450878	0.147398	GUAACCCCUUGGGCCGAGCUGGAAAGGCGGGCCACCUCGGUCUUCGCUCCUUUGUGGAGCUCUGGCAGUAACUCCCCUCCCUCUCUGUUUCUCUGCAG	-28.7	61.2245	98	0	0	5	0	1	0	0	1
1I_ARHGAP11A___ENSG00000198826___ENST00000543522___protein_coding___protein_coding	15	32615607	32615804	+	1I	ARHGAP11A	ENSG00000198826	ENST00000543522	protein_coding	protein_coding	.	.	.	.	0.405665	0.449655	0.398893	0.441574	GUAGAGGCAGGCUGAUGGGGGAGGGAACGAGCAGCCUGUGAGACGGGGUGACGGCGGCUACCAGCCCGGGCGGGCACCGGGACUGGAAGAGUUGCCUGAGCAGCCGGCUGGUCCGGCGGCCAGGCUAGGGCGGGGGCGAGCGCCCAGUUGAGCCUGCUGGGGCUGGAGGAGCGAGAAGGGUUUUCUUCACAUUUCAG	-91.2	68.5279	197	2	0	0	0	1	0	0	0
1I_ARHGDIA___ENSG00000141522___ENST00000400721___protein_coding___protein_coding	17	81868943	81869172	-	1I	ARHGDIA	ENSG00000141522	ENST00000400721	protein_coding	protein_coding	.	.	.	.	0.654376	0.561681	0.518271	0.556939	GUGAGUGGGGCCCCGGGCAGGGCAGAGGGGGCCGCUUGGGUGCGUGCUGCCAGGCGGGGAAGCGGGGCCGCUGACCGCCCUCUUCCUUGUGCCGCAGUUGACAAGACUGACUACAUGGUAGGCAGCUAUGGGCCCCGGGCCGAGGAGUACGAGUUCCUGACCCCCGUGGAGGAGGCACCCAAGGGUAUGCUGGCCCGGGGCAGCUACAGCAUCAAGUCCCGCUUCACAG	-112.2	68.1223	229	3	0	0	0	0	0	0	0
1I_ARHGDIA___ENSG00000141522___ENST00000583868___protein_coding___protein_coding	17	81868943	81869055	-	1I	ARHGDIA	ENSG00000141522	ENST00000583868	protein_coding	protein_coding	.	.	.	.	0.991759	0.910536	0.83133	0.890455	GUAGGCAGCUAUGGGCCCCGGGCCGAGGAGUACGAGUUCCUGACCCCCGUGGAGGAGGCACCCAAGGGUAUGCUGGCCCGGGGCAGCUACAGCAUCAAGUCCCGCUUCACAG	-42.3	66.0714	112	1	2	5	4	5	15	3	13
1I_ARHGEF2___ENSG00000116584___ENST00000497907___protein_coding___protein_coding	1	155965131	155965302	-	1I	ARHGEF2	ENSG00000116584	ENST00000497907	protein_coding	protein_coding	.	.	.	.	0.0759415	0.0515848	0.100661	0.0337661	GUGAGCAGGCCUGGGCCCAGGGGAGCCCUGAGGAACAUGAAGAGGGGCUGGGGGAUGAGAGGCUGGUGGGAGUAGCCUGGAAGGACAAGGAGGGAAGGGAUCUAGAGAAGGGCCAGGGACCCAGGGAAGGGAACUCAAGACCUCUGAGUUGCUUGCCCUGCUAAUGUCCAG	-58	61.4035	171	0	0	0	0	0	0	0	0
1I_ARHGEF7___ENSG00000102606___ENST00000491775___protein_coding___protein_coding	13	111153721	111153904	+	1I	ARHGEF7	ENSG00000102606	ENST00000491775	protein_coding	protein_coding	.	.	.	.	0.185459	0.215639	0.213678	0.127842	GUGAGGAGAAGCAGCGGCUGAGCGGGUUGGCAUCUGGGGCAGCGGGCUCGCUCCAGGCCGUCGGGGGCCGCUCGCCAGCGUCGCCCGCUGUGUUGGGAGCGCGGGCCGUGGGCGUCGCUCGGCCUUGUCCGCGGCGUCCCCGCUGCCGGCCACGGCGCUCAGCGCUUGUGCUCUGUAUUGCAG	-96.3	74.3169	183	0	0	0	1	0	0	0	0
1I_ARID4A___ENSG00000032219___ENST00000424658___protein_coding___protein_coding	14	58299691	58299797	+	1I	ARID4A	ENSG00000032219	ENST00000424658	protein_coding	protein_coding	.	.	.	.	0.471642	0.551321	0.485208	0.453915	GUGAGGAUUCUGCCCCUCCCCGCUGGCGUUUGUUUACUUUCUUUCCCUUGGUCGCUCCCCGCAGUUGACUGAUUAUGUCUGUGCCUGUCUUUCCCCCUCCCCAUAG	-13.1	55.6604	106	0	0	4	0	0	0	0	0
1I_ARMC8___ENSG00000114098___ENST00000461600___protein_coding___protein_coding	3	138187354	138187468	+	1I	ARMC8	ENSG00000114098	ENST00000461600	protein_coding	protein_coding	.	.	.	.	0.0251053	0.0114298	0.0162544	0.042886	GUAGGACAGCCCCUGACGCCAUUCCCUUUUGCCCUUCUUUCUGCGGGCCUUUCCGGUACUUGAGCGGUGUCCAGAGCGUGGCCAGUUCUCGUCUAUCUGGCUGCCUUUAGGGAG	-33.5	58.7719	114	0	4	0	0	0	0	0	0
1I_ATF2___ENSG00000115966___ENST00000413123___protein_coding___lncRNA	2	175127058	175127155	-	1I	ATF2	ENSG00000115966	ENST00000413123	protein_coding	lncRNA	.	.	.	.	0.23701	0.013567	0.0202474	0.00965979	GUGAUCCUCCCACCUCAGCCUCCAGAGUAGCUGGGACCACAGGUGCUCACCACCACACCUGACUAAUUUUUUGCUUGGUUUUUUUUUUUGGAUACAG	-20.7	48.4536	97	0	0	2	0	0	0	0	0
1I_ATG13___ENSG00000175224___ENST00000525850___protein_coding___lncRNA	11	46648867	46649136	+	1I	ATG13	ENSG00000175224	ENST00000525850	protein_coding	lncRNA	.	.	.	.	0.182963	0.171532	0.163383	0.236796	GUGGGAUACUGUGGAACCAUUUUAAAUGAUUUAGAAUUUUUAAUUAUAAGGAAAAUUCCAUGACGUAUUUAUUAAGAAAAAACAAGUCAUCAAAAUAGCAUAUAGACUGUGAUUGCCCUUUUAUUUAGAGAAGAGGCUUGUUCGAUUAUAAGUUGAUAUCUAUUCUUUUUUUUUUGCUUAUCUAUACCUUUUAAUAUUUUUAUAGUGACUGUAAUGCUUUGAAAUUAAAAAUUUUUUAAACAAAUAUUUUAAAUUUGUCCUUUCUACAG	-40.6	24.5353	269	0	0	1	0	0	0	0	0
1I_ATXN2L___ENSG00000168488___ENST00000567024___protein_coding___protein_coding	16	28836485	28836747	+	1I	ATXN2L	ENSG00000168488	ENST00000567024	protein_coding	protein_coding	.	.	.	.	0.975447	0.961748	0.95284	0.935561	GUAAGGUCAGUGCAGCAGACAGGGCCAGACUGGGGUGUGGGGGGCUGAGCUGGGCACAUGAGUGAGGGCUCUGGCUUACUGGGAAACAGCGAUUGACCUGUGCUUCUGACAGCCCCCGAGACACCUUGAGGAGGCCGCUCCUUCCCAGACACACCCCCACGCCCCCACUGGACGGCAUUGGAGGAAGGGACAGCUGCUUGGGUUCUAAUGCUCCUGCUCUCUUCUCUUUCCCCUCCAACCAGUUCAAUCUCAUCCCUCCCAG	-99	60.3053	262	0	0	0	0	2	0	2	0
1I_AUP1___ENSG00000115307___ENST00000462297___protein_coding___lncRNA	2	74527121	74527247	-	1I	AUP1	ENSG00000115307	ENST00000462297	protein_coding	lncRNA	.	.	.	.	0.443198	0.436167	0.436786	0.336341	GUGAGACCCAGGAAAUGGUCAGAUCCAAGUGUUGGGGUGAGUUGGGGGCAGGCUAUGUACUCCCUUAUCCCUGACCUUUCUUUUUUGAUCCUGAGACCCUAGCAUAGUGCCUCUCUUGCAAAGUAG	-31.8	50	126	0	0	0	0	0	0	2	0
1I_AURKB___ENSG00000178999___ENST00000578549___protein_coding___protein_coding	17	8205044	8205215	-	1I	AURKB	ENSG00000178999	ENST00000578549	protein_coding	protein_coding	.	.	.	.	0.0517368	0.0715146	0.0655848	0.0490234	GUGGGAGGGCGGCCUGGGCUUCGUGCCAGCUGCUGAAGCCAGGAGCUGGGGGGCUGGGGGUGGGCAGAGUGUAUUUGCAUGGCCCUAAGUAACUCCAAACAGAAUGGGUAGUCAAGGAAGAUGUAGCCAGGGUGAAACUAAUGCAGCCCUUCCAUCUCUUCACACCUGCAG	-63	57.8947	171	0	0	2	0	1	0	0	0
1I_BABAM1___ENSG00000105393___ENST00000601938___protein_coding___protein_coding	19	17268664	17268755	+	1I	BABAM1	ENSG00000105393	ENST00000601938	protein_coding	protein_coding	.	.	.	.	0.296582	0.0153297	0.0346593	0.00745055	GUGAUCCACCUGCCUCGGCCUCCCAAAGUGCUGGGAUUACAGGCAUGAGCCACCGUGCCCGACCGUAACCAAAUGUUUUUAAAACUCCAAG	-20.3	53.8462	91	0	0	0	0	0	0	0	0
1I_BAK1___ENSG00000030110___ENST00000442998___protein_coding___protein_coding	6	33573907	33574033	-	1I	BAK1	ENSG00000030110	ENST00000442998	protein_coding	protein_coding	.	.	.	.	0.0523571	0.0980159	0.0767857	0.0809444	GUGAGUAUCCAAGGACUGCAAUGUCCUCCCUGCUGUUGGGGCUGCCCCUCUCCCAGGCCCCACCCCUUCCUCGGGUUCCUAUAUCUUCUGCUAGCCUCUCUGUGACCACCUUGUUUCUCCCGGCAG	-28.5	59.5238	126	0	0	0	0	0	0	1	0
1I_BAZ1B___ENSG00000009954___ENST00000404251___protein_coding___protein_coding	7	73442553	73442724	-	1I	BAZ1B	ENSG00000009954	ENST00000404251	protein_coding	protein_coding	.	.	.	.	0.0476842	0.0451404	0.0518538	0.060152	GUGAGUGCUGUGUUCUCAGGUGCAGGGGAGAGGAGUGGCCUGGCUGGUUCUAAAAGCUUCCAGAGCCCCUGAGGGGCUCUCAGCCAAGCCCUUGCUUUUCAGGACGUGUCUCAGUGGCAGGGGCACUGCCGUCAAGGCUGUGCAGAUUCUCCAUUUGGUUCUUCUCCACAG	-63.8	57.8947	171	0	0	0	0	0	0	1	0
1I_BAZ2A___ENSG00000076108___ENST00000547650___protein_coding___protein_coding	12	56606063	56606246	-	1I	BAZ2A	ENSG00000076108	ENST00000547650	protein_coding	protein_coding	.	.	.	.	0.0563497	0.0891967	0.115585	0.106044	GUAGGUGCAUGUACAAACUUGCCAAGUAUAAUUUCGAAGCCACUAAACUGAUUUUGCAGGACAUGUACAUCAGUCUUGUUUUAUAGUGAGAUUUCUGGGCUGUGAGGUUGGGAGGACUGGGACCAGGGAAGGAUAGUGACUGAUAUCUUUAUGGCAGUCUUGGUUCCUCUCUUCCUUGGGUAG	-54.1	44.2623	183	0	0	1	0	0	0	0	0
1I_BCL2L2___ENSG00000129473___ENST00000557579___protein_coding___protein_coding	14	23306941	23307191	+	1I	BCL2L2	ENSG00000129473	ENST00000557579	protein_coding	protein_coding	.	.	.	.	0.691268	0.821572	0.850824	0.71428	GUGGGGGUAAGGGAGGAGCUGGGCCUUUGGGCUGCACUAGGGGGAACCGGGAAUAGAGAUGGUGUCGGCAGGAAGCCCUUGGCCUUGGGUUUCCCGGGAGGACAGUCAUUAAACAUGGAUUCGGCCACACAGCUGGUAGAGCGUUGGGGGCAGGGGCCUAGGCCCAGAGCUGCAACCCUAGCCCUUCCCAGGCCAGAACCUGAUCCCUGGCCUUCCCCUCCUGGUUCUGAUCUCCCCCUCCCCUUUCCAG	-102.5	62.4	250	0	0	0	0	0	0	0	0
1I_BCLAF3___ENSG00000173681___ENST00000456553___protein_coding___lncRNA	X	19914268	19914350	-	1I	BCLAF3	ENSG00000173681	ENST00000456553	protein_coding	lncRNA	.	.	.	.	0.0419634	0.181817	0.240415	0.0175854	GUGUGGUAUGACUUCAUCCCUCGCCCAUCCCCAGAAGUAGCACUGAGUAAAACAAUGGAGAUGACAAAAAUAUUGGUAACAG	-12.8	43.9024	82	0	0	0	0	0	0	2	0
1I_BHLHE40___ENSG00000134107___ENST00000256495___protein_coding___protein_coding	3	4979798	4979961	+	1I	BHLHE40	ENSG00000134107	ENST00000256495	protein_coding	protein_coding	.	.	.	.	0.252037	0.325067	0.26273	0.0764785	GUAAGUUGGCACUCCUUGGCCCUUCAAGCCUCAACUGCAGCCCCAUGUUAUGCGCCACUCUCAACUUGGAGCAGCUCCGGGCGCACCGGGAGGUUCUUGCCCGGCAGAACGCCUGCAGCCGUGCGCAAGCAGUCACGACCCUUCCUGGUCUCUCUUCCUGCAG	-46.9	61.9632	163	0	0	0	0	1	0	3	0
1I_BISPR___ENSG00000282851___ENST00000635060___lincRNA___lincRNA	19	17405987	17406076	+	1I	BISPR	ENSG00000282851	ENST00000635060	lincRNA	lincRNA	.	.	.	.	0.033382	0.0146629	0.020809	0.000932584	GUUGCACAGUUGCGUGGUGGAGUGAGGGCAGGGCCUGGGUCUGGGGGCGGGGCCUGGGUCUGACCCCAGGGACUGGUUUUUGUGUUCAG	-35.6	65.1685	89	0	0	0	0	1	0	0	0
1I_BRICD5___ENSG00000182685___ENST00000328540___protein_coding___protein_coding	16	2209456	2209552	-	1I	BRICD5	ENSG00000182685	ENST00000328540	protein_coding	protein_coding	.	.	.	.	0.0253542	0.0337604	0.0262292	0.085875	GUGAGUCAGGACCGCUGUGGGGGAAGGCCAGGCCCUCGGGAUGGUUUGAGGAGCUGGGGGCGGAGCCCUUGGAGAUUCACGGCACCCUCGCCACAG	-36.3	67.7083	96	0	0	0	0	1	0	0	0
1I_BTBD19___ENSG00000222009___ENST00000464114___protein_coding___lncRNA	1	44813540	44813637	+	1I	BTBD19	ENSG00000222009	ENST00000464114	protein_coding	lncRNA	.	.	.	.	0.0599278	0.0350619	0.0654124	0.0229794	GUACAGGGCGCUGGGAGGGGGCAGGAGCAGCCCGGCCCACGGUCCUCGGGGCGAGGGGCCACCGCGGGACUGCGCACUAACUGGCCUUGCUCUGCAG	-44.9	74.2268	97	0	0	1	0	0	0	0	0
1I_BUD23___ENSG00000071462___ENST00000265758___protein_coding___protein_coding	7	73683673	73683766	+	1I	BUD23	ENSG00000071462	ENST00000265758	protein_coding	protein_coding	.	.	.	.	0.0795914	0.0499892	0.052828	0.0875699	GUAAGUCCCGGGGCCCGCGGACACCCCUCUCCCCACUUCUGCGGCCACCGCGUCUGAAUUAUUCCUCUACAUGCCAUUUUCUCUUUUUCGCAG	-19.1	58.0645	93	0	3	0	0	0	0	0	0
1I_C11orf98___ENSG00000278615___ENST00000524958___protein_coding___protein_coding	11	62663159	62663235	-	1I	C11orf98	ENSG00000278615	ENST00000524958	protein_coding	protein_coding	.	.	.	.	0.143079	0.354553	0.378645	0.0940263	GUGAGGCUGGGACAGAGGUGGGUGAGGGGAAUCCUGGAUUUAUUUGGGAUAAUACUUCCUUCUUCCCUUUACUCAG	-23.4	48.6842	76	0	0	0	0	0	0	0	0
1I_C16orf91___ENSG00000174109___ENST00000442039___protein_coding___protein_coding	16	1420612	1420691	-	1I	C16orf91	ENSG00000174109	ENST00000442039	protein_coding	protein_coding	.	.	.	.	0.300848	0.0672785	0.118506	0.166456	GUGAGCUCCUCAAGGUCUCGGAGGGCCGAGGGCAGACACCGGCGGGCGGGCGGAGCGCUUACUGCUCUCUCUCUUCCAG	-28.4	68.3544	79	0	0	0	0	0	0	0	0
1I_C17orf49___ENSG00000258315___ENST00000547709___protein_coding___lncRNA	17	7016335	7016494	+	1I	C17orf49	ENSG00000258315	ENST00000547709	protein_coding	lncRNA	.	.	.	.	0.0997925	0.164239	0.150283	0.0327233	GUGAGUGUAAAACUUCGAGAAAGUGAGAACCCUACCAAUGGGUUGGGGCCCCGACCUGGAUUCUUAUGAAGGGACUCCCAGAACCCCUUCCCCUCCCGUCCCCUCUUCUGUUAGUCUCUCUGAUGACUCCUUUCCUAACCUCUUCUCUCUUUUCUUCAG	-34.9	50.9434	159	0	0	0	0	0	0	0	0
1I_C19orf25___ENSG00000119559___ENST00000588871___protein_coding___protein_coding	19	1475054	1475145	-	1I	C19orf25	ENSG00000119559	ENST00000588871	protein_coding	protein_coding	.	.	.	.	0.16067	0.0266923	0.0600549	0.0372967	GUGCUGAGGCAGAGGUGUGAGCUCCUGCAGCGAGCCGGCGAGGACCUGGAGCGGGAGGUGGCCCAGAUGAAGCAGGCAGCAUUACCGGCAG	-30.4	67.033	91	0	0	0	2	0	0	0	0
1I_C19orf25___ENSG00000119559___ENST00000592605___protein_coding___lncRNA	19	1478580	1478773	-	1I	C19orf25	ENSG00000119559	ENST00000592605	protein_coding	lncRNA	.	.	.	.	0.0216839	0.00575648	0.0080829	0.0504352	GUAGGGGGAGCCCGGUCCCGGGGAAAAGCGGACCUGAGACCCCGGCAGCAAGGGGACGGGAGAGAAGCACACCCCUAACUCCUGACCCCACGCCCUGGGAACCCCCGCAACAUGGGCACGGUCCGUAUCCUCUCCGAGUCUCCCUCUACUCCUCCGUAGAGUGGGACCGAUUUUCAGAGGGUUCUUCUGACAG	-79.1	63.7306	193	0	0	0	0	3	0	0	0
1I_C2orf48___ENSG00000163009___ENST00000381786___lincRNA___lincRNA	2	10141641	10141853	+	1I	C2orf48	ENSG00000163009	ENST00000381786	lincRNA	lincRNA	.	.	.	.	0.114241	0.0121132	0.0279811	0.00410849	GUAUGAUUAGCUCUGGGAAGCGGGGAGGCAGGAAGGAGGGCAAGAGACCUCGACCUGUUCUUGGGAAGGAAAGAGCAGGUGAGGGUGGGGUACUGUUCCAAGCACGGGAAACAGAGCCCCAGGAGGUGGCCAUGGCCUGGGGCUGGGGCUGGGGCUGGGAGGCGGUUGCUCCAGCAUGCAGUCACUGAGCCCUCCUGUAUGCACUGCUGCAG	-95.7	62.2642	212	0	0	1	0	0	0	0	0
1I_C6orf141___ENSG00000197261___ENST00000415078___protein_coding___lncRNA	6	49551675	49551880	+	1I	C6orf141	ENSG00000197261	ENST00000415078	protein_coding	lncRNA	.	.	.	.	0.022522	0.0268341	0.0243707	0.0520488	GUAAGCAGCAUAAUACCUCCUUUGUGGCUUGAAUUCCUUCGCUGUCUGGGGACCUAAGUCAUUCAGAAGAGGUGGAGAAAAGAUAUUUUCAGAUUGGCAGAAUGUGGGAGUUUUGAAAUGAGAAAACCUGUUGUUAAUUUGCAUUUUGGAAUAACUCUCAAUUGAUCUCUUUUCUGUUCCCCGCCCCCCUCUUGUUUCUCUUUAG	-42.6	40.9756	205	0	0	0	0	0	0	1	0
1I_C6orf48___ENSG00000204387___ENST00000375640___protein_coding___protein_coding	6	31835200	31835410	+	1I	C6orf48	ENSG00000204387	ENST00000375640	protein_coding	protein_coding	.	.	.	SNORD48	0.221767	0.238981	0.241129	0.258467	GUGAGUGGGGUUGGGCGAGUGAUUGCAAAAUGGGGGUGGCGGUCGCCCGGGGAUAGGAAGGGAGUGAUGAUGACCCCAGGUAACUCUUGAGUGUGUCGCUGAUGCCAUCACCGCAGCGCUCUGACCGCCCCCUCGGUCCAGCAUUUCUCAGGCUCAACGAGUUCAUGGCCAAGAUUCCUAAUCUUUUGUUCUGUUUCAUUUCCCCGUUAG	-68.3	55.7143	210	0	0	0	0	1	0	0	0
1I_C8orf33___ENSG00000182307___ENST00000331434___protein_coding___protein_coding	8	145052497	145052585	+	1I	C8orf33	ENSG00000182307	ENST00000331434	protein_coding	protein_coding	.	.	.	.	0.0182045	0.132761	0.0867841	0.00352273	GUGAGCGGUGUGGAGAAGACGCGCGGGUGGCUGGGCCUUGCAUUGUUGGCGGCUCUCGGUGACCCUCGUGCUACCCCCCUUUCUCCAG	-32.9	65.9091	88	0	1	2	0	0	0	0	0
1I_C8orf33___ENSG00000182307___ENST00000524395___protein_coding___lncRNA	8	145052936	145053061	+	1I	C8orf33	ENSG00000182307	ENST00000524395	protein_coding	lncRNA	.	.	.	.	0.099944	0.027992	0.108752	0.017904	GUGCGAAUCCACGGGCACGUGUGAUCUGGGGUCCGCGGAGUUAAGGCGGGGAGGGGCAUGGGAUGGGGCCGGCGGCUAUGGUUUUCCAGUGCCCUCUCACAGCCACUUCCCCAAAUCCAUCACAG	-47.3	63.2	125	0	0	0	0	0	0	1	0
1I_C8orf33___ENSG00000182307___ENST00000529593___protein_coding___lncRNA	8	145052585	145052746	+	1I	C8orf33	ENSG00000182307	ENST00000529593	protein_coding	lncRNA	.	.	.	.	0.0193292	0.00985714	0.011205	0.0023354	GCCCUGGGACAUCUUGCUGGGGAGGCAGCGGCGGCCCCAGGCCCGGGUACUCCCUGCGCGUCCCGCGGAGCCCGGCUUCCCGGCCCAGUUUCCAGCGCCCGGAAUCCUUCCACUGUCUGUCUCUGCCCAGAGCAACCUACGUGCAGUAACGCUGACUCCAG	-56.8	68.9441	161	0	3	0	5	2	1	1	12
1I_CABLES2___ENSG00000149679___ENST00000453274___protein_coding___protein_coding	20	62391111	62391248	-	1I	CABLES2	ENSG00000149679	ENST00000453274	protein_coding	protein_coding	.	.	.	.	0.0847518	0.0334964	0.0435912	0.069927	GUGAGUGCCCGGCUCGGCAGGCACUGCAGGCAGGGUCAUGACAUCGAGCCAGGGCCACUGCUGGGAUGGGGCUGGCCGGGUGGGAAAUGUGGAAGAGGGAAGGCUCCCGUGUAACCCUUCUCUCUUCUCCCCUGCAG	-58.6	64.9635	137	0	0	0	0	1	0	0	0
1I_CAPNS1___ENSG00000126247___ENST00000591041___protein_coding___protein_coding	19	36140913	36140996	+	1I	CAPNS1	ENSG00000126247	ENST00000591041	protein_coding	protein_coding	.	.	.	.	0.135964	0.189554	0.175542	0.132072	GUCCAGCUGCCGGAAAUGCGUGUUUGAAGGGAGGGUGUGGGCUCAGGGGCGAAGCACCCACUGGUCCCCUUUUUUCCCCCCAG	-24.7	62.6506	83	0	0	0	0	0	0	0	0
1I_CAV1___ENSG00000105974___ENST00000393468___protein_coding___protein_coding	7	116526388	116526524	+	1I	CAV1	ENSG00000105974	ENST00000393468	protein_coding	protein_coding	.	.	.	.	0.0718309	0.0859706	0.0820368	0.0851912	GUUAGUUCGAUUUCGAGCUCGAGGUUUCCCCCGCCGCCAGGCUGACUUCUCAUCGCUUGUUUUUCUUUUUGCAUUUUUCCUCCCACCGCCGUUGCCGCCCUCCCCGUCCUGGCCGUCCGCCCUCCGCCCUCUGCAG	-20.6	61.0294	136	0	0	0	0	0	4	0	0
1I_CBFA2T3___ENSG00000129993___ENST00000569464___protein_coding___protein_coding	16	88881148	88881290	-	1I	CBFA2T3	ENSG00000129993	ENST00000569464	protein_coding	protein_coding	.	.	.	.	0.0455	0.00709155	0.0121901	0.0155986	GUGCGUGUGGGGUGUGGGGGGAGGGAGCAGACACGGGGUGCUCUGGUGGGGCGGACACCUGGGAGCUGUCAGGCAGGCAAUGCAACGAAACACCAGGCAGAACAGUUUCGCUUGAGAAAGAGGCACCUUUUUCACUUUGUAG	-38.8	59.1549	142	0	0	0	0	0	0	1	0
1I_CBFB___ENSG00000067955___ENST00000290858___protein_coding___protein_coding	16	67029485	67029726	+	1I	CBFB	ENSG00000067955	ENST00000290858	protein_coding	protein_coding	.	.	.	.	0.369602	0.669606	0.674959	0.713124	GUGAGGCAGGCGGGCGGGCGGCUAGGAGGCCGCAGCGCGCCCCGAGUGGGCCCGGGCGGAGAAAAGUUUGGGCGGCACGGUCCCCGGGAGUCCCGGUCGGUGCGCCCGCGGAGGGGCAAUCUCGCCGGGGCGGCCAUCGCCCGCAGCCUCUGCUUGCCCUUAUCGGCGCUGCGCUGGGAGGGCGGGCGCGCGGGCGGCGCCGCGGAUUUGGCUCCUGAUUUCGGGCCGUCUUGCCUUGCAG	-143.1	75.9336	241	0	0	0	0	0	0	1	0
1I_CBX4___ENSG00000141582___ENST00000495122___protein_coding___protein_coding	17	79835520	79835645	-	1I	CBX4	ENSG00000141582	ENST00000495122	protein_coding	protein_coding	.	.	.	.	0.06152	0.057224	0.073184	0.060544	GUGAAUACACACGGCCGCCCCUGGGCACCCCCUUGACAUGGCCACCAGAGCUGCCUCCAGGCCUGGGGAUGGGGGGGGUGGUGGUGGUUCCUCCCAGCACCCUGACCCUGUUCCCUUUCUACUAG	-48.5	65.6	125	0	0	0	0	2	2	3	1
1I_CCDC12___ENSG00000160799___ENST00000425441___protein_coding___protein_coding	3	46922139	46922235	-	1I	CCDC12	ENSG00000160799	ENST00000425441	protein_coding	protein_coding	.	.	.	.	0.183083	0.0761354	0.172417	0.104833	GUAAGUGCAGUGCCUGGGAAGGUGGGGUCCUGCCCACUGGGUGGUGGCCCAAGCACCGGGCCCCUCCCCACCCCUUCUGUCUGCCAUCCAUCCCAG	-37.6	67.7083	96	0	0	0	0	1	0	0	0
1I_CCDC78___ENSG00000162004___ENST00000345165___protein_coding___protein_coding	16	722789	722921	-	1I	CCDC78	ENSG00000162004	ENST00000345165	protein_coding	protein_coding	.	.	.	.	0.0963485	0.0552424	0.0524091	0.0623864	GUGGGCAGAGGGAGCUGGGUGUGACCCCAGGGCCCUGGUCUGGUUGGAAUGAAGGAUGAUGGCUGCCUCAGGCGCUAAAAGCAGACCUGUCCACAGCUGGGCAAGUCACUUAAGCAUGGUUCCUCUGAGCAG	-45.9	59.0909	132	0	0	0	0	0	0	2	0
1I_CCDC9B___ENSG00000188549___ENST00000557973___protein_coding___lncRNA	15	40339689	40339904	-	1I	CCDC9B	ENSG00000188549	ENST00000557973	protein_coding	lncRNA	.	.	.	.	0.240353	0.213944	0.226656	0.129228	GUGAGUGGGCUGCCACAGGGCCAGGAGAAACCACUUGGCUGCCGCUCCCUGUGCCCCACACGUGGUGGUCUCCCUGCAGGCUCAGCAAUGCGCCUCUGGGGCUGGGGCCAGGGGUAGGGUGGGCAUGGUCCCUCUUAGAGGCUUGGUGAGGGUCCUGGGGAUGUGUGAUGUGGCGCCUCUGCCCCCUGGUGUCCCACUGGUGUCUCUCUGUGUAG	-90	65.5814	215	0	0	0	0	2	0	0	0
1I_CCDC9B___ENSG00000188549___ENST00000558858___protein_coding___protein_coding	15	40335700	40335783	-	1I	CCDC9B	ENSG00000188549	ENST00000558858	protein_coding	protein_coding	.	.	.	.	0.106747	0.218482	0.260964	0.150181	GUAGGUACUUGGGUAUAGGAUGGGGCAGGCUGGGGACGCGAGCCCUGGAUUCAUCAGCCACCGGGGCUAUUCUCUUGUUUCAG	-23.4	57.8313	83	0	0	0	0	5	0	0	0
1I_CCNG2___ENSG00000138764___ENST00000502280___protein_coding___protein_coding	4	77157236	77157369	+	1I	CCNG2	ENSG00000138764	ENST00000502280	protein_coding	protein_coding	.	.	.	.	0.187293	0.0395263	0.0282556	0.118865	GUUUCCGCUGAGGCGGCGGGGGUGCGGCGGUGGGCUGGUCUUCCGCGGCCGGCGUUGCGCCGCGGCGGAGGGUGGGCGCGCGGGGAGCGGGAUGGAGCCGGGGCUGUGAGGCCGAGGCGGCGGUGCCUGGGAG	-68.7	80.4511	133	0	0	0	0	2	0	1	0
1I_CCNG2___ENSG00000138764___ENST00000512918___protein_coding___protein_coding	4	77158451	77158532	+	1I	CCNG2	ENSG00000138764	ENST00000512918	protein_coding	protein_coding	.	.	.	.	0.101716	0.176074	0.146123	0.132963	GUACUGGCCUCAGCCCUUUCUCCCGCUUCCCCACCCCUCUUACCCCCAGAUUACAUUCUCUGUGUGGUGUCUUUACUGCAG	-10.6	55.5556	81	0	0	0	0	0	0	1	0
1I_CCNL1___ENSG00000163660___ENST00000483789___protein_coding___lncRNA	3	157151930	157152176	-	1I	CCNL1	ENSG00000163660	ENST00000483789	protein_coding	lncRNA	.	.	.	.	0.89161	0.964431	0.94398	0.905081	GUAAGUCACUUUUUUAGAUUUCUUUCCUAGCCAGGAAAACAGAAGCAGAAAUAAAGUAAGUUUCGUUUUCCCUUUCCAAAAUAAUGAGAUAAGUUUGUUUGGGGCUUUUCGUUGUUUUUUUGUUUUGUUUUUUUAACCAAAAGGUAAAUAAUGCUUAUUUCUGCUUCCUGUUUUCUUGGCUUGACUAAUUACUUUUAAUGGAGAACUCAAUUUAACUUUGUUCUUUUUUCUACUCUUUAAUUAAAG	-57	29.2683	246	3	0	1	0	0	0	0	0
1I_CCNL2___ENSG00000221978___ENST00000408952___protein_coding___protein_coding	1	1387582	1387776	-	1I	CCNL2	ENSG00000221978	ENST00000408952	protein_coding	protein_coding	.	.	.	.	0.0456546	0.0709433	0.0292216	0.0293608	GUGUGUGCCUCAGGGCGCACCCAGGAGGCCGAUACCGGGGUGGGGCUGUCCCUCGGGGUAAUCAUUCUCACCCUGAGGUGGUUUCUUGUUUCUCUAAACCUGGAGCUUGUGUGUCUUGUCUGAGCUCCUGUGGGUGUGUGGGGCCUGGCCGGGCCAGAUGGUCACACGUGUGGUGGUGCUGUUCUUCCUCCCAG	-77.5	60.8247	194	0	0	2	0	0	0	0	0
1I_CCT4___ENSG00000115484___ENST00000461370___protein_coding___lncRNA	2	61888257	61888380	-	1I	CCT4	ENSG00000115484	ENST00000461370	protein_coding	lncRNA	.	.	.	.	0.0328293	0.0343821	0.0392846	0.0278943	GUAUCACUCUCAUGGCCUGACCCGCGGCGCCGCGGGGUUGUGCUCUGCGCUCUCAUCGUGGGCUUGAGCGGGUUUGGCUCAUUUCCCAUUUCUUCGGGUGAUCCUCUCUUGUCCUCCCUAUAG	-41.7	59.3496	123	3	1	0	0	7	0	4	0
1I_CD22___ENSG00000012124___ENST00000594954___protein_coding___lncRNA	19	35329230	35329366	+	1I	CD22	ENSG00000012124	ENST00000594954	protein_coding	lncRNA	.	.	.	.	0.0879265	0.0988015	0.102949	0.0444632	GUAAAAAUCAUUUUGCUUUUAUUUUGCAUUCAACAAGCAAGUUAUUACGGAACAGCAGUUAUGGGCCAGGCAUACCUCCCAGAGCUGGGAACACAGUGGGGACCUCCCUGGCUCUCUCUUACCGGUGUUACAACAG	-33.3	46.3235	136	0	0	0	0	0	0	0	0
1I_CDC20___ENSG00000117399___ENST00000310955___protein_coding___protein_coding	1	43359006	43359166	+	1I	CDC20	ENSG00000117399	ENST00000310955	protein_coding	protein_coding	.	.	.	.	0.013125	0.0135312	0.0349937	0.0169312	GUGAGAGGUGGUGGGGCUGAGCCGAGGUGGGGCCGUGGCCAGGGGGAGGGGGUGCUAGGCCGGAAGGGGCUGCAGCCGAGGGUGGCCCUGAUUUUGUGGCCGGCCAGGAGCGAAGGGGUCCCUUUCUGUCCCCUGAGCACCGUCGCCUCCUUUCCUCCAG	-77.4	70	160	0	0	0	0	0	0	0	0
1I_CDCA5___ENSG00000146670___ENST00000275517___protein_coding___protein_coding	11	65079187	65079352	-	1I	CDCA5	ENSG00000146670	ENST00000275517	protein_coding	protein_coding	.	.	.	.	0.150285	0.153182	0.167036	0.1784	GUGAGUGAGAGGCAGGGGUUUUUCUCUGCCGUGUGCUCUGGGAGACGUGCAGGGCUGGGGCUCUGGCUCUUUUGGGGGAUAGGCAGCACCUGCAGGGUGUGGGUGAGAUGCUCCAGCCACCAUGUUCCCUUCUCACUCACCUGCUCCUCAUUUCUCUUCCCUCAG	-72	59.3939	165	0	0	0	0	1	0	0	0
1I_CDCA8___ENSG00000134690___ENST00000327331___protein_coding___protein_coding	1	37692578	37692675	+	1I	CDCA8	ENSG00000134690	ENST00000327331	protein_coding	protein_coding	.	.	.	.	0.00840206	0.00476289	0.00186598	0.00218557	GUACGUGCCUGGCGACUUCUUCGGGUGGUCCCCGUCCGCCCUCCUCGUCCCUACCCAGUUUCUUGCUUCCCUGCCCCAUCUCCGCCGCUCCCCGCAG	-17.9	68.0412	97	0	0	0	0	0	0	0	0
1I_CDK2___ENSG00000123374___ENST00000556464___protein_coding___lncRNA	12	55966865	55967026	+	1I	CDK2	ENSG00000123374	ENST00000556464	protein_coding	lncRNA	.	.	.	.	0.520006	0.497534	0.506168	0.47995	GUAUACUGCGUUCCAUCCCGACCCGGGGCCACGGUACUGGGCCCUGUUUCCCCCUCCUCGGCCCCCGAGAGCCAGGGUCCGCCUUCUGCAGGGUUCCCAGGCCCCCGCUCCAGGGCCGGGCUGACCCGACUCGCUGGCGCUUCAUGGAGAACUUCCAAAAG	-58.8	68.323	161	0	0	0	0	2	1	3	3
1I_CDK5RAP3___ENSG00000108465___ENST00000338399___protein_coding___protein_coding	17	47971152	47971361	+	1I	CDK5RAP3	ENSG00000108465	ENST00000338399	protein_coding	protein_coding	.	.	.	.	0.14334	0.0484976	0.135115	0.113847	GUGUGGGGACAGGAGCUGGGUGUGCUGGGGACUGGCCGCGGACCCCUAACCUGUGUCUCCGGUCUCCCUCCGGAAGCGGCUCAACCCAGCCCAUCGCUCUGGCCCCGUUCUGGCCCUGCAGGGUGGUGGUUGGGACGUUGAAAUGAGCGCGCGAGUGGUACGUCCUCUCUCCGCGCUCACGCCCCCCUCCUCACCGUGUUUCCCGCCAG	-96.4	67.9426	209	0	0	0	0	1	0	0	0
1I_CDV3___ENSG00000091527___ENST00000504867___protein_coding___protein_coding	3	133574742	133575038	+	1I	CDV3	ENSG00000091527	ENST00000504867	protein_coding	protein_coding	.	.	.	.	0.0858547	0.0992568	0.0975304	0.0483514	GUUGAAGUAGAAAUGUAGUUGUGAAAUUCCUAUUGACUUCUUCCUUCGGCUUUUCUUAGUUGCUUAAAGUAACAGCUCCCAUGCAGGAACCCAGCGGAAGUAUAGUGUUAGCCUACGAGCAUGUUUGUCCUCCAUUUAGCCUAGUUUGCCCCAGAACGAAGCAAGGGCUUUGACCAGAAGACAAGUACAUACUUAGUUUAGGUUCCAGCCACUUGAUCCACUUUUCGUAGUGUGUUAUUUGCUUAGUUAUAUGUCUACAAAUAGCUUUAAUUGAUCAAAUGGCGUUUGUUUUACAG	-64.6	40.2027	296	0	0	0	0	1	0	0	0
1I_CELF1___ENSG00000149187___ENST00000395290___protein_coding___protein_coding	11	47472102	47472190	-	1I	CELF1	ENSG00000149187	ENST00000395290	protein_coding	protein_coding	.	.	.	.	0.999659	0.999739	0.998693	0.990205	GUAAGUGGGGGAGGAGCACCCUUAAUGAUUCGAAGCCCUGAGGCUGUGUGUUGACAGCCCUGGACCCUGAUCCCUGCCACUCUCGCAG	-25.8	59.0909	88	0	0	0	0	0	0	1	0
1I_CENPK___ENSG00000123219___ENST00000502997___protein_coding___protein_coding	5	65529017	65529116	-	1I	CENPK	ENSG00000123219	ENST00000502997	protein_coding	protein_coding	.	.	.	.	0.192677	0.507202	0.45799	0.202707	GUUUGUUUAUGUUACAAUUACUAUUAAUCAUUCAUAUAUAUUAAGUGACAUUUAAAGUUUUAUUUAGAUAUUGCUUGUAUUGUUUUUCCAUGUCGAAAG	-8.5	22.2222	99	0	0	1	0	0	0	0	0
1I_CENPX___ENSG00000169689___ENST00000580435___protein_coding___protein_coding	17	82019219	82019307	-	1I	CENPX	ENSG00000169689	ENST00000580435	protein_coding	protein_coding	.	.	.	.	0.174489	0.247466	0.246205	0.226693	GUGCUUCCGCAGCUGGUGCGUGAGCGUGGGUCGGGGCGCAAGUGGGGGUGCCCGGCUGGCUGGCCCUAAGUGCUUCUCUUCCCCACAG	-38.6	69.3182	88	1	0	12	9	5	0	10	0
1I_CHD3___ENSG00000170004___ENST00000470531___protein_coding___lncRNA	17	7903991	7904128	+	1I	CHD3	ENSG00000170004	ENST00000470531	protein_coding	lncRNA	.	.	.	.	0.125672	0.135642	0.0931241	0.0911387	GUGAGAGGCUUUGGGGGCCAGACAUUAUCUAUCCCAGGCCAUCUCCAAAAGGCAGUAUCCUUUACUCAGCCUUGAAGUAGGAGGGUCUGUCCCCCUUAAAACAGUAGUGGACCUCAAACAACUUCUUCGUCUAAUAG	-35.4	48.1752	137	0	0	0	0	0	0	0	0
1I_CHFR___ENSG00000072609___ENST00000536196___protein_coding___lncRNA	12	132872188	132872284	-	1I	CHFR	ENSG00000072609	ENST00000536196	protein_coding	lncRNA	.	.	.	.	0.0857708	0.0670729	0.06275	0.0523958	GUAAGAGAGAGGAAGGCUUGCCGGGGUCAGACCCGCACGGGGGUGCACGUGAGGGCGCUCUCUGAACGUUCCUCCUGGCUACAUCCCUUCCCAUAG	-33.8	62.5	96	0	0	1	0	0	0	0	0
1I_CHRNB1___ENSG00000170175___ENST00000306071___protein_coding___protein_coding	17	7445185	7445269	+	1I	CHRNB1	ENSG00000170175	ENST00000306071	protein_coding	protein_coding	.	.	.	.	0.0138452	0.0207857	0.0462976	0.0505238	GUAAGUGUAGGCCCCGAAGGGGCAGUGACGGGGCCAGCGGUCGUGGCCAGGCACCAGGGCUGCACUUAUUCUCUCCUCCCCCAG	-31.4	66.6667	84	0	0	0	0	1	0	0	0
1I_CISH___ENSG00000114737___ENST00000348721___protein_coding___protein_coding	3	50608142	50608372	-	1I	CISH	ENSG00000114737	ENST00000348721	protein_coding	protein_coding	.	.	.	.	0.0811696	0.132348	0.081387	0.100752	GUGAGUCUGAGGGGGGAGGCAGGCCUUUUCCUGAGUAGUCUGGUGGGAGAAGCUUAGUUCUGCCUUUGAGUCUGAUUUGGGAGGCAUAGCCCGGCCCAGGAGAGUCUGAUGGGAGAGGCACAGCCCUCUCUAGGGAAGCGUGAAGCUGGAGGCACUGCCUUGACUUGCACUGGAUUGGUUACCCCAGCUAAUUUCCACUAUGUCCCUUGGCCCCCUCUGCACUUGCCUAG	-85.4	56.9565	230	0	0	0	0	0	0	0	4
1I_CLCN7___ENSG00000103249___ENST00000382745___protein_coding___protein_coding	16	1446717	1447005	-	1I	CLCN7	ENSG00000103249	ENST00000382745	protein_coding	protein_coding	.	.	.	.	0.0502222	0.0423021	0.0299931	0.029125	GUGAGCGGGGGCGGUGGGGGUGCAGGCAUGCCGUGCAGGGCUCCCCUCUGCCUCCUGCCCGUGCUUACUCUCAGCUCCCGGCAGGGGACACGGAAGCACAGGACCCAGCACCGAGUCGGCCCAUGCCCCAUGGCUGCACCCCUCCCCAGCCCCGUGCUCAGCUCGGGGGCUGUGCUGAAGCCCCCAGGGCCCCCUGCCUGUGCUGCCCCAGCCACACACAAGGCAGGGAGCUCCACAGGCAGGCGGGAGCCGACCCGUGUGUCACUGUGGCCUGGACUUGUCCUGCAG	-151.2	71.1806	288	0	0	0	0	0	0	0	0
1I_CLDND2___ENSG00000160318___ENST00000593841___protein_coding___protein_coding	19	51367397	51367549	-	1I	CLDND2	ENSG00000160318	ENST00000593841	protein_coding	protein_coding	.	.	.	.	0.431526	0.450421	0.50552	0.422059	GCUACACCGUGAAGAAUGCGUGGAAGAACAACGUCUUCUUCUCUUGGUCCUAUUUUUCUGGGUGGCUGGCCUUACCCUUCUCAAUUCUCGCGGGUAAACUGGACAGCGGGAAGAGGGUGGAGGAGACUGCCCAGAAGACCCUCACCCCAGAG	-52.5	54.6053	152	0	0	0	0	1	0	0	3
1I_CMBL___ENSG00000164237___ENST00000506224___protein_coding___lncRNA	5	10307380	10307514	-	1I	CMBL	ENSG00000164237	ENST00000506224	protein_coding	lncRNA	.	.	.	.	0.0419925	0.00553731	0.00757463	0.00173134	GUAAGGAACUUCCCAUAGUCCGUUUUCAGAAGCUGACUUUCAUAAAAGUGAUACGUUGUCCUUGCAGAACAGCAGCCUCCACGAUCCCAUGCGUCCGAAGCAGCCGCUGUUUACAUUUUGGUAUUUUCCUGUAG	-26	46.2687	134	0	0	4	0	0	0	0	0
1I_CNOT1___ENSG00000125107___ENST00000569240___protein_coding___protein_coding	16	58521036	58521182	-	1I	CNOT1	ENSG00000125107	ENST00000569240	protein_coding	protein_coding	.	.	.	.	0.0953699	0.210363	0.18876	0.0824589	GUGAGUUCAAAGUAAUUUUUAAUUGUCUAGGAAUGAGACUGGAGACUGAAAACCAUCUGUCUCUAGGUUGGGUCAGCUGAAUGAGAUGCAAGGUAUUGUUAGGCCUACUCUUUAAUCAGAGAUUUGUAACUGUCUUCAUCCUUCAG	-29.4	39.0411	146	0	0	2	0	0	0	0	0
1I_CNOT6___ENSG00000113300___ENST00000393356___protein_coding___protein_coding	5	180494497	180494574	+	1I	CNOT6	ENSG00000113300	ENST00000393356	protein_coding	protein_coding	.	.	.	.	0.979558	0.822883	0.843974	0.868519	GCGGGCGCAGCGAGGAGGGCGAGGCCGGGGGCCGAGAGGGCGGGAGGGCGUAGUGGCGGCCCGUCGGGGCGGCUGAG	-32.6	83.1169	77	0	0	1	0	0	0	1	0
1I_CNOT8___ENSG00000155508___ENST00000517876___protein_coding___protein_coding	5	154858525	154858638	+	1I	CNOT8	ENSG00000155508	ENST00000517876	protein_coding	protein_coding	.	.	.	.	0.239257	0.469531	0.436478	0.439646	GCGAGUCGGGCGGAUCGGGUGGGUAGAGUGGUGCCGUCCGGUUGUUUGGUGGGAGGCACGUAAGACCGCUCUGGGCACGGGGGCGCUCACCUCACUGGCUCGUUCGGUUCUAG	-47.2	66.3717	113	0	0	2	0	0	0	0	1
1I_CNOT8___ENSG00000155508___ENST00000519211___protein_coding___protein_coding	5	154858543	154858638	+	1I	CNOT8	ENSG00000155508	ENST00000519211	protein_coding	protein_coding	.	.	.	.	0.165684	0.378474	0.345421	0.386768	GUGGGUAGAGUGGUGCCGUCCGGUUGUUUGGUGGGAGGCACGUAAGACCGCUCUGGGCACGGGGGCGCUCACCUCACUGGCUCGUUCGGUUCUAG	-32.3	64.2105	95	0	0	0	0	0	0	1	1
1I_CNP___ENSG00000173786___ENST00000585452___protein_coding___protein_coding	17	41967953	41968067	+	1I	CNP	ENSG00000173786	ENST00000585452	protein_coding	protein_coding	.	.	.	.	0.0638684	0.0803596	0.0632368	0.0637544	GUCCAGCACUGCCCCGCUUGGGAAGGCACCCACAACCAGUCUAGGGACUAGGGGUAAGGCCGGCGGGGAGCCCGCGAAUGACCUGGGCUGACAUCUCUUCCCCUCCUUACACAG	-36.1	64.0351	114	0	0	0	0	1	2	0	0
1I_CNTROB___ENSG00000170037___ENST00000570782___protein_coding___protein_coding	17	7932800	7932927	+	1I	CNTROB	ENSG00000170037	ENST00000570782	protein_coding	protein_coding	.	.	.	.	0.128394	0.358244	0.351055	0.157835	GUAGGUCUUCUGUCCGCACCCGCUCUGCGCUGCACCCUCUUAACGCUGUUCCCAGGAGCUGGGGAAAGGGAUGCUUUUGCCCACUCCCAUGGCCCCUGGAACUGGUGGAAACCUUUCCUCUAACCAG	-38.1	59.0551	127	0	0	0	0	5	0	0	0
1I_COL7A1___ENSG00000114270___ENST00000422991___protein_coding___protein_coding	3	48569760	48569879	-	1I	COL7A1	ENSG00000114270	ENST00000422991	protein_coding	protein_coding	.	.	.	.	0.0674202	0.126151	0.165538	0.0579328	GUAGGAACGUGGGGAAGGUCCUGGCAUGAGUGGGGGGGUGAGUGGAUCUUGUAUGAUAUUAGAAUUCAGGUGCGGGGCCUCCCCAGUUUGGGCGGGACUCACACUCUUUUGCCCAAUAG	-42.2	55.4622	119	0	0	0	0	1	0	0	0
1I_COMMD9___ENSG00000110442___ENST00000533308___protein_coding___lncRNA	11	36274224	36274355	-	1I	COMMD9	ENSG00000110442	ENST00000533308	protein_coding	lncRNA	.	.	.	.	0.0494656	0.058542	0.180229	0.0500458	GUGAGGGAACAUUUGCAUCGUCAGCUGCCUCUGCAUAGCUGUUUGAGAAAUUCAGGCCCAAAUCAUGCAGCCUAUCCAAUAAGUAAGUUUAUUUCCAACAUUAGCUCUAAUUAGUUCAUUUCCAAUCCCAG	-17.3	41.2214	131	0	2	0	5	1	3	0	4
1I_COPB2___ENSG00000184432___ENST00000513274___protein_coding___protein_coding	3	139379173	139379379	-	1I	COPB2	ENSG00000184432	ENST00000513274	protein_coding	protein_coding	.	.	.	.	0.196131	0.28834	0.274126	0.0851311	GUAAGUAAUUAAUAUGAAUCUCUAUUCCCAUUUUCUGAAUUGGUCAAUGAUUGUGUAAAUUUGUUGCAGGAUUUUGAUUCCCGAUUUGUUUUGUUAUUUACAGCAAUGUUUUGAGGCAUAGACUUUAUUCCUUGAGCCUGUGAUAUAGUUUUUUUGUAUAAUUUACUUGAUAACAGGGAUGAUGGUUUUAAAAUUUCUGUUUCUAG	-35.8	29.6117	206	0	0	0	0	1	0	0	0
1I_CRTC3___ENSG00000140577___ENST00000558167___protein_coding___lncRNA	15	90638338	90638445	+	1I	CRTC3	ENSG00000140577	ENST00000558167	protein_coding	lncRNA	.	.	.	.	0.172299	0.161804	0.212832	0.128981	GUGAGGAAAAUCUCAGGCUUCCUCUCACUCUGACAUUUCCUAAUCCUAAAGGACUUAACGCCAGAAACGCAGAAGCUCAUUAGUGGCUUUGUGUGUUUGUUUUGCAG	-23.1	43.9252	107	0	0	0	0	1	0	0	0
1I_CRY1___ENSG00000008405___ENST00000549356___protein_coding___protein_coding	12	106992890	106992964	-	1I	CRY1	ENSG00000008405	ENST00000549356	protein_coding	protein_coding	.	.	.	.	0.203892	0.279905	0.397932	0.244919	GUAAGAAUGAAGCAUUGGAGCAUACUGUUCUUUUUCCUUUUCCUAUCUUAAACAUACAUUUUUUAAAUGUGCAG	-9.7	31.0811	74	0	0	0	0	0	0	1	0
1I_CSF2___ENSG00000164400___ENST00000296871___protein_coding___protein_coding	5	132073982	132074080	+	1I	CSF2	ENSG00000164400	ENST00000296871	protein_coding	protein_coding	.	.	.	.	0.114918	0.0696122	0.184337	0.248153	GUAAGUGAGAGAAUGUGGGCCUGUGCCUAGGCCACCCAGCUGGCCCCUGACUGGCCACGCCUGUCAGCUUGAUAACAUGACAUUUUCCUUUUCUACAG	-30.2	54.0816	98	0	0	0	0	1	0	0	0
1I_CSNK1D___ENSG00000141551___ENST00000584472___protein_coding___lncRNA	17	82255328	82255428	-	1I	CSNK1D	ENSG00000141551	ENST00000584472	protein_coding	lncRNA	.	.	.	.	0.11252	0.0311	0.02462	0.0589	GUAAGGACUGUUUCCUGACAGUUGGCACACACUUGCUGUCUGAUAGAAUCAGCCACUCGCUUGUGCUGUUCUUGCCAUUAUUAUGGCCAUUAAUUCACAG	-25.9	45	100	0	0	0	0	0	0	2	0
1I_CTBP1___ENSG00000159692___ENST00000629223___protein_coding___protein_coding	4	1237264	1237474	-	1I	CTBP1	ENSG00000159692	ENST00000629223	protein_coding	protein_coding	.	.	.	.	0.00861429	0.00300476	0.00221905	0.0045619	GUGAACACCGGGUUUUCACUGAGCUCCAUCAGGAGGUGGACACGGGGUUUGUCCUGAGCCCCAUCAGGAGGUGGACACGGGGUUUUCCCUGAGCCCCAUCAGGAGGUGGACAUGGGGUUUUCCCUGAGCCCCAUCAGGAGGUGGACACUCGGUUUGUCCUGAGCCCCAUCAGGAGGUGGACACCGGGUUUUCCCUGAGCCCCAUGAGGAG	-87.4	60.4762	210	1	0	0	0	0	0	0	0
1I_CTDNEP1___ENSG00000175826___ENST00000574205___protein_coding___lncRNA	17	7243951	7244101	-	1I	CTDNEP1	ENSG00000175826	ENST00000574205	protein_coding	lncRNA	.	.	.	.	0.98494	0.93294	0.9675	0.89768	GUGAGGACUGCCUGGGCAGGGUCUGCCCCUCCCACCCCUCUCUGCCCUGGGAGCCCUACACUCCACUUGGAGUCUGGAUGGACACAUGGGCCAGGGGCUCUGAAGCAGCCUCACUCUUAACUUCGUGUUCACACUCCAUGGAAACCCCAG	-55.7	61.3333	150	0	2	0	0	0	0	0	0
1I_CTNNAL1___ENSG00000119326___ENST00000374594___protein_coding___protein_coding	9	108942834	108942960	-	1I	CTNNAL1	ENSG00000119326	ENST00000374594	protein_coding	protein_coding	.	.	.	.	0.225698	0.364405	0.42719	0.320532	GUGAGGUAGUUUUUCUAUUUUAGACUCAUACUUUAAAAAAUGGUUUAAAAGAAAAUAGUUACUACUUAAUUUUGUAAUUUUUUUUUCAGAGUGAAACCAGAUACUAAUUGUCUUAACUCUUUCCAG	-18.6	25.3968	126	0	0	0	0	2	0	0	0
1I_CTSF___ENSG00000174080___ENST00000310325___protein_coding___protein_coding	11	66564007	66564087	-	1I	CTSF	ENSG00000174080	ENST00000310325	protein_coding	protein_coding	.	.	.	.	0.145888	0.151638	0.122338	0.14785	GUGAGUCUUGCUGGCUUGGCCCCUGGCCCUCCAGCCGCCAUCCUACCCUGGUGCCCUCACCAGCUCCCCCUCUCCCCCAG	-22.5	70	80	0	0	0	0	1	0	0	0
1I_CUTA___ENSG00000112514___ENST00000492510___protein_coding___lncRNA	6	33418010	33418086	-	1I	CUTA	ENSG00000112514	ENST00000492510	protein_coding	lncRNA	.	.	.	.	0.171803	0.189697	0.128132	0.123855	GUAAGAAGAGGCCGCUCUUCCUGGGGUUGUUUCUCCGUGUGACGUGUGGCCUUUGAGAUCAACUCUCCUGUACCAG	-24.4	53.9474	76	0	1	4	2	5	11	0	7
1I_CUTA___ENSG00000112514___ENST00000494751___protein_coding___protein_coding	6	33416660	33416748	-	1I	CUTA	ENSG00000112514	ENST00000494751	protein_coding	protein_coding	.	.	.	.	0.593693	0.800318	0.880477	0.612409	GUAAUUGCAUUGCCUGUGGAACAGGGGAACUUUCCGUACCUGCAGUGGGUGCGCCAGGUCACAGAGUCAGUUUCUGACUCUAUCACAG	-28.4	52.2727	88	0	0	0	0	0	2	0	0
1I_CUTALP___ENSG00000226752___ENST00000458394___pseudogene___lncRNA	9	120844899	120844992	+	1I	CUTALP	ENSG00000226752	ENST00000458394	pseudogene	lncRNA	.	.	.	.	0.0698817	0.155667	0.173215	0.0786774	GUGGGUUUAAGAUUUAUUGAUAUUAGGGAAAGUGAAAUUAAUGAGCUACUCAAGUUUCUGUCUUUGGUCAUCACUGAGAGUCUAUUUCCAUAG	-20.9	34.4086	93	0	0	0	0	1	0	2	0
1I_CYB561___ENSG00000008283___ENST00000578016___protein_coding___lncRNA	17	63435573	63435687	-	1I	CYB561	ENSG00000008283	ENST00000578016	protein_coding	lncRNA	.	.	.	.	0.0982281	0.0534386	0.0629649	0.0588509	GUGAGUCCUUCCAACACCCCGGGCCUGGGGCCACCUACCAGGGAGGUGGGAGGAGGAGGGGAGCUGGGCUGAAAUGUACCUCAUGGAAGGGCCUGAUUUCUGGGGUGUGUGCAG	-41.5	63.1579	114	0	0	0	0	2	0	13	2
1I_CYTOR___ENSG00000222041___ENST00000437561___lincRNA___lincRNA	2	87470042	87470149	+	1I	CYTOR	ENSG00000222041	ENST00000437561	lincRNA	lincRNA	.	.	.	.	0.00437383	0.0555327	0.0051215	0.000654206	GUAGCCUGGCCCGGUGGGCACUGUGAUCUCAGACUUCCAGCCUUCAGAACUGUGAGACAAUAUUUUAUUGUUUAAGCCACUUAUUUUUUGGUACUUUCUUACGGCAG	-20.1	44.8598	107	1	0	2	0	2	0	0	0
1I_DAGLB___ENSG00000164535___ENST00000425398___protein_coding___protein_coding	7	6410035	6410129	-	1I	DAGLB	ENSG00000164535	ENST00000425398	protein_coding	protein_coding	.	.	.	.	0.0573085	0.0760957	0.0922234	0.0925532	GUGAGUGCGGCGUGGUGGGUGUGGUGGGCAGGCAGGAGCAGCGCGGGGUCAGCCCUGGGGCCGCGUGGGAGCUGUCUCUCCUUUUCUGCUUCAG	-32.2	69.1489	94	0	0	0	0	0	0	2	0
1I_DCAF11___ENSG00000100897___ENST00000561041___protein_coding___protein_coding	14	24115293	24115542	+	1I	DCAF11	ENSG00000100897	ENST00000561041	protein_coding	protein_coding	.	.	.	.	0.49592	0.561691	0.56949	0.39012	GUGAGUUUGGUGUAGAAAACAAAUCUUUCUUCAGUUGGUGAGCUAGGGUAGCGCACUACGGUUCACUCUUGCUUUCUUUGCUUCACAGGAUUGGAGAAGGUUUGUGUUCCCGACGCCUUGGUAGUUGGCAUAGGCUAAAGAAAAGGGAUCUCAGCCCCGAGGAAGGGUCACCCUCCUAGAGAUAGCUACUACCCCGUCUCAGGAGACCCUGGUAUUUCUAGAGCACGCUUUGCUUUCACCAAACCCAAG	-78.3	49.3976	249	0	0	0	0	0	0	2	0
1I_DCAF4___ENSG00000119599___ENST00000555992___protein_coding___lncRNA	14	72959028	72959110	+	1I	DCAF4	ENSG00000119599	ENST00000555992	protein_coding	lncRNA	.	.	.	.	0.13611	0.241939	0.0485854	0.0583293	GUACCUCUUUCCUUUUCUUAUUGAAUUCUUAGAACUUAGUUAACCCUCCCUGCCUUUUCUUAACAAAAAGGACUUUUCUAAG	-7.1	34.1463	82	0	0	0	0	1	0	0	0
1I_DDIT4___ENSG00000168209___ENST00000307365___protein_coding___protein_coding	10	72274060	72274156	+	1I	DDIT4	ENSG00000168209	ENST00000307365	protein_coding	protein_coding	.	.	.	.	0.231937	0.283698	0.279083	0.113656	GUGAGUGUCCCUUCUGUGUGUGGGUCCUAGAGCUCGCGGUCUGGUCUGGUCUGGUCCCCAGACUGACGCCUGGUCGGUCCCCCUCUUGUCUUACAG	-28.1	61.4583	96	0	0	0	0	3	0	0	0
1I_DDX24___ENSG00000089737___ENST00000553400___protein_coding___lncRNA	14	94051462	94051747	-	1I	DDX24	ENSG00000089737	ENST00000553400	protein_coding	lncRNA	.	.	.	.	0.206951	0.0953333	0.0834596	0.0203649	GUGACUUCUCUAACCCUGAGUUGCCUCAUCUGUAAAGAUAAUUCCAGUCUUGGAGGAUUUUUAUGGAGUAAAAAAGGACAGAGCGGUCCUGUGUAUCCCCUGCAAAUGGUUAGACGUUAUCCAUUUACAGCCCCUGCCAAGCCACCACUAGCUUCUUCAGAGAACUUUUGAACCCUGCCUCCCUAAAGUAGUUCUAAAACAUUUUUCACUGUGUUACCCAUCAAGGGAAACAAAAUGUUUCUACAAACCAUAGUAAAUAGGAUCGUUUUUGUAUUGUGUUUCAAG	-61.7	40.7018	285	0	0	0	0	0	0	2	0
1I_DDX39A___ENSG00000123136___ENST00000588542___protein_coding___lncRNA	19	14410334	14410547	-	1I	DDX39A	ENSG00000123136	ENST00000588542	protein_coding	lncRNA	.	.	.	.	0.289577	0.440343	0.513563	0.226756	GUAAGUGGAUUGCAGCUCCUCCCGCGCCUGCGCUCGCUGGCCACCCCCCAGCCCCUCAGGCACCAGGACUGGCCACUCCCGCGGCUCACUCUGCCCUCGUCACGGUGCCACUGGCUCCCUGGCACAGGUUGGGAGGGGUCUGGGUCUGGUCUGGGGUGGGGGUCCUGCAUGGCAGACGCUCAUGCCCACCCAUGUCUUGCCCUCCCCACCUAG	-87.7	69.0141	213	0	0	0	0	1	0	0	0
1I_DDX39A___ENSG00000123136___ENST00000593026___protein_coding___lncRNA	19	14410334	14410420	-	1I	DDX39A	ENSG00000123136	ENST00000593026	protein_coding	lncRNA	.	.	.	.	0.183547	0.388	0.504953	0.102988	GUUGGGAGGGGUCUGGGUCUGGUCUGGGGUGGGGGUCCUGCAUGGCAGACGCUCAUGCCCACCCAUGUCUUGCCCUCCCCACCUAG	-40.1	66.2791	86	0	0	0	0	1	0	0	0
1I_DEXI___ENSG00000182108___ENST00000570992___protein_coding___lncRNA	16	10929074	10929216	-	1I	DEXI	ENSG00000182108	ENST00000570992	protein_coding	lncRNA	.	.	.	.	0.0169789	0.203683	0.218423	0.0733028	GUGAGUUGAGCCUUCAGGCCAGCUGGGUUUAGCCCGAGGCUGGUCUUAGAUGCAGCGACUGUUUCAGGGGUGACUCAGAAGAAAAAGAAGCUGAGGAAGCUGUUGGGGGGCUGAGGGUGGGAUUCUCGCUCCUUCAUUUCAG	-51	54.9296	142	0	0	0	0	0	0	1	0
1I_DGAT1___ENSG00000185000___ENST00000528718___protein_coding___protein_coding	8	144316709	144316852	-	1I	DGAT1	ENSG00000185000	ENST00000528718	protein_coding	protein_coding	.	.	.	.	0.0714965	0.0412797	0.0432098	0.0645734	GUGAGUGACCCCCACGUGGCCUCCUCACUCGCCCAGUUACCCCGCACCUGAACCCCUCGGCUGACCCUCCCCAUGCCCAGGGACCCUGAAGCCCCCAGCCCUGUGGUCACCAUGGCCGACUGACUUGGCCCCUCACUCCCUAG	-39.5	67.8322	143	0	0	0	0	0	0	1	0
1I_DKK1___ENSG00000107984___ENST00000373970___protein_coding___protein_coding	10	52314677	52314922	+	1I	DKK1	ENSG00000107984	ENST00000373970	protein_coding	protein_coding	.	.	.	.	0.0968245	0.0715143	0.105567	0.0732776	GUGAGAGGGGUCGGGCACUCAGAGGAUGCUCUGACCUUGAAAGGGUCCUAUCUGGAGACGAGGGAGUAGAACGUGCUGAAUGUGUGCGGUUCAGGGAGCAUUUGGUAACCCUGCAUUUGGGAGCAGUGGGCAGUAACAGGUUUUGGAGAGGUGGACAGAUAAGGACUGUGAUCAGCGCCCGGGUCCAAGAGGGCGGGUACCUGGACGUCUGGGUGCCUCACCCUCUCCCCGAACCCUUCCCACAG	-97.4	58.3673	245	0	0	0	0	0	0	1	0
1I_DMAP1___ENSG00000178028___ENST00000361745___protein_coding___protein_coding	1	44213527	44213748	+	1I	DMAP1	ENSG00000178028	ENST00000361745	protein_coding	protein_coding	.	.	.	.	0.0363982	0.0632398	0.061629	0.127597	GUGCGGAAGUGCGAGGGCCCAGGUGGCUGAAGGGGCCGUUAGGAACAUCCAAGCGGUGGGGCACAGGCAGAUCCCCGACCUGACCUGGACCACCCUUCUCCUCUUGGCCCGCCCCUUCAACUCGCCUCCGCUUAGGUCUGGAUUGGCCCCGCCCCCUGACCUGAGCCUGGUCCUUCUUCAGGCACUGACCCUUGACCUCCGGUGGCUCCCCCAUCUCUCAG	-92.7	65.6109	221	0	1	0	0	0	3	0	0
1I_DNAJA4___ENSG00000140403___ENST00000343789___protein_coding___protein_coding	15	78264585	78264756	+	1I	DNAJA4	ENSG00000140403	ENST00000343789	protein_coding	protein_coding	.	.	.	.	0.36845	0.00404094	0.162977	0.0736491	GUCGGUCCGGCGCGGGGCGGGGGGCGGGCGGGAGCUACAAGCGGCGGCGGCGGCGGCGACCGUGACCGUGACGCGCGAGCGGGCGGCGGGGGCGCGGGCCAGGGGCGCGGGCCAGGGUGCCGGCAGGGGCGUCCGGGGCGCUCUGACCGGCCUCGCCCGCCCCCCCCGCAG	-109.3	86.5497	171	0	0	0	0	0	0	1	0
1I_DNAJB6___ENSG00000105993___ENST00000468928___protein_coding___lncRNA	7	157368942	157369130	+	1I	DNAJB6	ENSG00000105993	ENST00000468928	protein_coding	lncRNA	.	.	.	.	0.0767606	0.0143085	0.0202766	0.0222553	GUAGGUCUUGGGCCUUUUGCAUGGUGCAGUUCUUCAGUGUGUCUCAAAUGGGGAUUCAAAGAGGUUGUUCUUACACCUUAUUAUGGGCUGGCUGGCUUGAAGAGAGCCCCUUUCUGAGGGAGGAAGGACAGUCAGUGGCCUCAAGCAUUUUCAGGGAAACUGAAGCUGAGCAGGCGAUUUCCGAUUAG	-55.2	49.4681	188	0	3	0	0	1	0	0	0
1I_DNAJB6___ENSG00000105993___ENST00000486247___protein_coding___lncRNA	7	157381986	157382245	+	1I	DNAJB6	ENSG00000105993	ENST00000486247	protein_coding	lncRNA	.	.	.	.	0.096027	0.0261042	0.0376486	0.0421274	GUAUGUGCUGUUUUUUUAAUUAAGUCUGGUAAUUUAUUUGAUACAAUGUAUUGUAGUUUUAGUUGAAUUAAACUAGUUAGUAAAACUGUUGGUGAGGUAGUGUUUCAGUUACUCUGUAGAUAAGCUCUUUUGUUAAAACCUCUUAAGUUUUUUGUUCCUGAAUAUGUUACAAACAUCUAUUUUCUCUUACUGUAGCUAUCACAUGAGGAAAAAAACUUGAAAAAAAGACUUCAUAGUGUGUGUUUAUGUUUGAUUUUAG	-39.9	28.1853	259	0	0	0	0	0	0	0	0
1I_DOK3___ENSG00000146094___ENST00000510898___protein_coding___protein_coding	5	177504660	177504742	-	1I	DOK3	ENSG00000146094	ENST00000510898	protein_coding	protein_coding	.	.	.	.	0.131	0.205012	0.165329	0.106256	GUGAGGUGCAGGGGUGGGAAAGGGUGAGGGGCUGACACCCUGGACCCUCCUGCUAAUCCCCACCCGUGUGCCCUGUGCCCAG	-37.7	67.0732	82	0	0	0	6	0	0	0	0
1I_DR1___ENSG00000117505___ENST00000370267___protein_coding___protein_coding	1	93346188	93346312	+	1I	DR1	ENSG00000117505	ENST00000370267	protein_coding	protein_coding	.	.	.	.	0.571952	0.374677	0.510226	0.351823	GCGGCAGCGGCAGCGGGGCCUCGGGCUCUAUAGAGCCGAGCCCGCUGGGUACCCGCCCGGUACCGCGGCGAGGCCAGUGCCCCUGGAUCUUGCCUCUGCUCCGACGCCGUUGGGGACCAGUUAG	-64.9	72.5806	124	0	0	0	2	0	1	0	0
1I_DSCAM-AS1___ENSG00000235123___ENST00000422749___antisense___antisense	21	40383408	40383505	+	1I	DSCAM-AS1	ENSG00000235123	ENST00000422749	antisense	antisense	.	.	.	.	0.0597629	0.0479897	0.0346495	0.00471134	GUAUGCAGCUGAUAAGACGCUAUAGAGAAAUGAUAUCCGGACACAUGGUGAGACUUUUUCUCCUCUGUAAAUCUCAAUUCUUGUGAUUCUUUCAAAG	-13	38.1443	97	0	0	0	0	0	0	39	3
1I_DSCAM-AS1___ENSG00000235123___ENST00000427451___antisense___antisense	21	40383455	40383651	+	1I	DSCAM-AS1	ENSG00000235123	ENST00000427451	antisense	antisense	.	.	.	.	0.0638163	0.0655612	0.0275255	0.00278571	GUGAGACUUUUUCUCCUCUGUAAAUCUCAAUUCUUGUGAUUCUUUCAAAGGGAAAGCCACAGAAGGUACCAGUUAUCCACUCACUGACUUAGGUGCCUCCACUAGAAUUCUCAGCACGUUUUUGCAGAAGUAAGUUAUCUUCACUAUUGCUCUAACACUUCUUAGUCUCCUUUUUCUUUCUUUUCUUUUUUUUUAG	-34.7	37.2449	196	0	0	0	0	0	0	73	3
1I_DUS3L___ENSG00000141994___ENST00000309061___protein_coding___protein_coding	19	5785275	5785382	-	1I	DUS3L	ENSG00000141994	ENST00000309061	protein_coding	protein_coding	.	.	.	.	0.150355	0.084215	0.0606168	0.0504112	GUGCCUGGGUGGGCUGGAGUUGGGGAGCUGCAGUCGGGGGCCCGGGGUCACGGAGGGUACUUUGCAGGUCCUGGGCCUGACCUCGCUUUCCACCUGCUCUCCCACAG	-52	68.2243	107	0	0	1	0	0	0	0	0
1I_DUSP2___ENSG00000158050___ENST00000288943___protein_coding___protein_coding	2	96144037	96144153	-	1I	DUSP2	ENSG00000158050	ENST00000288943	protein_coding	protein_coding	.	.	.	.	0.0915776	0.111336	0.134716	0.0944224	GUAAGGGGGCACCUCUGCCCAGAAAUCCCGAGGGGCUCCAGAGGAGAGGACUGGGGGCACCUGUCUCCUGGGCUGUGCACAUUCCGUCUGACACCACUCCCCCAUCUCCCUUGCAG	-42.7	63.7931	116	0	0	0	0	0	0	0	0
1I_DUSP23___ENSG00000158716___ENST00000368109___protein_coding___protein_coding	1	159781000	159781098	+	1I	DUSP23	ENSG00000158716	ENST00000368109	protein_coding	protein_coding	.	.	.	.	0.0222245	0.0251735	0.0300612	0.00915306	GUGAGUUACUUGGCUCGGAGCGGGCGAGGGGACGCGUGGGCGGAGCGGGGCUGGCCAGCCUCGGCCCCCAUGACCCGCUGUCCUGUGCCCUUUCCCAG	-51	72.449	98	0	0	0	0	0	0	0	0
1I_DUSP8___ENSG00000184545___ENST00000331588___protein_coding___protein_coding	11	1557574	1557793	-	1I	DUSP8	ENSG00000184545	ENST00000331588	protein_coding	protein_coding	.	.	.	.	0.0288584	0.0151233	0.0173562	0.0341826	GUACCACCUUCCCCAGUCGCGCACUUGUGGCUCACAGCGUCGCUUCCCUUCCCCCGGCUGCCCACUUGCACCAGAAUGACCCCACCGUCCAGGACCCGUGGCAAGGGAGGAGGGCCUGAGACCAGCCUGGCGCACAUGAGCUCGUGGGUGCCCAGCGGGUGCGUCAGGUGGGCAGCCUGGCCCCGGCGGGCGCCUGGGACUGAGCCUCCUCCCCCGCAG	-87	70.7763	219	0	0	0	0	0	0	1	0
1I_DXO___ENSG00000204348___ENST00000495340___protein_coding___protein_coding	6	31970024	31970108	-	1I	DXO	ENSG00000204348	ENST00000495340	protein_coding	protein_coding	.	.	.	.	0.164798	0.0848333	0.0619048	0.189988	GUGAGGCAUUCAGCUCUGUCCCUCCCCUCUGGAUCCCAGGAUCCAGCCUCUGGCCCUCAACUGAUGCCUCCAUCUGCCCCCCAG	-26.4	63.0952	84	0	0	0	0	3	0	0	0
1I_DYNLT1___ENSG00000146425___ENST00000367089___protein_coding___protein_coding	6	158636897	158637127	-	1I	DYNLT1	ENSG00000146425	ENST00000367089	protein_coding	protein_coding	.	.	.	.	0.0640087	0.0167783	0.0266913	0.0314957	GUAUGAUUUUCAUUCAUGUUUGUGAAGUUUUGUUGUGUGAAAUAUAUGACUGGAAGUUUCCUAUCUUUGAAUGCAAUGCAUGUUUAUCACCUUUUAAAACAUUUAAUAAUAGACUUGCCAAGGUUCUUUGUGUAGCAUAGAGAUGGGUACUUGAAUGUUGGCCUUAUUGUGAGUAAAACGUCGUCCCCCAGCUUUCCCUGCCGUAAAUGCUGCUCUCUUCCCUCCCGCAG	-39.2	39.1304	230	0	0	0	0	1	0	0	0
1I_ECH1___ENSG00000104823___ENST00000596118___protein_coding___lncRNA	19	38831166	38831319	-	1I	ECH1	ENSG00000104823	ENST00000596118	protein_coding	lncRNA	.	.	.	.	0.128993	0.0810784	0.0968954	0.136876	GUCUUCUGGAGGUCUGACCUGCAGAUCCUGGAGGCCUGCCUGCGGGGGGAGGCGGGGCUGCGGGACUGGGUGAAAGUGGAACGUUGUGGGAAGAUGGACAUGAGGGCAGGGUAUUCCCGCCCCAUUUGUAACCCUUCACUCGUUGCUUCACAG	-66.3	60.7843	153	0	0	0	0	0	0	0	0
1I_ECHDC2___ENSG00000121310___ENST00000488268___protein_coding___lncRNA	1	52907649	52907867	-	1I	ECHDC2	ENSG00000121310	ENST00000488268	protein_coding	lncRNA	.	.	.	.	0.0474587	0.0486101	0.0584312	0.0446422	GUGAGGAUCUGGGUGUGGGGUGGAGGAGGGGGUUUGGGGGUCCCUGCCGAUGACAGUCCCGCUACCCCCACCAGCAUCUAAGGAGAGUCUUCUUUCUGUUUGGAGUUCUGUGAUAAGACAGAUGACUCACCCAGGGGGAUGGAGGAGGAUGACCGAGGGCAGUUCUCUCAGAGAGGGAGUUCUGGCUCUUCAGCUUUUGUGUCCCGCCCCACCCUCAG	-88.3	58.2569	218	0	0	0	0	1	0	0	0
1I_EEF1A1___ENSG00000156508___ENST00000615060___protein_coding___protein_coding	6	73517934	73518025	-	1I	EEF1A1	ENSG00000156508	ENST00000615060	protein_coding	protein_coding	.	.	.	.	0.157703	0.0842747	0.0611868	0.0339341	GGAUGACUACUUAAAUGUAAAAAAGUUGUGUUAAAGAUGAAAAAUACAACUGAACAGUACUUUGGGUAAUAAUUAACUUUUUUUUUAAUAG	-14.8	24.1758	91	0	0	2	0	1	0	0	0
1I_EEF1D___ENSG00000104529___ENST00000530109___protein_coding___protein_coding	8	143579830	143580011	-	1I	EEF1D	ENSG00000104529	ENST00000530109	protein_coding	protein_coding	.	.	.	.	0.0530221	0.0703536	0.0495912	0.0605193	GUGAGUGAGCCGGCCGGGGAGAGGAGGGGAGAGGAGACUGGGGACCCUGGCCCAUACCCUGCACUCCACCCCACGGCAGUGGGGAGCGAGUCCCAGAGUGAACCCCACCUCAGAGGAGGCUCCUGGCUCCGAGUGGGCUGUAGGGGAACAGCCCUGACCGUCACCCUCCGCCUCUCCUCAG	-79.1	68.5083	181	0	0	0	0	0	0	0	0
1I_EFL1___ENSG00000140598___ENST00000558974___protein_coding___protein_coding	15	82261791	82261985	-	1I	EFL1	ENSG00000140598	ENST00000558974	protein_coding	protein_coding	.	.	.	.	0.133082	0.12201	0.0291495	0.0430206	GUAGGAUACUGACUUUAGUGCUCGAACUGGACUUAGGCCUUGGUGGUCUAUCUCAUCAAUAAACAUUCACUGGGUUCUUGGUUUAAGGGGUUUGAGAAGCUUGCCACCUCCCAGCGUUUAUUAUUAUUUUUUUCUUUUGCCCCGACCUUUAGCCUCUGGGCCAUUUGUAAUACAUAUUUAAUUUUUAGUCACAG	-36.8	40.7216	194	0	0	0	0	0	0	1	0
1I_EID1___ENSG00000255302___ENST00000560490___protein_coding___protein_coding	15	48878272	48878338	+	1I	EID1	ENSG00000255302	ENST00000560490	protein_coding	protein_coding	.	.	.	.	0.417121	0.606939	0.676394	0.519424	GUAGGCAGCGGGAGCCGGGAGCUAUCCCUGCGUCCCUCCCGCAGCGGGGCCCAACAGCUCGAGGAG	-26.9	72.7273	66	5	15	11	31	11	25	6	18
1I_EIF3B___ENSG00000106263___ENST00000413917___protein_coding___protein_coding	7	2355116	2355233	+	1I	EIF3B	ENSG00000106263	ENST00000413917	protein_coding	protein_coding	.	.	.	.	0.0586154	0.00633333	0.00482051	0.0333675	GUGAGGACCGAGCCGGCGGCCGAGGCAGAGGCGGCCUCCGGCCCGUCCGAGUCGCCCUCGCCGCCGGCCGCCGAGGAGCUGCCCGGGUCGCAUGCUGAGCCCCCUGUCCCGGCACAG	-54.8	79.4872	117	0	0	0	1	0	2	0	0
1I_EIF3CL___ENSG00000205609___ENST00000398944___protein_coding___protein_coding	16	28379880	28379975	-	1I	EIF3CL	ENSG00000205609	ENST00000398944	protein_coding	protein_coding	.	.	.	.	0.117821	0.0678421	0.100863	0.0850737	GUGAGUACUUCGGCUCCUCUCCUUGCCCACUCCUGGUGCCCUCACCGCCUCUCACCUGGCAUUCCCUGCCCUUCCUUCCCAUCUCUCUCCUACAG	-15.4	61.0526	95	0	0	0	0	1	0	0	0
1I_EIF3J___ENSG00000104131___ENST00000261868___protein_coding___protein_coding	15	44537237	44537323	+	1I	EIF3J	ENSG00000104131	ENST00000261868	protein_coding	protein_coding	.	.	.	.	0.392093	0.541488	0.511535	0.363256	GUGAGGAGAAGUUGCUGGGGCAGGGCCCGGGCCGGCGCCGGCCCCACGCAGUGGCAGGCACUAACACGGCUCGCUUUCUUCCGUAG	-34.1	69.7674	86	0	0	0	0	0	0	0	0
1I_EIF4G1___ENSG00000114867___ENST00000427607___protein_coding___protein_coding	3	184320501	184320629	+	1I	EIF4G1	ENSG00000114867	ENST00000427607	protein_coding	protein_coding	.	.	.	.	0.946562	0.9425	0.821414	0.551969	GUUUCUGGCACCUACCUACCUGCUUCCCGCUGGGGGGUGGGGAGUUGGCCCAGAGUCUUAAGAUUGGGGCAGGGUGGAGAGGUGGGCUCUUCCUGCUUCCCACUCAUCUUAUAGCUUUCUUUCCCCAG	-48.6	57.8125	128	0	0	0	0	1	0	0	0
1I_EIF4G1___ENSG00000114867___ENST00000457456___protein_coding___protein_coding	3	184320537	184320629	+	1I	EIF4G1	ENSG00000114867	ENST00000457456	protein_coding	protein_coding	.	.	.	.	0.931152	0.955533	0.760739	0.504761	GUGGGGAGUUGGCCCAGAGUCUUAAGAUUGGGGCAGGGUGGAGAGGUGGGCUCUUCCUGCUUCCCACUCAUCUUAUAGCUUUCUUUCCCCAG	-37.8	55.4348	92	0	0	0	0	0	0	0	0
1I_EIF4G3___ENSG00000075151___ENST00000356916___protein_coding___protein_coding	1	20941395	20941490	-	1I	EIF4G3	ENSG00000075151	ENST00000356916	protein_coding	protein_coding	.	.	.	.	0.479653	0.688189	0.600726	0.501	GUAAGCCAUUCUGCCAUUAAUCUCGUGCUUGCUGAACAUGAAGAAGAGGCAGUGUUUGAGUUAUUUUUUAAUUGGCUACUUUCCUUGACUUCCAG	-16.4	40	95	0	0	0	0	0	0	1	0
1I_EPB41L2___ENSG00000079819___ENST00000533912___protein_coding___lncRNA	6	130869944	130870038	-	1I	EPB41L2	ENSG00000079819	ENST00000533912	protein_coding	lncRNA	.	.	.	.	0.987819	0.979234	0.996638	0.848117	GUAAAGAGAUAUCACCUGGGAGUGGUCCUGGGGAGAUUCGUAAGGUGGAGCCUGUGACACAAAAAGACUCCACCUCCCUGUCUUCUGAGAGCAG	-28.6	52.1277	94	0	0	0	0	4	5	0	1
1I_ERRFI1___ENSG00000116285___ENST00000467067___protein_coding___protein_coding	1	8015384	8015494	-	1I	ERRFI1	ENSG00000116285	ENST00000467067	protein_coding	protein_coding	.	.	.	.	0.113782	0.101009	0.126318	0.0857091	GUAAGUAGAGGAUGUAAUGCUGCUGUAAUCUGGAUAAAUAUGUGACACUAAAAUGGGAGAGGCUGUGAUUGCUCUUCGCUUAUGACCAAAGUAGCUUCCUCUCCUUUCAG	-20.3	41.8182	110	0	0	0	0	2	0	0	0
1I_F2RL3___ENSG00000127533___ENST00000248076___protein_coding___protein_coding	19	16889298	16889572	+	1I	F2RL3	ENSG00000127533	ENST00000248076	protein_coding	protein_coding	.	.	.	.	0.0162993	0.014719	0.00984672	0.0262409	GUGAGUGGUCCUGGCUUUGGGGUGCAGAGAUGGGGUUACAUCAGAGAUGGAGCUGGGGGCCCGGAGCUGGGGAGGGGGAGGCCGGGAAGUUGCGGGCUUCAGCCCAGCCCACUCUGUAUCCCGUCUCUGACCCCAUAGGGCUGGGCUAUUCCCUUGAGUGUCAUGUCCAGCUGUUUCCCACCAGGGCAGACCCCAGGCUCUGAGCACCUCCCUCCCUGCUGCUUCUCGUCACCUGCCGAGGCAGGGGCUGACUGAGGUCCCCUCUCUCUCCCAG	-124.4	64.2336	274	0	0	0	0	0	0	0	0
1I_FAAP24___ENSG00000131944___ENST00000591791___protein_coding___lncRNA	19	32977316	32977496	+	1I	FAAP24	ENSG00000131944	ENST00000591791	protein_coding	lncRNA	.	.	.	.	0.01365	0.03275	0.0333056	0.213778	GUGCCUUCUAAAAAGCUUCAGUGGUGGAUGUGACCAUCUGAAGGAAACAAAUGUACAAGGAAGCACUGUGUAUCCUAAGCCCUGGGUUCCCAGAGUUUCACCUGCUGUUCAUCAGGUCUGGCCUUCAUAUACCCGUACUGCGAGGGCUGUUUCCAAUGUAAAUAAAUAACUGCGCAACAG	-46.4	46.6667	180	0	4	0	5	1	0	0	2
1I_FAH___ENSG00000103876___ENST00000407106___protein_coding___protein_coding	15	80152905	80153025	+	1I	FAH	ENSG00000103876	ENST00000407106	protein_coding	protein_coding	.	.	.	.	0.0171333	0.00588333	0.00371667	0.00748333	GUAGGAGCCUCCGGGGUCCCUGCUGUGUCACCCGGACAGGCCGUGGGGGCGGGCAGGGGGGCGGGGCCGGGCCUGACCACAGCGGCCGAGUUCAGUCCUGCUCUCCGCACGCCACCUUAG	-58.3	74.1667	120	0	0	0	0	2	0	0	0
1I_FAM118A___ENSG00000100376___ENST00000483102___protein_coding___lncRNA	22	45335188	45335349	+	1I	FAM118A	ENSG00000100376	ENST00000483102	protein_coding	lncRNA	.	.	.	.	0.0165155	0.0301677	0.059528	0.017677	GUGAGGGCAGCGAGCAGCGCAGGAGUCCGCAGCCCGCGCGGGCUGACCUGCCCAGAAGCCUGUUCCCAGUCCCUGCCGUUCCCAGUCACUGCCUCAGGGUGGCCGAGGAGGACGAGCUCUUGGUGUCUCGGCUCCACUGACUGCUUUUCUUUCUCCUUCAG	-60	65.2174	161	0	0	0	0	0	0	0	2
1I_FAM122C___ENSG00000156500___ENST00000645433___protein_coding___protein_coding	X	134807341	134807539	+	1I	FAM122C	ENSG00000156500	ENST00000645433	protein_coding	protein_coding	.	.	.	.	0.0156162	0.0509596	0.0538333	0.0212727	GUGGGGGAUCUUCUCAUCGUUAGAGGCCCCGAUCAUGGGAGAUAGGCGGUUCGGAGCCAGUUCUGCCUAACUUUGUGUUCACUGAUGUUAGGGCUGCUAGGGCUGCAAAGGUGGGCACCCCUACUCGCCUAAGAGCUUUCUCCUCUCUUCUCUUUUUCCCCUUUGCCUCUCUCCUUACAUCACCUGCCCACUAAGUAG	-58.3	53.5354	198	0	0	0	0	0	0	0	0
1I_FAM32A___ENSG00000105058___ENST00000263384___protein_coding___protein_coding	19	16185516	16185623	+	1I	FAM32A	ENSG00000105058	ENST00000263384	protein_coding	protein_coding	.	.	.	.	0.11385	0.106804	0.107869	0.0681963	GUGAGGCCCGAGGGCCCGCGGGAUUCCGUCUUCAUCCCCCUUAGACCUUUUCUCGGGACCCCUGGCCCUGAUCCUCCGACCCGCCGCCUCCUCAUGUCUUUUUCCAG	-29.4	64.486	107	0	0	0	0	5	2	0	0
1I_FAM96B___ENSG00000166595___ENST00000567511___protein_coding___protein_coding	16	66932300	66932480	-	1I	FAM96B	ENSG00000166595	ENST00000567511	protein_coding	protein_coding	.	.	.	.	0.0263833	0.0439667	0.100089	0.0184722	GUGGGCUCAGGUGGUUGAAGUAGCCUGAUCAAUAUGUGGGGUCCUGGGAAGGAGGUGACAGGAGGGCUCUGUUGCUGCGGGGGACAUAUCCUAUAUAGAGGUUCAGAGGUAGGGCUGGCUAGCACUCUGGCCAGAGCCUAGCUUUGACUCUGCCUUCCCCACACCCUUCUUCCCACCUAG	-78.5	56.6667	180	0	0	0	0	1	0	0	0
1I_FANCA___ENSG00000187741___ENST00000543736___protein_coding___protein_coding	16	89799079	89799165	-	1I	FANCA	ENSG00000187741	ENST00000543736	protein_coding	protein_coding	.	.	.	.	0.0269186	0.0209767	0.017686	0.0352209	GUAUGUUCCUGAGGGUGGCCUGCCUGAGUGUGCAGCAGGGAGGUGUCUGCCAAAUUAAAGAGCCAAGAUAUUUUAAACACUUCCAG	-20.7	48.8372	86	0	0	1	0	0	0	0	0
1I_FARP1___ENSG00000152767___ENST00000600380___protein_coding___lncRNA	13	98449221	98449353	+	1I	FARP1	ENSG00000152767	ENST00000600380	protein_coding	lncRNA	.	.	.	.	0.136311	0.166318	0.395583	0.222614	GUACGUAGUCCCCGGCACCUGUCGUUAUUCCUAUAUCCUCCUGCAACUGUGGUUUGAAACUGCGCAUUCUCUAGUAGUAUAUAUCGUGCCUGUCUUCAAAAACAUUUCCCUUUUUAUACUCAUUCCCCCCAG	-12.5	44.697	132	0	0	0	0	0	0	0	0
1I_FBXW5___ENSG00000159069___ENST00000325285___protein_coding___protein_coding	9	136941171	136941250	-	1I	FBXW5	ENSG00000159069	ENST00000325285	protein_coding	protein_coding	.	.	.	.	0.0585443	0.0276203	0.0275443	0.0833165	GUGCAGGGCGCGGCGUGGUGCAGGGCGGGUGUGGGCAGCAGCGGGCGGGCGGCCGGCUCACCCAGGCGCUGUUCUGCAG	-39.6	78.481	79	2	0	0	0	0	0	0	0
1I_FCF1___ENSG00000119616___ENST00000341162___protein_coding___protein_coding	14	74713200	74713484	+	1I	FCF1	ENSG00000119616	ENST00000341162	protein_coding	protein_coding	.	.	.	.	0.140799	0.17994	0.129106	0.0684225	GUGAGAGAAGACGGUCCAAGAAGGGACGUUAUCAGGCCACUUUUUGGGUGGAGAAGGAGGUAGUCAGACCGUGGCCAAAUUUCCUUCACAUUAUCCUAGCAUAUUUUCAUUCUGGUCUUAGCUCUUAAACUUCUCCAAGCGGUGACUGUUAUGCUUUACAGAGUGGGGAAGAGGGUCUGGGUUAUUUGAGGCAAGAAGGGAAGGCAAUAGACAAGAGAAAAGAAGAGACUUUAAAAGAUGCCGUGUGUUUCCAACUUUUUUAAUUCUAAAAUUUCUGUUUCAAG	-67.5	42.2535	284	2	0	0	0	0	0	1	0
1I_FCF1___ENSG00000119616___ENST00000534938___protein_coding___protein_coding	14	74713259	74713484	+	1I	FCF1	ENSG00000119616	ENST00000534938	protein_coding	protein_coding	.	.	.	.	0.158467	0.202724	0.138858	0.0640356	GUAGUCAGACCGUGGCCAAAUUUCCUUCACAUUAUCCUAGCAUAUUUUCAUUCUGGUCUUAGCUCUUAAACUUCUCCAAGCGGUGACUGUUAUGCUUUACAGAGUGGGGAAGAGGGUCUGGGUUAUUUGAGGCAAGAAGGGAAGGCAAUAGACAAGAGAAAAGAAGAGACUUUAAAAGAUGCCGUGUGUUUCCAACUUUUUUAAUUCUAAAAUUUCUGUUUCAAG	-45.2	39.5556	225	0	0	0	0	3	0	0	0
1I_FDFT1___ENSG00000079459___ENST00000525551___protein_coding___lncRNA	8	11803225	11803304	+	1I	FDFT1	ENSG00000079459	ENST00000525551	protein_coding	lncRNA	.	.	.	.	0.00910127	0.00197468	0.00116456	0.0043038	GUAUUUUAACCCGAGGGUUACACAUCUGAGGCAAUGUGGGUGGGUUACGCGGGAGAGGACGAGUGAGUUUUUUGGUAAG	-15.7	49.3671	79	0	0	1	0	0	0	0	0
1I_FDFT1___ENSG00000079459___ENST00000525571___protein_coding___lncRNA	8	11802931	11803090	+	1I	FDFT1	ENSG00000079459	ENST00000525571	protein_coding	lncRNA	.	.	.	.	0.0359686	0.128057	0.0567107	0.0787799	GUGGGCCGAGCCUCCCUGCUUGCCCGGGGCGGGGAAGGAGCUCGCUGGGCCGGCCUCAGGGCCUGAGCGGCCGGGCCCGGAUCUGGGGCAAGGGGCGCGGCGAGCAGGGCCGACGCCUGGGUGUUCCCGUCCCCCUUUCCUCGAGCCUUCCCCCUGUAG	-88.1	76.1006	159	0	0	6	0	9	0	7	0
1I_FHL1___ENSG00000022267___ENST00000628568___protein_coding___protein_coding	X	136206207	136206406	+	1I	FHL1	ENSG00000022267	ENST00000628568	protein_coding	protein_coding	.	.	.	.	0.0300503	0.0806985	0.115719	0.0273668	GUGCUUUUGUUCCUGGAAUCAUAGUGAAGUAUCUGUUGUCUUGGUGCCUGGUAGUCAGCUCGGCUGAAGGGGAAGCUGGGUCUUGGUCCUCAGACCCCAUGGACUCCAAGGCAGCAUUGUGCAGGUGCCUCUGGGAGCCACUGCUCAGGGUGCUGGGGCAUUUCCUGUGGUCAUUUGUCCUGUCUGCUUGCCCCCGCAG	-71.8	56.7839	199	0	0	0	0	0	0	1	0
1I_FIS1___ENSG00000214253___ENST00000442303___protein_coding___protein_coding	7	101239903	101240141	-	1I	FIS1	ENSG00000214253	ENST00000442303	protein_coding	protein_coding	.	.	.	.	0.0499412	0.0422101	0.0296933	0.0575294	GUGACAGCCUCGGCCCCUUUGUUCAGCCCCGCUCUUCCCCACGCCUGGGCACUUUGGUCUCUCUGUAAAUGAACCCCUCCAGGCAGCCCCUCAGCCCCACCCCUUCCAGUUCUUAGAGCCCCUUGCCCUGCGACUCCAGGUAGGGGUGUGCCUCUGUUGAGGGGCAGGGCUGGCGGAAGGGGACGGUCAGGGUUUCCGCAGGGGCCGGGCUCCUGACACUGUCCCUUUCCUUCCCCAG	-99.4	65.1261	238	0	0	0	0	2	0	0	0
1I_FKBP2___ENSG00000173486___ENST00000394540___protein_coding___protein_coding	11	64242213	64242383	+	1I	FKBP2	ENSG00000173486	ENST00000394540	protein_coding	protein_coding	.	.	.	.	0.279806	0.272682	0.338076	0.298424	GUAAGUGUGGCCCCGGAGCCCGGGGGAGAGGGCGGUGACCCGGGACAAAGGGGAUCCCCCGGGGCAAGGAAGAUACAGUGGCGGUGGAACCCUCCUGUUACCUACCCGUGUUCCAUACUCUCCCUGCCCUCCCCCACGUUCAGUCGGUCGGUCGGGGUCUGUGCCCACAG	-69.8	66.4706	170	0	0	3	0	4	0	2	0
1I_FLII___ENSG00000177731___ENST00000577398___protein_coding___protein_coding	17	18245419	18245554	-	1I	FLII	ENSG00000177731	ENST00000577398	protein_coding	protein_coding	.	.	.	.	0.064763	0.0551333	0.0606667	0.0556593	GUGUGAUGUUGCCACUAGCCCUGCCCAUCCAAGGAGGCGCCCAUAGACUUACUUACAAAUGGGAAUUCUCGGGCCAGGAGCAAGGGGCUGUUCCCAGGCACCCAUGCAACCGUAUCUCCCCUGCUGCCCCCACAG	-38.1	59.2593	135	0	0	0	0	2	0	0	0
1I_FLYWCH2___ENSG00000162076___ENST00000572786___protein_coding___lncRNA	16	2898958	2899048	+	1I	FLYWCH2	ENSG00000162076	ENST00000572786	protein_coding	lncRNA	.	.	.	.	0.0113778	0.00467778	0.0129444	0.0318444	GUGAGAGUGAGGCCUGGUAGACCCCCAACAGCCAAGCUGAGCCCUCCCAUCUCCAUUGACACCAGCCUGAUCCACCCUCUUCUCUCGCAG	-21.2	60	90	0	0	0	0	0	0	1	0
1I_FNBP4___ENSG00000109920___ENST00000524696___protein_coding___lncRNA	11	47732032	47732116	-	1I	FNBP4	ENSG00000109920	ENST00000524696	protein_coding	lncRNA	.	.	.	.	1	0.999988	1	0.995833	GUCAGAUGAAAACAUUUCUUUAUAUAUUUGGCUUUUCUUGAUUUUUUUUUCGUUAUUUGAAAUCUUUGCUCUUUUAUUUUUCAG	-6.1	23.8095	84	0	0	0	0	0	0	0	0
1I_FO538757.1___ENSG00000279457___ENST00000623083___pseudogene___pseudogene	1	185350	185490	-	1I	FO538757.1	ENSG00000279457	ENST00000623083	pseudogene	pseudogene	.	.	.	.	0.0783143	0.0781929	0.0914357	0.0513786	GUAGGAGGCAGGGCCGCUGCCCGCCCUGGGCCAGCACCUUGUAAUUCUGUCCUGCCUUUUUCUUCCUGUAUUUAAGUCUCCGGGGGCUGGGGGAACCAGGGUUUCCCACCAACCACCCUCACUCAGCCUUUUCCCUCCAG	-45.3	60	140	0	0	0	0	1	0	0	0
1I_FOSB___ENSG00000125740___ENST00000589593___protein_coding___protein_coding	19	45470412	45470628	+	1I	FOSB	ENSG00000125740	ENST00000589593	protein_coding	protein_coding	.	.	.	.	0.99662	0.998787	0.999412	0.987282	GUAGAAGCCAGUUGAGCAGAAAUCCUCUCAUUAACCACUGCGUCACGGUGUAGUGGAAGGGUGGGUGUUGUGGCUUUUUCCCUGUGACACACACAUCCACACUCGCUCACCCUGUGCUCACUCACGGGGUCGGUGUGUGUUAUGUGUGUUGGGUGUGUGUGUGUCGGUGUCUUUGUUUGUGUGUCUACGCCUGUGUGUGUAUGUGUCACCCCGUAG	-75.2	52.7778	216	0	0	0	0	0	0	1	0
1I_FRMD8___ENSG00000126391___ENST00000317568___protein_coding___protein_coding	11	65386761	65387036	+	1I	FRMD8	ENSG00000126391	ENST00000317568	protein_coding	protein_coding	.	.	.	.	0.0489891	0.03308	0.0618	0.0415164	GUGAGAGCACAGCGACGUCUGGCCCGGGCCUCCGUCCCCGGCUGGGCGUGCGCCUUGCCCUGCCUGGGCAUCCAGGUCGACCCCCGGUUCUUGACCGUAGCAACCCGCACCCCUCCCACCAGCGCCCGGUCUGCACUCUUGGCCCCUCCAGGCAGCGCCGCUCAACCUUGCGGACCCAGCCUGGGAUCCCUUACCGUACUCACCGAGAGCUUGAGGAGACCUCCAGCCCCCCAUCCCUGGCUCCCGGUAACUGCUGUUUCUCUUUGCCUUUGCAG	-100	67.6364	275	0	0	0	0	0	0	1	0
1I_FTH1___ENSG00000167996___ENST00000532601___protein_coding___protein_coding	11	61964891	61964986	-	1I	FTH1	ENSG00000167996	ENST00000532601	protein_coding	protein_coding	.	.	.	.	0.140211	0.196042	0.224495	0.0902947	GUGAGUAUUGGAACCCCAGGAAAUAAAUGGAGGAAAUCAUUUGCCUUAGGGAUUGGGAAAGCUGCCCACUAACUGUCUUCCCCAUUGUUUUGCAG	-19.5	45.2632	95	0	0	3	0	0	0	0	0
1I_FTL___ENSG00000087086___ENST00000331825___protein_coding___protein_coding	19	48965609	48965769	+	1I	FTL	ENSG00000087086	ENST00000331825	protein_coding	protein_coding	.	.	.	.	0.040325	0.0955	0.0638	0.158713	GUGAGUCCCCAGGACGCCCCUGGCCCUAAUUUCCUCCAGCUGCGCACCUCCGGCCCUCACUGCACGCGCCAGCCUUCUUUGUGCGGUCGGGUAAACAGAGGGCGGAGUCCCCUUGGCCUCGCCUCCCGCUAACCAUUGUUGCCUCCAUCUCUUCCCGUAG	-45.1	64.375	160	0	0	0	0	4	0	0	0
1I_FTSJ1___ENSG00000068438___ENST00000019019___protein_coding___protein_coding	X	48476396	48476562	+	1I	FTSJ1	ENSG00000068438	ENST00000019019	protein_coding	protein_coding	.	.	.	.	0.0209819	0.077753	0.0596928	0.0689578	GUGGGCCCUGGGGCGCGGAGGACAGGAAUGCGGGCGGAGGCUAUUGAGGCACGCCUGCACUGUCCCGCCUGCGGGGAAAGGAGGGAGGUCCGCCCUGGGCGCCGUAGCUGUGUAUGGUUCGGGCGGCUGGCACCGGGUGGGUUCUAGACCCAAGGUUUGUCUGCAG	-75.3	68.6747	166	5	0	21	1	21	0	5	0
1I_GABARAPL1___ENSG00000139112___ENST00000543602___protein_coding___protein_coding	12	10212990	10213092	+	1I	GABARAPL1	ENSG00000139112	ENST00000543602	protein_coding	protein_coding	.	.	.	.	0.032049	0.032	0.0876471	0.0082451	GCCCAGCGCUGUUGCCCCCGGAGCGGACGUUUCUGCAGCUAUUCUGAGCACACCUUGACGUCGGCUGAGGGAGCGGGACAGGGUCAGCGGCGAAGGAGGCAG	-38.6	66.6667	102	0	0	0	0	0	0	0	0
1I_GABPB1-AS1___ENSG00000244879___ENST00000499326___antisense___antisense	15	50355932	50356099	+	1I	GABPB1-AS1	ENSG00000244879	ENST00000499326	antisense	antisense	.	.	.	.	0.0195689	0.024994	0.0403114	0.00750299	GUAGAGAUCUGUUUUUCCGUGGCUGGAAUGCCAAAAAUUUUGUUGUAUUUUAUUAAGAAAGUAGCAAAAGUUUGGAGAUUUGCAAAGUUAAAAAAAAAAAAAGCAUUAUGAACUUAAUCUAGAUGUGAUUUGCUAAGGAACUUAAUAUAUUGAUAUGUUUUUCACAG	-24.4	28.1437	167	0	0	0	0	2	0	1	1
1I_GALNT18___ENSG00000110328___ENST00000526064___protein_coding___lncRNA	11	11476162	11476315	-	1I	GALNT18	ENSG00000110328	ENST00000526064	protein_coding	lncRNA	.	.	.	.	0.0303399	0.156026	0.226595	0.0634837	GUAAGAGUCUGGAAUCCCGGGAGACAUGAUGACGAGGGGUCACUUCUCUAUGCUGUUAUUAAUGUUUGGAUGUCUCCCAAUUUCACUGCUACUCAUAAGAACCUUAUCAGCUGGUACAGGGAAAGACUGAACUAAUUGAUUUCUGAUUUCCAG	-36.2	42.4837	153	0	0	0	0	1	0	0	0
1I_GAR1___ENSG00000109534___ENST00000503671___protein_coding___lncRNA	4	109816005	109816152	+	1I	GAR1	ENSG00000109534	ENST00000503671	protein_coding	lncRNA	.	.	.	.	0.0542245	0.0116122	0.0117279	0.0203197	GUUGGUGGUCACUGGCUGUCUGACCGUGGGUGAGGUGACAGGGCUGCUUUUGUCUCCUUUAUGGUGUUCUCACCGCAGCUCCGAGGGGUUGGAGUAUACUCAGAGGCUACAGUGAUCAGAAGACAUAGGUCGUUUUUUUUUCAUCAG	-46.3	51.0204	147	0	0	0	0	1	0	0	0
1I_GAS5___ENSG00000234741___ENST00000414075___lncRNA___lincRNA	1	173864075	173864256	-	1I	GAS5	ENSG00000234741	ENST00000414075	lncRNA	lincRNA	.	.	.	.	0.313039	0.384282	0.391575	0.395116	GUGAGGAUUGGAAAUGUUGGGACUAUUAUAAUUGCAGAAUACAUGAUGAUCUCAAUCCAACUUGAACUCUCUCACUGAUUACUUGAUGACAAUAAAAUAUCUGAUAUUCUGCAUUCCCAUGUAGCAUUUUAAUUGAAGUCUGUAAAUGUGGCUAAAAGUCUUGUCUUAUUUUUUGAGACAG	-34.3	33.1492	181	0	3	0	0	0	0	0	0
1I_GATD1___ENSG00000177225___ENST00000354286___protein_coding___lncRNA	11	770398	770678	-	1I	GATD1	ENSG00000177225	ENST00000354286	protein_coding	lncRNA	.	.	.	.	0.00389643	0.00121429	0.00125714	0.00133571	GUAGGAGGCAGAGAAAAGACCCCACGUGCCUGGAGAGCUGUGCUAGCUGCUAGGUGGUCCUCGGGAAUUCCAGGCUGGGUUUUCUAGGGAGGACUGGUUGUCACGUGUGGUCACUGUUGACUAGACAGAGUCGGCUCGGGGGUCCUCUGUGUGGGUUUGCCCUGCUGUGGCCUGUCUGCCACCCACCACCUCUUUCACUGUUGGUGGGGGCCUUGAGGGGAGGGCCCAGCCGGCGGGAGCUGGCUCAGAACUUUGGCCAAAGGUGAACGGAAUUUUUUAG	-113.5	59.2857	280	0	0	0	0	0	0	0	0
1I_GGA3___ENSG00000125447___ENST00000537686___protein_coding___protein_coding	17	75238389	75238651	-	1I	GGA3	ENSG00000125447	ENST00000537686	protein_coding	protein_coding	.	.	.	.	0.0869885	0.116771	0.0855916	0.0471832	GUGAGCAGCAAAGAACCCAGGGGUCCCAGCCUGAGGCCCCAGCUGCCCCAGAUUAGGACGUCAGGCCCACCACCUCCCAGCUGGAAGUGUUUUGACUGUAGGAUUGACACAUCCCUUUGCUGCCUUAGGUUAAGUGUCUGAGCAUGGUUGGGGGUUGCGGGGAAAAGGGACCAUUCCUCUAGCACAGAGAGGGUAGCAGAAUAGAGGGCGUCCUGCCAAGGGGCCGCCUGGGCUGGAUCUCACUUGCUGCCCUCUGUCACAG	-97.5	58.7786	262	0	0	0	0	0	0	1	0
1I_GMPR2___ENSG00000100938___ENST00000558788___protein_coding___protein_coding	14	24238769	24238905	+	1I	GMPR2	ENSG00000100938	ENST00000558788	protein_coding	protein_coding	.	.	.	.	0.0692132	0.0370588	0.0263676	0.0364265	GCGUGCUAGACCUGAGCAGUUCUACCCUCCCAAGGCACCAGUACUCUACCAUGGGGCAUCCCAAGUGGGGUCCUCACCCAUCCCAGCUACUGCAGCUCUGUAUUACUUUGUCAUUUCCUGUUGUCUCACUCCUGAG	-26.4	54.4118	136	0	0	0	0	0	0	2	0
1I_GNB2___ENSG00000172354___ENST00000412215___protein_coding___protein_coding	7	100676176	100676232	+	1I	GNB2	ENSG00000172354	ENST00000412215	protein_coding	protein_coding	.	.	.	.	0.970571	0.993982	0.998554	0.625214	GCCUCGGGCCAGCGGCCAGGAGCUGCCUCCCCCAGCCCCCGUCCCGCGGCCCCCAG	-24.7	83.9286	56	0	0	0	0	0	2	0	0
1I_GNG14___ENSG00000283980___ENST00000640117___protein_coding___protein_coding	19	12688141	12688255	+	1I	GNG14	ENSG00000283980	ENST00000640117	protein_coding	protein_coding	.	.	.	.	0.175377	0.178947	0.150298	0.171395	GUGAGGGUCGGGGCCAGUGCAGGAGGCGGGAAGAGGUGGGAACACAUGGGCCAGGGGACAGGUGCAUGCCUGGGUCUGGUCUGGCUGAACCAGUUGGUCUGCAGGUGUCCAAAG	-37.9	64.0351	114	0	0	0	0	1	0	0	0
1I_GPI___ENSG00000105220___ENST00000643067___protein_coding___lncRNA	19	34366193	34366344	+	1I	GPI	ENSG00000105220	ENST00000643067	protein_coding	lncRNA	.	.	.	.	0.116411	0.135788	0.0787285	0.111212	GUGACAGACACCACCACUGUGCUGGGUGGCCGCGGCCCUUGUGGGGCGUGGGUCAGGGAGGAUGUUUCUUCUGGGAACAGCUCCUGCUUAGGGCAUGGCUCCCCGCUAGGGAGACCAGGGUGUGGUCAGCAGCAUCUCCAUCUUUCUGCAG	-63.3	62.2517	151	0	0	3	0	0	0	0	0
1I_GRHL2___ENSG00000083307___ENST00000521085___protein_coding___protein_coding	8	101492586	101492701	+	1I	GRHL2	ENSG00000083307	ENST00000521085	protein_coding	protein_coding	.	.	.	.	0.999374	0.996443	0.999713	0.999896	GUGAGGGCGCGAGCGGGCGAGCGAGCGAGAGUGGUGAGGGGGGACGGAAAAGCAGAAUUACCUGUAGCUCUUGUUCUGCCAUCUCGGGCGCUCUCACACACCUUCACCUGCACAG	-44.4	61.7391	115	0	0	0	0	0	0	1	1
1I_GRN___ENSG00000030582___ENST00000589536___protein_coding___protein_coding	17	44345334	44345609	+	1I	GRN	ENSG00000030582	ENST00000589536	protein_coding	protein_coding	.	.	.	.	0.194796	0.102585	0.0617818	0.0527818	GUAGGAGAGCGGCCGCGCAGACCUCUCGCCUGCUCCUGCCCAGGGGCCCGCCAGGGCCAUGUGAGCUUGAGGUUCCCCUGGAGUCUCAGCCGGAGACAACAGAAGAACCGCUUACUGAAACUCCUUGGGGGUUCUGAUACACUAGGGGGAGUUUUAUGGGAAAGAGGAAGCAGUAAUUGCAGUGACGCCCCGUUAGAAGGGGCUUUCUACCUCCCCAGCAUUCCCCCAAAGCAGGGACCACACCAUUCUUGACCCAGCUCCACCCCUGUCGGUAG	-109.8	59.2727	275	0	2	0	0	0	0	0	0
1I_GRWD1___ENSG00000105447___ENST00000253237___protein_coding___protein_coding	19	48446192	48446384	+	1I	GRWD1	ENSG00000105447	ENST00000253237	protein_coding	protein_coding	.	.	.	.	0.0566458	0.0549479	0.043724	0.053901	GUAGGGCUGAGUCCGGACUCCAGGGUCCUGAGGUGGCUGAUCCCGAGCCUUUAACCUGAGAGGUGCUCGGGAAGAGAAGGCUGGGGUCUAAGAGAAGUGAUUUCAUACCGGAGGCGGUUGAUCCAUGAGGGAGGUGGGGACUGAGCUCUUACUGUCCCGUCUUAACUCGUAAACCCCGCCUUCCAUCCCCAG	-73.9	57.8125	192	4	0	0	0	0	0	0	0
1I_GTPBP3___ENSG00000130299___ENST00000595381___protein_coding___lncRNA	19	17336727	17336819	+	1I	GTPBP3	ENSG00000130299	ENST00000595381	protein_coding	lncRNA	.	.	.	.	0.0834239	0.0374674	0.0696957	0.254217	GUGCUGUCCUGGGUUAACCUGAAAGCAAUCUCCGAGGCUCCCCUUUCUGGCUUUCGGGGAGCCAGAGACUGACCGGACACUUGGCUCUGCAG	-30	58.6957	92	0	0	0	2	0	0	0	0
1I_GTPBP3___ENSG00000130299___ENST00000596166___protein_coding___lncRNA	19	17337664	17337898	+	1I	GTPBP3	ENSG00000130299	ENST00000596166	protein_coding	lncRNA	.	.	.	.	0.0156667	0.0818889	0.0352094	0.0193376	GUGGGGCUACAGGGGAAGGGGUGCGACAGCUUGGGGUGCUGCUUGGACCCCAGACCCACUCCCUGGGUUUUAGGGGCCCAAUUCCCUGCGGCAGAGCAAUCAUUCGCGUUCUUCCGUGCCUCAAUCGUUCAUGACCCUUGCGGCAGAGCCCAUAUCUGGGUCUCCUUCUGGCCUCACAGUCCCUAAUCCGGUCACCCUUCGGCCUUCAGAACAUCCAAUUUGUGCAUCCCCCAG	-83.9	59.4017	234	1	0	0	0	0	0	0	0
1I_H1FX-AS1___ENSG00000206417___ENST00000511998___antisense___antisense	3	129315638	129315805	+	1I	H1FX-AS1	ENSG00000206417	ENST00000511998	antisense	antisense	.	.	.	.	0.97891	0.771605	0.781168	0.828509	GUAGGUGCGCCCAUUCUGCUGGUCGAACCACGGAACCUUCUUGGCCUCGGUGUAGAUCUUGGCCAGCGACGAGCCGUUGCGCUCGCCCAGCCUACGGAUGGUCUCCACCACCAGCUGGCUGUACUUGCCCGGCUGGUUCUUCUUCUUGCUAUUCUUCCUCUUCUUAG	-56.7	58.6826	167	0	0	2	0	0	0	0	0
1I_H2AFX___ENSG00000188486___ENST00000375167___protein_coding___lncRNA	11	119094261	119094459	-	1I	H2AFX	ENSG00000188486	ENST00000375167	protein_coding	lncRNA	.	.	.	.	0.0239646	0.144818	0.170753	0.0235455	GUGAGUGAGGCCCUCGGCAGCUGCAGCCGGGGUGUCUGGUACCCCCCCGGCGUGGUGCUUAGCCCAGGACUUUCAGACGCGGCCGCUGGCCGGGAGGCUUUGGUGGGAGAGACGCGAUCGCCGAUUUCGGUCUGGCGCCCCUUCUGCGGCCGGGACCCAGGCCUUUCACAUCAGCUCUCCCUCCAUCUUCAUUCAUAG	-84.1	66.1616	198	0	0	2	0	0	0	1	1
1I_H3F3B___ENSG00000132475___ENST00000587560___protein_coding___protein_coding	17	75778723	75778809	-	1I	H3F3B	ENSG00000132475	ENST00000587560	protein_coding	protein_coding	.	.	.	.	0.355023	0.33557	0.332884	0.144698	GUAAGACAAAGGCCUGGAGCCGGGGGAGGGCUGGGCGGUUUCCGCUCCCCGAGUGGGAUUAAUAGUGCGGCUCUCGUCCUCAACAG	-35.7	62.7907	86	0	0	1	0	0	0	4	0
1I_H3F3B___ENSG00000132475___ENST00000591890___protein_coding___protein_coding	17	75778723	75778820	-	1I	H3F3B	ENSG00000132475	ENST00000591890	protein_coding	protein_coding	.	.	.	.	0.426299	0.406763	0.406474	0.219567	GUGCGCUGCAGGUAAGACAAAGGCCUGGAGCCGGGGGAGGGCUGGGCGGUUUCCGCUCCCCGAGUGGGAUUAAUAGUGCGGCUCUCGUCCUCAACAG	-44.5	63.9175	97	0	0	0	0	0	0	2	0
1I_HCLS1___ENSG00000180353___ENST00000487290___protein_coding___lncRNA	3	121644720	121644817	-	1I	HCLS1	ENSG00000180353	ENST00000487290	protein_coding	lncRNA	.	.	.	.	0.085134	0.101206	0.109536	0.0557835	GUAAGUGACCACUCUCUCUCCCAACCACCCACCUCCAGUCCUGUGAAAAUUGCCCACGAUCACCCCUGGAUGGAGGCACAUGCUUCUUUGUUGAAAG	-15.6	52.5773	97	0	0	0	0	0	0	0	0
1I_HGH1___ENSG00000235173___ENST00000347708___protein_coding___protein_coding	8	144138428	144138506	+	1I	HGH1	ENSG00000235173	ENST00000347708	protein_coding	protein_coding	.	.	.	.	0.142013	0.103795	0.107821	0.150538	GUGAAGCCCAGGGCGCCCGCGCGGGCGGGGAGGGGACGGAAGUUAGGGGGGACGGCCCUAAGUGACACCUCCCAACAG	-32.2	71.7949	78	0	0	0	0	0	0	2	0
1I_HLA-C___ENSG00000204525___ENST00000415537___protein_coding___protein_coding	6	31270331	31270438	-	1I	HLA-C	ENSG00000204525	ENST00000415537	protein_coding	protein_coding	.	.	.	.	0.951421	0.467925	0.548486	0.406308	GCCACCCUGAGGUGCUGGGCCCUGGGCUUCUACCCUGCGGAGAUCACACUGACCUGGCAGCGGGAUGGGGAGGACCAGACCCAGGACACCGAGCUUGUGGAGACCAG	-39	66.3551	107	0	0	0	0	0	4	0	0
1I_HMG20B___ENSG00000064961___ENST00000333651___protein_coding___protein_coding	19	3572994	3573291	+	1I	HMG20B	ENSG00000064961	ENST00000333651	protein_coding	protein_coding	.	.	.	.	0.213572	0.201007	0.287067	0.15598	GUGAAAACAGCCGCGGAACUCCGGGCCCUGAGAGGGGGCGGGGGUGCAGGGGUCCCAGGGCCGGGCCGGGGUCUUUCCUGGCCCGGGGGAAACCGGCCCAGGCCUCCCGGGGGGGGCAAUCGCCCAACAAAGGAUUCUUGGGGCGCCCGCCCUCGAGGACUUCCCUGCCCCUGGAUCCGGCCCCCCCAGCGCUCCGGGCCCGGCAUCCCGGGGCUCUCCAUCGCGGGGUACCCCAGUUCGCGGUCUGCCAUCGGGCAGCCCGGGCGCUACUCACCUCCGCCCGCGUCCGUGUUCCAG	-165.9	74.4108	297	0	0	0	0	0	0	1	0
1I_HMGN2___ENSG00000198830___ENST00000619352___protein_coding___protein_coding	1	26472562	26472607	+	1I	HMGN2	ENSG00000198830	ENST00000619352	protein_coding	protein_coding	.	.	.	.	0.427089	0.903222	0.873911	0.0784	CUGCAUCCCGCGUCCAGCACCUACGUCCCGCUGCCGUCGCCGCCG	-7.2	75.5556	45	0	3	0	5	1	3	0	2
1I_HNRNPA2B1___ENSG00000122566___ENST00000618183___protein_coding___protein_coding	7	26192338	26192494	-	1I	HNRNPA2B1	ENSG00000122566	ENST00000618183	protein_coding	protein_coding	.	.	.	.	0.998846	0.997506	0.998417	0.985526	GUAAGUAGCUUUUGAGUUUUACAAUUAUUAUUAUCUUGGGAGACAUAGCUGCAGGAGUAAAAGCUUUUUAGGAUCAUGUUAUCUUUCCUUAAAAUCUGGUUAGAUGGAUAAUUUCAUAACCUAUUUUUUUUUUACUCUUUACUUCUGUUGAAACAG	-29.1	29.4872	156	0	0	5	0	2	0	4	0
1I_HNRNPAB___ENSG00000197451___ENST00000358344___protein_coding___protein_coding	5	178204740	178204814	+	1I	HNRNPAB	ENSG00000197451	ENST00000358344	protein_coding	protein_coding	.	.	.	.	0.870554	0.989784	0.690486	0.374689	GUGAGCGGCGGCCGGCGGGCGGGAGCUCUGGCGGGAGCCGCGCCGGCCUGACGCGCUGUCGCCGCUGGUUGCAG	-44.8	81.0811	74	0	0	2	0	0	0	0	0
1I_HNRNPH1___ENSG00000169045___ENST00000521173___protein_coding___protein_coding	5	179616958	179617050	-	1I	HNRNPH1	ENSG00000169045	ENST00000521173	protein_coding	protein_coding	.	.	.	.	1	0.999902	0.999152	0.961554	GUAGCCAAAUGCUAGGAGGCAUGGGUUUGUGUAAAUAUCACUUUAGUGUCUUUUUUUUAAGCUAACCUUGUAUGCCUUUUCUCUCAUUUCAG	-18.3	36.9565	92	2	0	4	0	5	0	0	0
1I_HNRNPUL2___ENSG00000214753___ENST00000301785___protein_coding___protein_coding	11	62715379	62715499	-	1I	HNRNPUL2	ENSG00000214753	ENST00000301785	protein_coding	protein_coding	.	.	.	.	0.532742	0.800325	0.69195	0.259658	GUGAGUAUCUUCUUGGGAUAGACACAGGGUGAAGGGGGGCAGGAGCAGAAGGAUGAGUGUUAUGCCUCUUCAUCCUCAGCCAGCUCUGGCUCCAAGUGAUGGGGUUUCCCUCUCUUCUAG	-40.2	53.3333	120	0	0	2	0	0	0	0	0
1I_HRAS___ENSG00000174775___ENST00000482021___protein_coding___lncRNA	11	534375	534517	-	1I	HRAS	ENSG00000174775	ENST00000482021	protein_coding	lncRNA	.	.	.	.	0.0171831	0.0623662	0.0609789	0.0391901	GUAGGCACGCUGCAGUCCUUGCUGCCUGGCGUUGGGGCCCAGGGACCGCUGUGGGUUUGCCCUUCAGAUGGCCCUGCCAGCAGCUGCCCUGUGGGGCCUGGGGCUGGGCCUGGGCCUGGCUGAGCAGGGCCCUCCUUGGCAG	-72.3	71.1268	142	0	0	0	0	1	0	0	0
1I_HSDL1___ENSG00000103160___ENST00000565275___protein_coding___lncRNA	16	84122838	84122972	-	1I	HSDL1	ENSG00000103160	ENST00000565275	protein_coding	lncRNA	.	.	.	.	0.0713134	0.00599254	0.0158806	0.0153806	GUAGUUAUAUGUAAGGUUACGUGGUCCAGUAAUGUCUUAGAUUGAUAAAUUAGGUAUGGAAUCCAUCAGUGUUACGUGAUGAGAAUAGGUGAACACACCUUGUCAGUGAUGAUGUAAACUUCUCUCCUUGGCAG	-24.4	38.806	134	0	0	1	0	0	0	0	0
1I_HSPB1___ENSG00000106211___ENST00000429938___protein_coding___protein_coding	7	76303727	76303801	+	1I	HSPB1	ENSG00000106211	ENST00000429938	protein_coding	protein_coding	.	.	.	.	0.377432	0.0280946	0.0390135	0.0611892	GUGGGGCCUCUGGCCUAGCGGGGCCGAAAGGCAGUCCCCUCCCCCGCAGUCUGAUUUCCCUCUUCCCCCCAAAG	-21.9	67.5676	74	0	3	1	2	0	0	14	1
1I_HSPBAP1___ENSG00000169087___ENST00000465044___protein_coding___lncRNA	3	122755071	122755259	-	1I	HSPBAP1	ENSG00000169087	ENST00000465044	protein_coding	lncRNA	.	.	.	.	0.0950585	0.23883	0.206543	0.067484	GUAAUAGGGCUUUAAAACAUUAAUGACCUGCCAGGGGACACCACAGCUGUAACUCUCUCAAGUCCUUAUGCUGUGUGCUUCCCCUCCCUGCGCAGUGCAAAUGAGAAUGGCUUCCUUCCCUCUGCUCUGCUGUUGGAAGGUAGCUUCCCCAGUUGUAGGCUUCAGACACAUACACCUCUGCUUCACAG	-47.5	50.5319	188	1	0	0	0	1	0	1	0
1I_HSPH1___ENSG00000120694___ENST00000435381___protein_coding___protein_coding	13	31137117	31137367	-	1I	HSPH1	ENSG00000120694	ENST00000435381	protein_coding	protein_coding	.	.	.	.	0.815784	0.893656	0.84788	0.77552	GUGAAUGUUACCCUAAUGAGAAAAAUUCUGUUAAUAUGGACUUGGACUAGAUAACCUUAAAUUGGCCUAUUCCUUCAAUUAAUAAAAUAUUUUUGCCAUAGUAUGUGACUCUACAUAACAUACUGAAACUAUUUAUAUUUUCUUUUUUAAGGAUAUUUAGAAAUUUUGUGUAUUAUAUGGAAAAAGAAAAAAAGCUUAAGUCUGUAGUCUUUAUGAUCCUAAAAGGGAAAAUUGCCUUGGUAACUUUCAG	-44	27.6	250	0	0	0	3	0	0	0	0
1I_ID1___ENSG00000125968___ENST00000376112___protein_coding___protein_coding	20	31605813	31606052	+	1I	ID1	ENSG00000125968	ENST00000376112	protein_coding	protein_coding	.	.	.	.	0.0891172	0.07359	0.0876569	0.0401172	GUGAGAUCCAGAUCCGACCACUAGAUCAUCCUUAUACCGACGGGGAAACGGAGGCCAGAGAGGGCGUGGGCGCUUGCACCACUUCCGUCCCAUCCUUGCGGGUACCUGGCUAUGCGGGGGUGCCUAAGGAGCCUGGAAAAAGCGCUCCCCCGUCGUGCUUCCUGGGGAAGGGGGCGUUCGCUGCGCUCGGAGCGGCGUCCCUUCCAACCCGCCGGUCUCAUUUCUUCUCGUUUUCACAG	-93.9	62.3431	239	0	0	0	0	0	0	2	0
1I_IER3___ENSG00000137331___ENST00000259874___protein_coding___protein_coding	6	30744196	30744308	-	1I	IER3	ENSG00000137331	ENST00000259874	protein_coding	protein_coding	.	.	.	.	0.131973	0.0714286	0.0846786	0.0809643	GUGAGUAUCGCCGAAGUGGGCAUUCGCGGGGUGCGCUGCCCUGGAGUCACUGGGGAACGACCCGACUCCAGAGGCCUCGACCUGACCUGUCUCCUGUUUUGUCUCCCCUUAG	-41.8	62.5	112	0	0	0	0	2	0	1	0
1I_IER3-AS1___ENSG00000272273___ENST00000607333___antisense___antisense	6	30743096	30743233	+	1I	IER3-AS1	ENSG00000272273	ENST00000607333	antisense	antisense	.	.	.	.	0.170226	0.18219	0.142	0.130898	GUGCGCGGGCUGGGGACUCGGCCACGGCGCCUCCCGCCGGUCCUUGCCAUCUGAAGGCCGGGAGGAGUGGGGAGUCGGCGCUUGCAAAGAUACACUCAAGACUGCAGACAGUAAAUCAAUUUUAUUUGUGUUCACAG	-46.3	59.1241	137	0	0	0	0	0	0	1	0
1I_IL24___ENSG00000162892___ENST00000611909___protein_coding___protein_coding	1	206897615	206897730	+	1I	IL24	ENSG00000162892	ENST00000611909	protein_coding	protein_coding	.	.	.	.	0.0231565	0.0317304	0.0378783	0.0666522	GUGAGCAUGGGGGAUUCUUGGUUACUUUUUUUUGAAGGACUAGACCUCUGCUUUAUUUGUGAAAAGGGGUCAAGGUGGGGACAGCAGAAGUCAAUUUUUUUGAGUGUUGAUGUAG	-22	41.7391	115	0	0	0	0	0	0	0	0
1I_ILKAP___ENSG00000132323___ENST00000254654___protein_coding___protein_coding	2	238170676	238170942	-	1I	ILKAP	ENSG00000132323	ENST00000254654	protein_coding	protein_coding	.	.	.	.	0.0580902	0.0485902	0.0432481	0.0410602	GUGAGAAAUCUCACACGGGGGUGGUGGUUGUCCCAAUUGUGUCUUAGUUUUCAGAGAAGUAGAAGUUCUGAGACCCCAUUUCCUCCCAUUGUGGGACAGCCCUUGUGCCCUUUUUCAGUGUGAACUCUGCCUACUGACUCACUGGUCAGUUUGUCCUGCCAGCCCUGAUGGAGACCAGAGCAGCUCUUCUUCCUGGCAGUCAUGUCUCAGGAAAGUGACAGGGUGCGGGGUCACUCCAUUCACUCAUUCCCUUUCUCAUCUGGUAG	-85.4	51.5038	266	0	0	0	0	2	0	0	0
1I_INO80B___ENSG00000115274___ENST00000409493___protein_coding___protein_coding	2	74455174	74455390	+	1I	INO80B	ENSG00000115274	ENST00000409493	protein_coding	protein_coding	.	.	.	.	0.247153	0.23788	0.19862	0.223236	GUAAGCGCGAAUAGAUCAAGCAAUUUAGGUCGUGUUAGAAAAGAAGUCCCGUUCUUGCUCCUCGGAGAGUCCAGGGUACUUCGGCCACAGGUGGCAAGGAGAAAGGCGGUGCUGUUGUUAUGGUAACAGCGAGUACUGCGGGAAGGGUGGGAUCCAGUAGGGGCUUAGGUUAUUCAGGGCUUCCCCUGCCACCCUCCGGCCAAACACUGUCGACAG	-73.8	54.6296	216	0	0	0	0	1	0	0	0
1I_INTS1___ENSG00000164880___ENST00000404767___protein_coding___protein_coding	7	1470692	1470845	-	1I	INTS1	ENSG00000164880	ENST00000404767	protein_coding	protein_coding	.	.	.	.	0.0405817	0.0558693	0.0535752	0.0557059	GUGAGGACUGGCCCCCCGCCCAGGGCCCUGGCAGCCCUCGGGGAGGCCGGAGGUGCGUCCCCCGAGGGCUGGCUCUUGGGAGUCCCGAGGUCUGGUCACUGCGGCCAGGAUGUUGUGGCCAGCGUGACGUGCAGGGCCCCGUUUCCCCCACAG	-83.6	73.2026	153	0	0	0	0	1	0	2	0
1I_IPO4___ENSG00000196497___ENST00000558233___protein_coding___protein_coding	14	24180572	24180688	-	1I	IPO4	ENSG00000196497	ENST00000558233	protein_coding	protein_coding	.	.	.	.	0.103509	0.116836	0.14794	0.0870948	GUGAGGGUAGGAGUCAUAGGCAGGGGCUUGCGGGAGGCUGGGAGUGGCAGGGCUCAGAGAGCCUGGGGCAGCGAGGCUUUAGGAGCCCCGACCUUUCUCCCUCCCUCUCCACCCAG	-59.5	66.3793	116	0	0	0	0	0	0	0	0
1I_IRF2BP2___ENSG00000168264___ENST00000491430___protein_coding___lncRNA	1	234607852	234608033	-	1I	IRF2BP2	ENSG00000168264	ENST00000491430	protein_coding	lncRNA	.	.	.	.	0.0745912	0.0367293	0.0320718	0.0191215	GUACGCCUGAAGGUUUUAAGUUGCAUGUGCACCUGAAACUCGUAUAUGAGUAUUUUCUGUCUGUGCUUUUAGAGAGGAGGAAUUCUGUAACGACUUUUGUUUCGGGUUAGGAAGAGAAUGAUCUCUUUCAGUGCACCGCCACUUAUGUUACCUUUUUCCUUUUAUUUCUUUGUGUUUCCAG	-50.8	39.779	181	0	0	0	0	0	0	1	0
1I_KAT5___ENSG00000172977___ENST00000377046___protein_coding___protein_coding	11	65712279	65712378	+	1I	KAT5	ENSG00000172977	ENST00000377046	protein_coding	protein_coding	.	.	.	.	0.995101	0.996222	0.99996	0.941616	GUGAGUCCGGUGCCCGGGGCGGGGCGGAGGGAGCCAGGGGAGGUGGGUAGAGCCCGAGGCCCCCCAGUAGCCGACCCUGGCGUCGCGCUGUCUCCCCAG	-49.2	76.7677	99	0	0	0	0	0	1	0	0
1I_KAT5___ENSG00000172977___ENST00000533596___protein_coding___protein_coding	11	65718775	65718872	+	1I	KAT5	ENSG00000172977	ENST00000533596	protein_coding	protein_coding	.	.	.	.	0.29167	0.36934	0.282691	0.0556598	GUACAUGGCAUGGCUUGUCUGUUCCUGGGCUUUCUCUCUCAGGGCUCCUGGGGACAGAUAAAGGUCCUCAGGGAACCUGACCUGUGCUCUCCCACAG	-34.5	56.701	97	3	0	0	0	0	0	0	0
1I_KAT5___ENSG00000172977___ENST00000534104___protein_coding___protein_coding	11	65712279	65712349	+	1I	KAT5	ENSG00000172977	ENST00000534104	protein_coding	protein_coding	.	.	.	.	0.9981	0.9954	0.999943	0.939171	GUGAGUCCGGUGCCCGGGGCGGGGCGGAGGGAGCCAGGGGAGGUGGGUAGAGCCCGAGGCCCCCCAGUAG	-30.7	77.1429	70	0	0	0	0	0	0	1	0
1I_KCTD15___ENSG00000153885___ENST00000592363___protein_coding___lncRNA	19	33813925	33814009	+	1I	KCTD15	ENSG00000153885	ENST00000592363	protein_coding	lncRNA	.	.	.	.	0.239452	0.316667	0.363786	0.226548	GCAGACCUGGCGCUCUUGACCCCUGAUUCCAGUGAGGACUGGCCCUGAGGAGUCCUUGCAGACCUGCUGCCUCCCCCACGACAG	-22.1	64.2857	84	1	4	3	0	0	0	9	0
1I_KCTD2___ENSG00000180901___ENST00000375286___protein_coding___lncRNA	17	75047299	75047418	+	1I	KCTD2	ENSG00000180901	ENST00000375286	protein_coding	lncRNA	.	.	.	.	0.304345	0.703924	0.876639	0.466076	GCGGGAGUGGGGUGGGCGACGGGGGUGGCCCAGUCCGCGGGCCCCCCAGCCCACGCCCGGCUGGCCCCACGCCCCGCGGGCACGGCCGCCCGGCUGCCGCCGUCGCGCAGCCGCUGGAG	-73.3	85.7143	119	0	0	0	0	0	0	0	0
1I_KIFC2___ENSG00000167702___ENST00000645548___protein_coding___protein_coding	8	144466518	144466759	+	1I	KIFC2	ENSG00000167702	ENST00000645548	protein_coding	protein_coding	.	.	.	.	0.0682158	0.0214481	0.0248838	0.0445145	GUGAGCGGGGCUGGCCGUGCAGCCCGUCGUCUCCCGCCGCCUGCCCCACCCCCACGCCGAGGUUCCCGGGGCGGGGGCGGGCACGGGGCGCGGGGCGACGGGGCCGUGCCGAGGACCCUCGGCUCGGCCCCGAUGCUGGAAGCGUAGACUUCGGCCCCAAUCCUCCGGCCCGGUUCGCGGAGGGAAGGGGCCAGCAGGCUGCCUGCCCCCCUCCUCAGGGGCGCCCCUGCCCCCUCCCUAG	-150.9	78.8382	241	0	0	2	0	0	0	0	0
1I_KPNA2___ENSG00000182481___ENST00000582898___protein_coding___lncRNA	17	68045585	68045771	+	1I	KPNA2	ENSG00000182481	ENST00000582898	protein_coding	lncRNA	.	.	.	.	0.111452	0.0989892	0.166565	0.110812	GUACAGAUCCAAUCACAUUGAGUGUCAACAAAAUAUAAAAUGGACAUAAAACUAUGAUAGGCUUGAUGAAGGAAUUGUUAGGUGCUUAUUUCUGCCUGACGUAUCAAUAUUCAAAUUAUUGAUGUUUUCUUCAUUAAAAUAAAACCAGAGUAUAUGCCAGUAAACUUGGAUUUUUUUUUUUUUUAG	-35.2	29.0323	186	0	0	1	0	0	0	0	0
1I_KRT10___ENSG00000186395___ENST00000635956___protein_coding___protein_coding	17	40818482	40818766	-	1I	KRT10	ENSG00000186395	ENST00000635956	protein_coding	protein_coding	.	.	.	.	0.197204	0.166842	0.158704	0.083243	GUAAUCAGAAUUAGUUUUAACUUCCUGUGAUGGUUUUUUUGCGCUUUAAGCUCUAGAGUUGUUUUAAAAAAUUAAAAAUCUUAGAGACGGUUCCGUUUGCAUUUGUUCACAAACUACUCUUAACACCAGCCGUGAAAAAUGGCAUGAUCAAAAUGUCAUACCUUAAGCAUUUUUUUGGGCUUAACAAUGUAAAGUUGAAAUUUCCUUCUUUUUACAAUAUUUGCUUGUUAAUUACUAAGGAUCCCUACAGACUGUUUAAAAUUUUUUUUCCAUCAUUCACACAG	-42.5	31.338	284	0	0	0	0	1	0	0	0
1I_KRT19___ENSG00000171345___ENST00000593096___protein_coding___protein_coding	17	41523997	41524142	-	1I	KRT19	ENSG00000171345	ENST00000593096	protein_coding	protein_coding	.	.	.	.	0.099669	0.0387724	0.0360966	0.044331	GUAUGUGUCCCCCCACCGCCGCCGCUUCCCUGUGCAAUUCACACUUAUACCCUUGCAGCCUAGGGCAGCCUGGCCGGUGGCUGUGCCCAUGCCCUCUCCGGGAACCAGGCUCUGCUGAGUCACAACCCCCUCUCCCUAUCCUCAG	-43.5	63.4483	145	0	0	0	0	0	0	1	0
1I_KRT80___ENSG00000167767___ENST00000313234___protein_coding___protein_coding	12	52171557	52171657	-	1I	KRT80	ENSG00000167767	ENST00000313234	protein_coding	protein_coding	.	.	.	.	0.0389	0.34957	0.38051	0.17175	GUGAGUCCUCUUGCCCCGAGAACCCAUGGUGGGGUGAGGGUGAGGGUGUAGGGGAUCAUGAUCCUAAAGGCAUCAUUUUAAGUGGCUCCCAAACCUCCAG	-31.1	55	100	0	2	0	0	0	0	0	0
1I_L1CAM___ENSG00000198910___ENST00000455590___protein_coding___protein_coding	X	153866871	153867053	-	1I	L1CAM	ENSG00000198910	ENST00000455590	protein_coding	protein_coding	.	.	.	.	0.0653516	0.0459286	0.0387857	0.0337582	GUGAGAGUCCCUGGGCUGAGCUGCCUGGGGGACAUGAGGCCAUGACCUGGGUGUCUGUUGCUCCCCCUUGGCUAUGCAAAGGAAGGGGCUGAUGUCUGGGGAUGCUGGUUUGUGCUGGGGGGCGGGCCAAAGAAUGCUGGUGUUCUUGGCCAACCAACUCCUCUUCUGCUGGCCUCCUCCAG	-76.9	60.989	182	0	0	0	0	1	0	0	0
1I_LAMTOR5-AS1___ENSG00000224699___ENST00000608152___lncRNA___antisense	1	110413094	110413320	+	1I	LAMTOR5-AS1	ENSG00000224699	ENST00000608152	lncRNA	antisense	.	.	.	.	0.200327	0.146403	0.0989646	0.0471195	GUAAGAGCCAAAUGAUUGGCACAGACCUCAAGUGGUCUGGCAUUUACGGGAGAGGGGGAUUGUGAAACAGGAAUUGAAAGAAAUUUAAAAAUGCAUAAGCAAAAACUCAGUUUAUGUUUUAAAAAAACCAAUUCCCCCUGAGAAAGAGAAAGAGGUGGAGUCCUUUAAAAAUUAUCUGCUUGUUUUUCUGUCUGUGGCUAGUGAGCCUUAUCUCUCCCUUUCCCAG	-72.9	39.823	226	0	0	1	0	0	0	0	0
1I_LARP7___ENSG00000174720___ENST00000503316___protein_coding___lncRNA	4	112646955	112647052	+	1I	LARP7	ENSG00000174720	ENST00000503316	protein_coding	lncRNA	.	.	.	.	0.284093	0.312412	0.32366	0.320454	GUAAGUCCAGAUCCUAAAAAAAAAAAAAGAAAGAAAAGAAAACAAGUAUUAAAAUAGUAACUUUUGCAAUCAUUUCAGUUUCUUAACAACCCACCAG	-5.2	27.8351	97	0	0	1	0	0	0	0	0
1I_LBX2-AS1___ENSG00000257702___ENST00000548978___antisense___antisense	2	74503407	74503639	+	1I	LBX2-AS1	ENSG00000257702	ENST00000548978	antisense	antisense	.	.	.	.	0.0159353	0.034444	0.0287155	0.00460345	GUGAGUCACCAAGGGCAAGUCCCGUGACUUGGUCCUCAGGGUCUCCGGCCUCGGCACAUUAAUCUUCAGACCCGGCUUUUUCGACGCCGAGCUGCCGCCCAGCCCCAAUGGCAGGGCCUUCCAGGGAGUCCCAGUCAGACUGCUCCCCAGCUCCCGCAGCUGCUCGGUCCCUGCAAAGCCCCCGGGAGCGUUUCUACUCUCCCCUGAGCCCACGCCAUCCCGUCACUCCUAG	-82.9	64.6552	232	0	0	1	0	0	0	0	0
1I_LEAP2___ENSG00000164406___ENST00000296877___protein_coding___protein_coding	5	132873751	132873949	+	1I	LEAP2	ENSG00000164406	ENST00000296877	protein_coding	protein_coding	.	.	.	.	0.0644293	0.0218586	0.0286869	0.0828687	GUAAGGAGGGAAGGAUACUUAUGUGUGUGUGUGGAGUGUGGAGAUGAUAGUGGUGGUGGAACUUGAAAGCUAGAUUCAGUCCUGAGGAAUGGUUCCUCUGUUCUGAGUCUACAGCAUCUGCGGAAUGGAAUGAUCACUCUUCCAAGGUGUGCAGCAGGGUGUCAACACUUUCAUAUCUGAAUGUCUUUGCCCUUACAG	-58.6	46.4646	198	0	0	0	0	0	0	0	0
1I_LIN54___ENSG00000189308___ENST00000509748___protein_coding___lncRNA	4	82984717	82984823	-	1I	LIN54	ENSG00000189308	ENST00000509748	protein_coding	lncRNA	.	.	.	.	0.999491	0.999802	0.999915	0.987198	GUGAAUAGUUUGCUUCCAGAGGAAAUAAUGGACACUGGUAUAACUUUAGUGGAUGAUGAUAGUAUUGAGGCUGUUAUUGUUUCAUCCCCAAUUCCCAUGGAGACAG	-25.2	39.6226	106	0	0	0	0	0	0	0	0
1I_LINC01002___ENSG00000282508___ENST00000634022___lncRNA___lincRNA	19	201445	201636	-	1I	LINC01002	ENSG00000282508	ENST00000634022	lncRNA	lincRNA	.	.	.	.	0.0458586	0.00637173	0.00908901	0.0538796	GCCCAGAACUUUCUCCAGUCAGCCUCUACAGACCAAGCUCAUGACUCACAAUGGCCUAUUUAGGCCCAUACCCUACGUCACGGCAGCCUCCGCAGAUGAGGCUACUGCCUCACAACAGCCUCCACAGGCACAGCUCCAUCGUUACAAUGGCCUCUUUAGACCCAGCUCCUGCCUCCCAGCCUUCUCUCCAG	-37.1	56.5445	191	0	0	1	0	1	0	0	0
1I_LPCAT3___ENSG00000111684___ENST00000261407___protein_coding___protein_coding	12	6976891	6977133	-	1I	LPCAT3	ENSG00000111684	ENST00000261407	protein_coding	protein_coding	.	.	.	.	0.0678802	0.0320826	0.0453471	0.058905	GUAAGUUAAUACAGCUAAACUAAAACUACCACCAGGUUACAGAAUAGAGCAACAGACUGGAAAAAAACAAUAGUAUUAGAAAUCUGGGGUGAAUUCCAAGGAUUAGCCUGGCUACUAAGGAACACAGUAUGGGCAAUGACUACUGUGACUUAUUGAGGCAUGCUAGGAAACAUCUGGAAGGGCUAUAGACCAGGAAUUACAGGAGUAACUAACCAGCCUUCCAAACUCCUCUUGUCUUGCAG	-47.3	41.3223	242	0	0	0	0	0	0	1	0
1I_LRIG1___ENSG00000144749___ENST00000273261___protein_coding___protein_coding	3	66380489	66380576	-	1I	LRIG1	ENSG00000144749	ENST00000273261	protein_coding	protein_coding	.	.	.	.	0.00590805	0.00772414	0.022046	0.055046	GUAACUUUUGACUGUCUUCUAACAGGUGGGUUGGGAGCUGCUUAAACGGUCAAGUGGGGGUCUGACAGGUUCGUUCUUUCCUUGUAG	-20.4	48.2759	87	0	0	0	0	0	0	1	0
1I_LRRC75A-AS1___ENSG00000175061___ENST00000578380___lncRNA___antisense	17	16439245	16439326	+	1I	LRRC75A-AS1	ENSG00000175061	ENST00000578380	lncRNA	antisense	.	.	.	.	0.00764198	0.00102469	0.00292593	0.00124691	GUAUUGGACAGCCUGGCAGGGCAGCGCGGGGCCGAAUCCGGCUGCCGUGGCUGAGGCUCAUGGAUCACUCUUUUGUGGUAG	-34.6	62.963	81	0	0	2	0	0	0	0	0
1I_LRRC75A-AS1___ENSG00000175061___ENST00000581361___lncRNA___lincRNA	17	16439060	16439326	+	1I	LRRC75A-AS1	ENSG00000175061	ENST00000581361	lncRNA	lincRNA	.	.	.	.	0.0112143	0.00668421	0.00302256	0.00156391	GUAGGCUCUCUAGGAAUCUGGGAGUAGUAGCUGGGGGGCAAGAGCAAAUAAAGAGCUCGAGCUUCUGUGGUCUCUGGGGAGAUGUUCCCGGGAAGCCUGUCUAGAGGGCGGAGGGCAGCUGUUGAGAUGGCGUGGCUCCCCGGCUCCUGCGCCCGCGUGGCUUUCGCGGCGGGCGCUGCGGCCCGGUAUUGGACAGCCUGGCAGGGCAGCGCGGGGCCGAAUCCGGCUGCCGUGGCUGAGGCUCAUGGAUCACUCUUUUGUGGUAG	-121.9	64.2857	266	0	0	1	0	1	0	0	0
1I_LRRC75A-AS1___ENSG00000175061___ENST00000581913___lncRNA___antisense	17	16439414	16439527	+	1I	LRRC75A-AS1	ENSG00000175061	ENST00000581913	lncRNA	antisense	.	.	.	.	0.0305752	0.0896018	0.165814	0.117522	GUAAGUUGGGGUCGGCUUGCAGUUUGGGGUACCCCGAGGGCGGUGUACGUCGGUAAGAUUGUAACAGUAUUACUGGAAGACUUAUUCGACUGUCCUGAUGAUACUUGUAAUAG	-30.2	47.7876	113	1	0	6	0	3	0	0	0
1I_LY6G6D___ENSG00000244355___ENST00000375825___protein_coding___protein_coding	6	31715410	31715501	+	1I	LY6G6D	ENSG00000244355	ENST00000375825	protein_coding	protein_coding	.	.	.	.	0.221055	0.353934	0.318121	0.103275	GUAAGGAGGCGGCCAGCUAGCUUCUCACACAGGCCUUCUGCCAGCCGGCUCCACCGAGGGCCCAGGUCCAGCGCCUCUUUUCUCCUGCCAG	-27.3	65.9341	91	0	0	0	0	1	0	0	0
1I_LYPD6___ENSG00000187123___ENST00000414420___protein_coding___protein_coding	2	149367856	149367977	+	1I	LYPD6	ENSG00000187123	ENST00000414420	protein_coding	protein_coding	.	.	.	.	0.0641901	0.0791157	0.142231	0.010438	GUGUGUUAGAGGGAAAGGAAUAUAUUCUGGUUCUGGAGAUUUUCAGUUUUCUUUUUAUCUCAUUAAUUCCUGGCUGGGUGUUCCAGGACAAGGUAUCCAAAAAGCCUUUUUUGAAUCGCAG	-26.9	38.843	121	0	0	0	0	0	0	0	0
1I_MALAT1___ENSG00000251562___ENST00000508832___lincRNA___lincRNA	11	65502393	65502636	+	1I	MALAT1	ENSG00000251562	ENST00000508832	lincRNA	lincRNA	.	.	.	.	0.570428	0.600362	0.631486	0.44916	GUAAGAUUCUAUUUUCAGUUGUGUGUAAGCAAGUUUUUUUUUAGUGUAGGAGAAAUACUUUUCCAUUGUUUAACUGCAAAACAAGAUGUUAAGGUAUGCUUCAAAAAUUUUGUAAAUUGUUUAUUUUAAACUUAUCUGUUUGUAAAUUGUAACUGAUUAAGAAUUGUGAUAGUUCAGCUUGAAUGUCUCUUAGAGGGUGGGCUUUUGUUGAUGAGGGAGGGGAAACUUUUUUUUUUUCUAUAG	-38.9	29.6296	243	0	0	1	0	3	0	0	0
1I_MALAT1___ENSG00000251562___ENST00000610481___lincRNA___lincRNA	11	65500398	65500536	+	1I	MALAT1	ENSG00000251562	ENST00000610481	lincRNA	lincRNA	.	.	.	.	0.851536	0.782768	0.564268	0.559377	GUGCUACACAGAAGUGGAUUCAGUGAAUCUAGGAAGACAGCAGCAGACAGGAUUCCAGGAACCAGUGUUUGAUGAAGCUAGGACUGAGGAGCAAGCGAGCAAGCAGCAGUUCGUGGUGAAGAUAGGAAAAGAGUCCAG	-29.8	49.2754	138	6	0	23	2	42	0	39	0
1I_MALAT1___ENSG00000251562___ENST00000613376___lincRNA___lincRNA	11	65504595	65504819	+	1I	MALAT1	ENSG00000251562	ENST00000613376	lincRNA	lincRNA	.	.	.	.	0.792446	0.927723	0.932125	0.836384	GUAAAAUGCUUUUUGUUCAUUUCUGGUGGUGGGAGGGGACUGAAGCCUUUAGUCUUUUCCAGAUGCAACCUUAAAAUCAGUGACAAGAAACAUUCCAAACAAGCAACAGUCUUCAAGAAAUUAAACUGGCAAGUGGAAAUGUUUAAACAGUUCAGUGAUCUUUAGUGCAUUGUUUAUGUGUGGGUUUCUCUCUCCCCUCCCUUGGUCUUAAUUCUUACAUGCAG	-51.2	39.2857	224	8	0	4	0	37	0	12	0
1I_MALAT1___ENSG00000251562___ENST00000617489___lincRNA___lincRNA	11	65505278	65505503	+	1I	MALAT1	ENSG00000251562	ENST00000617489	lincRNA	lincRNA	.	.	.	.	0.349973	0.434329	0.418876	0.35184	GUCAAGAGAAGUGUCAGCCUCACCUGAUUUUUAUUAGUAAUGAGGACUUGCCUCAACUCCCUCUUUCUGGAGUGAAGCAUCCGAAGGAAUGCUUGAAGUACCCCUGGGCUUCUCUUAACAUUUAAGCAAGCUGUUUUUAUAGCAGCUCUUAAUAAUAAAGCCCAAAUCUCAAGCGGUGCUUGAAGGGGAGGGAAAGGGGGAAAGCGGGCAACCACUUUUCCCUAG	-77.2	45.7778	225	0	0	3	0	3	0	0	0
1I_MAP3K3___ENSG00000198909___ENST00000579585___protein_coding___protein_coding	17	63622437	63622716	+	1I	MAP3K3	ENSG00000198909	ENST00000579585	protein_coding	protein_coding	.	.	.	.	0.910068	0.819283	0.918803	0.867297	GUGGAGAACGGUGGCCGGACGGAGAGACUGCGGGUCUGAGGGACUGGCGGGCGGGCGGGCCGAGCGGCGCCGCCGAGGCCGGGCUGGGCCGAGCCCAGGAGCGCCCGGGAUGUAGCGGGCCACCCUGCCGAUGCCACAGCGCCCGGCCGCGGGCGGAGCCGGAGCCGGAGCCUGGGGAGGCGGCGGGGGCCCAGAGCGCAGCCCGCGCCCCCCGCGCGGAGCCAGGCCCGCUGCCGUCCCCGCCGCCCGGGCCCCCGGCAUGCAGCCCCGGCUGCGGAG	-166	82.7957	279	0	0	0	0	1	0	0	0
1I_MAP4___ENSG00000047849___ENST00000429422___protein_coding___protein_coding	3	47852938	47853162	-	1I	MAP4	ENSG00000047849	ENST00000429422	protein_coding	protein_coding	.	.	.	.	0.970759	0.917076	0.969808	0.713723	GUAAGUGGCUGGGCUCGGCCUAAGGGCCAGCCAGGGGCCCUGCCACUGGCCGCAAAUUGAAACUCCUUUGUUUUUGACUAGAGUGUGGCCUAAAUUUUAAUGAAGUAACCUUUUAUUUUCCAGGCAUCUAAUGAUGACAUUCUGGUCUCGUCUUCCGUCUCCCCCGUGUUCCCCUCUUGUCUCCCCUGUUCCCCUCUCCCUUCCCUCCUCCCAUGUCACUGCAG	-56.6	52.6786	224	0	0	0	0	1	0	0	0
1I_MCAM___ENSG00000076706___ENST00000528976___protein_coding___lncRNA	11	119310244	119310348	-	1I	MCAM	ENSG00000076706	ENST00000528976	protein_coding	lncRNA	.	.	.	.	0.255404	0.22476	0.319413	0.14549	GUAGGAGGCGGUUCCUGUGGCCAGAGCCUGCCACAUCCUCAGGGACCGGGGGCAGUAGGGACUAACGGUUCUCUCUAUCCUUCAUCCCUCUUUGUCAGAGAUAG	-33	57.6923	104	0	0	0	0	0	0	1	0
1I_MCM2___ENSG00000073111___ENST00000480910___protein_coding___protein_coding	3	127599148	127599317	+	1I	MCM2	ENSG00000073111	ENST00000480910	protein_coding	protein_coding	.	.	.	.	0.0583373	0.185337	0.179775	0.0227278	GUGAGAGAACAGCAAGGGCAAAGAUCUGGAGGCUGGAAGGGGUUUGGUGUGUUGGAGGACAAGAGUCACAGGUGGAGAGAAAGAAGGGAAGGCCCCUGAUGGUAAAAAGGAAGCUGUAUCAUGCCUCACCAGCUUCCUAGGUUUCUGACAACCGCACCUUCUCUUGCAG	-51.8	52.071	169	1	0	0	0	0	0	0	0
1I_MCM4___ENSG00000104738___ENST00000523944___protein_coding___protein_coding	8	47961014	47961130	+	1I	MCM4	ENSG00000104738	ENST00000523944	protein_coding	protein_coding	.	.	.	.	0.0278017	0.0123621	0.00512069	0.0214828	GUAACCGCGCGCCGGCGGGGAGGGCGUGGCGCGGAGCCGACGGGAACGUCCGCGCUGCGGAGCAGGGCAGGGAAGCCGGGAGGCGGGCCCGGCCCGAGCUUGUCCUUGUCGCGCAG	-61.7	78.4483	116	0	0	0	2	4	0	0	0
1I_MCRIP2___ENSG00000172366___ENST00000307650___protein_coding___protein_coding	16	642043	642119	+	1I	MCRIP2	ENSG00000172366	ENST00000307650	protein_coding	protein_coding	.	.	.	.	0.568908	0.139895	0.147474	0.178776	GUGCGCACGGGCCGGGGAACGGGAACGGGGACGGGGCGGGGCGCGGCGGCGGCUGACCGCCCCCCGGUGCCCGCAG	-37.3	85.5263	76	0	0	0	0	0	0	0	0
1I_MDM2___ENSG00000135679___ENST00000400501___protein_coding___lncRNA	12	68843832	68843933	+	1I	MDM2	ENSG00000135679	ENST00000400501	protein_coding	lncRNA	.	.	.	.	0.728366	0.0576535	0.0249208	0.00833663	GUCCUCGAAGCAUUAUUUGGAGUUGAUAAUACUUCAGCUUCAAUUUGGAGUUGAUAAUAUUUCAGCUAGAACCUAGUAGAAUCUGUUUUUUUCCUUUGGAG	-20.9	34.6535	101	0	0	0	0	0	0	3	0
1I_MDM2___ENSG00000135679___ENST00000539479___protein_coding___protein_coding	12	68809086	68809207	+	1I	MDM2	ENSG00000135679	ENST00000539479	protein_coding	protein_coding	.	.	.	.	0.108802	0.290207	0.218355	0.144851	GUAAGCACCGACUUGCUUGUAGCUUUAGUUUUAACUGUUGUUUAUGUUCUUUAUAUAUGAUGUAUUUUCCACAGAUGUUUCAUGAUUUCCAGUUUUCAUCGUGUCUUUUUUUUCCUUGUAG	-12.3	32.2314	121	0	0	0	0	0	0	1	0
1I_METTL1___ENSG00000037897___ENST00000547653___protein_coding___protein_coding	12	57769151	57769302	-	1I	METTL1	ENSG00000037897	ENST00000547653	protein_coding	protein_coding	.	.	.	.	0.0531258	0.102344	0.115106	0.0782053	GUGAGUAGGGGACCUAGAGGAGGUGGAGGCCCUUUCCAGAGUGGUUCUGUAUUUGGACUUAACUCAGUGCCAGGAGGAUGGGAUAGGUGUCUAAGGGCCAGGGGCAGUCUGAACAGUGGGCAAGGACUUAUUGGACCCUUCCUUCUCCCAG	-46.5	54.9669	151	0	0	0	0	0	0	2	0
1I_METTL17___ENSG00000165792___ENST00000554751___protein_coding___protein_coding	14	20990262	20990463	+	1I	METTL17	ENSG00000165792	ENST00000554751	protein_coding	protein_coding	.	.	.	.	0.312517	0.316577	0.309239	0.348159	GUAGAUAACAAGUCCGGUUUCCUGCAGAAGAGGCCUCAUCGCCAGCACCCUGGCAUCCUAAAGCUGCCGCACGUGCGGCUGCCACAGGCACUGGCUAACGGUGCCCAGUUAUUGCUACUUGGUGAGUAACGGCGGGAAAGCGAGAAGAAACGGGACUGGACCUACAUGCAAGUGAUUCCGCUUUUCGUCUUUGGCCCAUAG	-68.1	55.7214	201	0	0	5	0	0	0	0	0
1I_METTL9___ENSG00000197006___ENST00000615720___protein_coding___protein_coding	16	21599834	21599882	+	1I	METTL9	ENSG00000197006	ENST00000615720	protein_coding	protein_coding	.	.	.	.	0.987292	0.931979	0.993021	0.953542	GAACAUGACUAGCGGCCCGGGUGGGCCGGCGGCGGCCGCGGGCGGCAG	-23.9	81.25	48	0	0	0	0	0	2	0	0
1I_MFGE8___ENSG00000140545___ENST00000559143___protein_coding___lncRNA	15	88909923	88910031	-	1I	MFGE8	ENSG00000140545	ENST00000559143	protein_coding	lncRNA	.	.	.	.	0.00547222	0.0279259	0.125176	0.0226204	GCGAGUUUGAGUGGAGGGUCCUUUUGGGCUGGACCCAUCUGCUACUUCUCACCUGUGUCCCCAGCUCCUUCCUGAUCAUCUGCUCAUCUUACCUGUCUCUGUCCCCAG	-26.1	55.5556	108	0	0	1	0	0	0	0	0
1I_MFSD11___ENSG00000092931___ENST00000355954___protein_coding___protein_coding	17	76738165	76738281	+	1I	MFSD11	ENSG00000092931	ENST00000355954	protein_coding	protein_coding	.	.	.	.	0.0141897	0.0155	0.0369741	0.0592672	GUGGGGAGAACUUCGCCCUAAACCUGGGGUUCCGAUCCAGGAACUGGAAGUUGACAGCUUGGCUGCCUGGCUCCUGCAUCUGCCUUCUCCACUCACCAUCUCAUUUCUUUCUCCAG	-32	55.1724	116	0	0	0	0	0	0	2	0
1I_MFSD12___ENSG00000161091___ENST00000389395___protein_coding___protein_coding	19	3544309	3544356	-	1I	MFSD12	ENSG00000161091	ENST00000389395	protein_coding	protein_coding	.	.	.	.	0.00555319	0.00425532	0.00334043	0.000212766	GGGUCUCCAGACACUGCCAGGGCCCCCUCAGGACGGCUGGAGCCUGG	-18.4	72.3404	47	7	0	0	0	0	0	0	0
1I_MFSD12___ENSG00000161091___ENST00000588918___protein_coding___lncRNA	19	3544307	3544354	-	1I	MFSD12	ENSG00000161091	ENST00000588918	protein_coding	lncRNA	.	.	.	.	0.00557447	0.00351064	0.00331915	0.000212766	GUCUCCAGACACUGCCAGGGCCCCCUCAGGACGGCUGGAGCCUGGAG	-15.5	70.2128	47	7	0	0	0	0	0	0	0
1I_MIEN1___ENSG00000141741___ENST00000394231___protein_coding___protein_coding	17	39729605	39729684	-	1I	MIEN1	ENSG00000141741	ENST00000394231	protein_coding	protein_coding	.	.	.	.	0.290215	0.145392	0.154228	0.126329	GUGAGUAUUUACAGCGUUGGGAGGACCUCUUGGUCACCCUACCCCAACAGUGCAUCAUCCUGUCAUUCCACUCCUCUAG	-16.8	51.8987	79	0	0	0	0	1	0	0	0
1I_MINCR___ENSG00000253716___ENST00000524335___antisense___antisense	8	143281384	143281481	-	1I	MINCR	ENSG00000253716	ENST00000524335	antisense	antisense	.	.	.	.	0.0307629	0.0209794	0.011134	0.00438144	GUCAGGGACCAGAGACCUGCGAAGCCCUCUCCUUAGGGGUUUAGUUCCCAGGCUUUCUGACCCCAGUAAUUCCAAACGCUUCCCUUUGUUUCCACAG	-25.4	53.6082	97	0	0	3	0	0	0	0	0
1I_MIOS___ENSG00000164654___ENST00000433056___protein_coding___protein_coding	7	7567484	7567606	+	1I	MIOS	ENSG00000164654	ENST00000433056	protein_coding	protein_coding	.	.	.	.	0.180533	0.25368	0.254656	0.00637705	GUGAGCUCUGUUCUCUUCUCAUAUGAGUAAUGAAAAUUAAGAGGAUGAAUGAAACCUCACACAUGUUGUGGACUUUGCUGAAUAGGUUAGCAAAUGACUGCAGGCCUUUUGUAUAUUUUAAG	-24.7	36.8852	122	0	0	0	0	0	0	0	0
1I_MKNK2___ENSG00000099875___ENST00000589509___protein_coding___protein_coding	19	2046468	2046521	-	1I	MKNK2	ENSG00000099875	ENST00000589509	protein_coding	protein_coding	.	.	.	.	0.0475094	0.00954717	0.0261698	0.0565094	GCCGGCCGGCCAGGGCCAUGUCCUGAGCCCCCUGGGCGUGCCUCCUGGAACAG	-21.5	75.4717	53	0	0	0	3	0	0	0	0
1I_MLLT1___ENSG00000130382___ENST00000587473___protein_coding___lncRNA	19	6211065	6211297	-	1I	MLLT1	ENSG00000130382	ENST00000587473	protein_coding	lncRNA	.	.	.	.	0.0371034	0.083819	0.106616	0.0737069	GUAUCAGGAAGAGGGCAGGCCCCUGUGCCCCCUCUCCCCUUCCCAGGGCGGCCAACAAUACUCCACCAUGGGGCGCUUCCUUUCUUCUCUGGAAACUAAGACAUUGGACUGAAGGAACUGGCCUGAGGGGGGCUGACCGGGGGCCCGUGCUGCUGGGAGCUCUACGCACAAGAGGCCGCCGGGGUCACGGACAGGAACCUCAGCCCAGGGUGCUGGCCUUUCUCCUUCGCAG	-94.8	63.7931	232	0	0	0	0	0	0	0	0
1I_MLST8___ENSG00000167965___ENST00000565250___protein_coding___protein_coding	16	2205875	2206060	+	1I	MLST8	ENSG00000167965	ENST00000565250	protein_coding	protein_coding	.	.	.	.	0.0105622	0.0199459	0.0129784	0.00242703	GUAUCACGCGUGUGACGCGUGUCCCUGAACCUACCUGCGCUUCUUGUCCCAACUCUAAAAUGGGAAUGAUAAGCGCCAUUCGGCAGCGCCUUGUGGGUCUAUAAUCUACUUAGCACAGAGAGUGUCUUCUAAGUACUUCACAUCCUUCUCUGCAGAUGCUCUGACCUUUGACCCCUGCCGUUCAG	-52.7	50.8108	185	0	0	0	0	0	0	0	3
1I_MMP24OS___ENSG00000126005___ENST00000424358___protein_coding___protein_coding	20	35277932	35278045	-	1I	MMP24OS	ENSG00000126005	ENST00000424358	protein_coding	protein_coding	.	.	.	.	0.0533274	0.0647257	0.0350177	0.0298584	GUGGGUUCCGGGAGACCCGCGGGUCUGGCUGCGAGAGGUGAGGGCAGAGCCGGGGCGGGGCCCUAGCGGGGUGUCCCGGCGACCCAGACCUUAAAGGGCUUCUCUUCUUGCAG	-54.9	69.9115	113	0	4	1	4	2	0	1	0
1I_MMP24OS___ENSG00000126005___ENST00000435366___protein_coding___lncRNA	20	35277297	35277389	-	1I	MMP24OS	ENSG00000126005	ENST00000435366	protein_coding	lncRNA	.	.	.	.	0.00470652	0.00427174	0.00675	0.00208696	GUAAGCCCGCAAAGUUGCUGACCUCCUGACUUCGUCUGCCUUUUAUUAAUAUCUGUAUUGCUGAUAACCGUGCUCUUGACUAUGUGUCCCAG	-8.6	45.6522	92	0	0	0	0	0	4	0	0
1I_MMP24OS___ENSG00000126005___ENST00000456790___protein_coding___protein_coding	20	35277932	35278008	-	1I	MMP24OS	ENSG00000126005	ENST00000456790	protein_coding	protein_coding	.	.	.	.	0.0729605	0.0864868	0.0495658	0.0425789	GUGAGGGCAGAGCCGGGGCGGGGCCCUAGCGGGGUGUCCCGGCGACCCAGACCUUAAAGGGCUUCUCUUCUUGCAG	-31.2	68.4211	76	0	0	0	0	1	0	0	0
1I_MOGS___ENSG00000115275___ENST00000233616___protein_coding___protein_coding	2	74463012	74463189	-	1I	MOGS	ENSG00000115275	ENST00000233616	protein_coding	protein_coding	.	.	.	.	0.16904	0.205333	0.208175	0.066209	GUAACUGGGGGAAAAGAAUGUUGGGGGAUGGAAGGGGUGGUUAUUCCCAUUUUCACCAGUCUCCAUGUCCCCUGCCUGAGACCUCCCAACCUGACUCCUGAACACUUUGUAUUUCUCUUUAUAAUGCCCACUGCCUUCUCUUGAAUAAUAUUUCCUAUUUAUCUUCUCCCCUUCAAG	-37.4	45.1977	177	0	0	0	0	0	0	1	0
1I_MON1B___ENSG00000103111___ENST00000248248___protein_coding___protein_coding	16	77191258	77191475	+	1I	MON1B	ENSG00000103111	ENST00000248248	protein_coding	protein_coding	.	.	.	.	0.360885	0.246461	0.214793	0.13582	GUGUUUGUAUAUCUCUAUUUCCUGAGGCCCAGUAGAGUCUCCUCUUUUCGGAAAGUGUUGGAGGGGGGACGUAUUUGGGCAUGAUUUUGGAUGUCUCGUCCUAUUGAAAUCCGUGGGGAAAUGAGCAGUAGGAGUGUGUCCAAGGGGGCCUGACUCUAUAAAGGCUUUUCAGAAGUUUCUUUCACCGCCCGUCACCCUCGAUUCCCCUCCCACUCAG	-64.4	49.7696	217	0	0	1	0	0	0	0	0
1I_MON1B___ENSG00000103111___ENST00000567291___protein_coding___protein_coding	16	77191260	77191475	+	1I	MON1B	ENSG00000103111	ENST00000567291	protein_coding	protein_coding	.	.	.	.	0.35853	0.23994	0.207619	0.127781	GUUUGUAUAUCUCUAUUUCCUGAGGCCCAGUAGAGUCUCCUCUUUUCGGAAAGUGUUGGAGGGGGGACGUAUUUGGGCAUGAUUUUGGAUGUCUCGUCCUAUUGAAAUCCGUGGGGAAAUGAGCAGUAGGAGUGUGUCCAAGGGGGCCUGACUCUAUAAAGGCUUUUCAGAAGUUUCUUUCACCGCCCGUCACCCUCGAUUCCCCUCCCACUCAG	-64.4	49.7674	215	0	0	1	0	0	0	0	0
1I_MORF4L1___ENSG00000185787___ENST00000559244___protein_coding___protein_coding	15	78877960	78878212	+	1I	MORF4L1	ENSG00000185787	ENST00000559244	protein_coding	protein_coding	.	.	.	.	0.0913175	0.0207857	0.0256984	0.0235476	GUGAUAGAUGAUUUGAUUAUUUAAGUAGAUUGACCUGCUAAUGAAUUGUUUUUGUUUUUACCAUCGGAUACCAACGUGUUUUUGUCGUAGGGUAUAGUUGAAGUUUGAGCCAAAGUGGUGCUCUGUAUACCCGUCCUCAUUUUUCCUAAUUUGGCUAGGAAUACCUUAAUAAAAGUGUGAUGACUCUCUAAGAUGUUAAUCUUUUUAUAUAUGAGAAGAAAUUACAAUUCAGUACUUUUUCUCCCUUUACAG	-44.9	33.3333	252	0	0	0	0	0	0	1	0
1I_MORN1___ENSG00000116151___ENST00000378525___protein_coding___lncRNA	1	2378980	2379108	-	1I	MORN1	ENSG00000116151	ENST00000378525	protein_coding	lncRNA	.	.	.	.	0.0257266	0.0170625	0.012125	0.0010625	GUGUGUUUUCUGCAAACCGUGUCUCCUGCCUUGCAGCCAGUAUUCCUUAAUGCAAAGCUCUAUGAAGAACCUUUUUUUAAAAAUGCAUUCUAGAAAAAAAUGCAUUCCUGAAAAUAAACGUGUUACAG	-18.7	36.7188	128	0	0	2	0	0	0	0	0
1I_MOV10___ENSG00000155363___ENST00000369645___protein_coding___protein_coding	1	112674729	112674847	+	1I	MOV10	ENSG00000155363	ENST00000369645	protein_coding	protein_coding	.	.	.	.	0.148373	0.216102	0.160364	0.226212	GUAAGAAAAGAACGGAGGAGGGAAGCCUGGUGGGGAGAAGGGAGCCCGCAGGAUCAGGGGUCAGAGUUAGGGGGCUUCCCUCCUGCUGCACCCUCAUCUCAGGGCCGCCAACUUCCAG	-45.1	61.8644	118	5	0	1	0	0	0	0	0
1I_MRFAP1___ENSG00000179010___ENST00000617365___protein_coding___protein_coding	4	6641154	6641226	+	1I	MRFAP1	ENSG00000179010	ENST00000617365	protein_coding	protein_coding	.	.	.	.	0.957403	0.755736	0.998597	0.951	AGAAGGCCGAGGAGAAGGCCAAGGAGAUUGCGAAGAUGGCAGAGAUGCUGGUGGAGCUGGUCCGGCGGAUAG	-19.4	59.7222	72	7	23	13	23	9	21	34	57
1I_MRPL9___ENSG00000143436___ENST00000481777___protein_coding___protein_coding	1	151762010	151762104	-	1I	MRPL9	ENSG00000143436	ENST00000481777	protein_coding	protein_coding	.	.	.	.	0.102649	0.0977979	0.116457	0.105181	GUGAGUAGAAACAUAAAAAGUGUUUAUUUGUCACAAGACUUACCAACCUCACCCUGAGAGUCUCCCUGAUUCCCUUGAGGUCUCCUGAUUGCAG	-19.4	43.617	94	0	0	0	0	1	0	3	0
1I_MSH2___ENSG00000095002___ENST00000454849___protein_coding___protein_coding	2	47403175	47403359	+	1I	MSH2	ENSG00000095002	ENST00000454849	protein_coding	protein_coding	.	.	.	.	0.905565	0.907304	0.916886	0.906739	GUGAGGAGGUUUCGACAUGGCGGUGCAGCCGAAGGAGACGCUGCAGUUGGAGAGCGCGGCCGAGGUCGGCUUCGUGCGCUUCUUUCAGGGCAUGCCGGAGAAGCCGACCACCACAGUGCGCCUUUUCGACCGGGGCGACUUCUAUACGGCGCACGGCGAGGACGCGCUGCUGGCCGCCCGGGAG	-80.4	67.3913	184	0	0	1	1	0	2	2	4
1I_MTG2___ENSG00000101181___ENST00000488748___protein_coding___lncRNA	20	62202843	62203083	+	1I	MTG2	ENSG00000101181	ENST00000488748	protein_coding	lncRNA	.	.	.	.	0.34735	0.202475	0.233329	0.16965	GUGAGAUGAGCCGCAAGGGUCCGGGGCCGCGUCUCUGCACGCUGGGGUGGGGCGCGCUUUGCACAGCAGGCCGGUGCCUGGGCUUUCAGGAGCAAUUCCGUUUUGAUCUCACAUCAAAUCUGCAGCUAGAACAUGACAGUCCUUUUACCCGAAGCUUUAUUUUAAUGUCUUAUAAUUUCAAAGGUCCUUCUAUCCUAGAAACCAGAGAUGGGUUUUGCAUCUAUUUGCUUUUUCUUUCAG	-66.9	49.1667	240	1	0	0	0	0	0	0	0
1I_MTMR11___ENSG00000014914___ENST00000369140___protein_coding___protein_coding	1	149928901	149929154	-	1I	MTMR11	ENSG00000014914	ENST00000369140	protein_coding	protein_coding	.	.	.	.	0.190885	0.153949	0.18902	0.1277	GCAGGGCAGAGGGGGAUCUGGGGUAGAGGAGGGUUCUGUCUAAUCUUUUUUUUUUUUUUUUGUAUCUGCACUUGCAGCCUCAGCUUUCACACUUCAGCCCUUAAGUUCACUAAGAAGGUCUGAGUUUCUGCUGCAGAUAGUGGUGUUAACUGCUCCAACUCUUGUCUUGCUUAGUUUCUACAAAUAUUUUUGCUUCUUGUCAUUUGAAGGAUUAAGAAACAAAAACAAUCCAGAAAUUGAUCGGUUUUUUUAG	-68.1	39.5257	253	0	0	0	0	2	0	0	0
1I_MVD___ENSG00000167508___ENST00000569177___protein_coding___protein_coding	16	88655417	88655655	-	1I	MVD	ENSG00000167508	ENST00000569177	protein_coding	protein_coding	.	.	.	.	0.074584	0.0406765	0.0417731	0.0564706	GUAAGGCCAGGAGCGGGUGGUCCCGGGGCCCUGGGAGUCACGCUUGUGCCCGGCUCUGCCCUCAGCCUCUGUCUGGGCCCGAGUGUUCUCACACCUGCGGCAGCCCCGCCAAGACCACGUGCAGGAGCCAAAUGCAGAGAUGGGGCUCGAGCCGGGCCUCCAACCCCGGAGUCUCUCCUCGAACCCUCUGCUGUCGAGACCCCCAGCGGCUCCAUGGGAAACACCCUGUGCCUUGCAG	-111.9	67.6471	238	0	0	0	0	0	0	0	0
1I_NAA80___ENSG00000243477___ENST00000452674___protein_coding___protein_coding	3	50297672	50297806	-	1I	NAA80	ENSG00000243477	ENST00000452674	protein_coding	protein_coding	.	.	.	.	0.203164	0.397119	0.311425	0.0369776	GUGAGUGUGGGACAAAGUGCAGCCCACCACUCCCCAGUUCCAGUAUGCAUGGUCCCCCCUGCACUCUGUCAGCCCUUCCCUGCUCCAACCCCACCCUCCCUCCUGGCACAGCCCAGCAUGGCUGUUAUCUACAG	-33.8	61.194	134	0	0	0	0	3	0	0	0
1I_NDST2___ENSG00000166507___ENST00000299641___protein_coding___protein_coding	10	73802576	73802673	-	1I	NDST2	ENSG00000166507	ENST00000299641	protein_coding	protein_coding	.	.	.	.	0.217691	0.441351	0.441474	0.187144	GUAAGUAAAGCCAGGGGCAGGGGAAUCCCUCUCCACUUCCAGGAUCUGAUUCUGUGUCCCACUUCUUACCAUUUCUGCCUUCAUUUUCUCCUGUCAG	-21.5	49.4845	97	0	0	1	0	0	0	0	0
1I_NDUFA6-DT___ENSG00000237037___ENST00000621190___lncRNA___antisense	22	42132190	42132369	+	1I	NDUFA6-DT	ENSG00000237037	ENST00000621190	lncRNA	antisense	.	.	.	.	0.0694804	0.0462291	0.0148883	0.276363	GUGUGUGCCACCACGUCUAGCUUUUUGUAUUUUCAGUAGAGAUAGGGUUUCACCAUGUUGGCCAGGCUAGUCUUGAACUCCUGACUUCAGGUGAUCCACCCACCUCAGGCUCCCAAAGUGCUGGGAUUAUAGGCAUGAGCCACCGCACCCAAUCCCAGCUAAUUUUGUAUUUUUUGUAG	-42.9	48.0447	179	0	0	2	0	0	0	0	0
1I_NEAT1___ENSG00000245532___ENST00000601801___lincRNA___lincRNA	11	65423212	65423294	+	1I	NEAT1	ENSG00000245532	ENST00000601801	lincRNA	lincRNA	.	.	.	.	0.26722	0.167524	0.0950732	0.301854	GCAGGCAGUGGGUGCAGGGCUGCAGGAGGGCCGGGAGGGCUAAUCUUCAACUUGUCCAUGCCAGCAGCCCCUUUUUUUCCAG	-27.6	60.9756	82	38	0	42	0	179	1	101	2
1I_NEAT1___ENSG00000245532___ENST00000645023___lincRNA___lincRNA	11	65423219	65423294	+	1I	NEAT1	ENSG00000245532	ENST00000645023	lincRNA	lincRNA	.	.	.	.	0.27288	0.17716	0.0949467	0.326893	GUGGGUGCAGGGCUGCAGGAGGGCCGGGAGGGCUAAUCUUCAACUUGUCCAUGCCAGCAGCCCCUUUUUUUCCAG	-27	60	75	21	1	23	0	99	1	40	3
1I_NEAT1___ENSG00000245532___ENST00000646243___lincRNA___lincRNA	11	65423113	65423294	+	1I	NEAT1	ENSG00000245532	ENST00000646243	lincRNA	lincRNA	.	.	.	.	0.172221	0.0948508	0.0539724	0.137812	GUGCGCUGGUCUGUGUGGAAGGAGGAAGGCAGGGAGAGGUAGAAGGGGUGGAGGAGUCAGGAGGAAUAGGCCGCAGCAGCCCUGGAAAUGAUCAGGAAGGCAGGCAGUGGGUGCAGGGCUGCAGGAGGGCCGGGAGGGCUAAUCUUCAACUUGUCCAUGCCAGCAGCCCCUUUUUUUCCAG	-63.8	60.221	181	0	0	1	0	7	0	1	0
1I_NEMF___ENSG00000165525___ENST00000555970___protein_coding___protein_coding	14	49785004	49785091	-	1I	NEMF	ENSG00000165525	ENST00000555970	protein_coding	protein_coding	.	.	.	.	0.148908	0.348425	0.329333	0.205437	GUAUUUAAAUUUGUUUUUUUGAAUUAUGAUUUUAAACAGUUCAGUGACUUAACAGUAGAUUAUUCUUACUCUUUUUUGUAUUUACAG	-5.1	21.8391	87	0	0	0	0	0	0	1	0
1I_NFATC4___ENSG00000100968___ENST00000556169___protein_coding___protein_coding	14	24369376	24369498	+	1I	NFATC4	ENSG00000100968	ENST00000556169	protein_coding	protein_coding	.	.	.	.	0.161631	0.325139	0.296844	0.106328	GUCUCUUUGCUGAGGGGCAGGGAGCAUAGAAGGACUUGCGGCCUGGCCACUCAAGGAACAUAGCCAUCUCACCUGCUUCUCUCUUUCCCCCUCUCCCUCUGCUCCUCUUCCCAUUUUGACAG	-34.9	55.7377	122	0	0	0	0	0	0	1	0
1I_NIFK-AS1___ENSG00000236859___ENST00000439321___antisense___antisense	2	121650103	121650300	+	1I	NIFK-AS1	ENSG00000236859	ENST00000439321	antisense	antisense	.	.	.	.	0.051665	0.00408629	0.00771574	0.0071066	GUAAACUUGUUAACGGUUCUUUGCCUUUUGGGGAGGGGAGACAGCCCAGAGAAGGCUUUGGAGACCCUUGAGUCGGCCAGCGAGCAGGGUUUCUUACUUGAGCGCCUCCACAAAUAAACGCUCCUUCGCUCCUCCGUCGCGUGCGUUUCCCUGGGAUAAUAAGUGGGAAAGUGGUGGCUUUUAUUUUUUUGAGACAG	-56.9	51.269	197	0	0	0	0	1	0	0	0
1I_NOL7___ENSG00000225921___ENST00000451315___protein_coding___protein_coding	6	13615624	13615711	+	1I	NOL7	ENSG00000225921	ENST00000451315	protein_coding	protein_coding	.	.	.	.	0.110782	0.0562184	0.0535402	0.077046	GUUCGGAGCCCGCUGCCCGGCGGGGAGAACCGCCCUUUCUCGUCCCGCUUGUCCUUCCCUUUGCUGACUUAUCACCCUUCCUCCCAG	-20.4	64.3678	87	0	0	1	0	0	0	0	0
1I_NOP9___ENSG00000196943___ENST00000267425___protein_coding___protein_coding	14	24300201	24300407	+	1I	NOP9	ENSG00000196943	ENST00000267425	protein_coding	protein_coding	.	.	.	.	0.0491068	0.056165	0.0730922	0.0432621	GUAGGCAGCAACUUCGGGGUUUAGACCAAGAGCAUCAAAUCCAGGGCAGGCAAGGAAACUUUCUAGGGUCGGCAGGGCGUGGGGACUUAGUUUCAUUUCCCAUGUCCUCUUCCUCGGCCUCCGACCCACGACCCUUGGUUAAGCGAGGGUACAUAACUGUAUUCUCUACUAAGUCUCUUCAAAGUGUGUCUUUCUUCCCUUUUCAG	-58.3	50.4854	206	0	0	0	0	1	0	4	0
1I_NOSIP___ENSG00000142546___ENST00000594932___protein_coding___lncRNA	19	49556653	49556874	-	1I	NOSIP	ENSG00000142546	ENST00000594932	protein_coding	lncRNA	.	.	.	.	0.367982	0.317769	0.31157	0.327611	GUGAGCCCCCACAGCGCCCCGGCACGCACGGUGCCAGGGCGCCAGGGUUCCCCACCGUCCUCCUCACGCACAGGGACCACGCGCUCUCCACCUGCGCCAGCCCUGCCUACUGAGCCCGCCUCUCUCUGCCCCUUGCAGUCCCGCACGGUGACCUGCCCCAUGUCAGGGAAGCCCCUGCGCAUGUCGGACCUGACGCCCGUGCACUUCACACCGCUAGACAG	-79.2	70.5882	221	0	0	0	0	0	0	0	0
1I_NR1H2___ENSG00000131408___ENST00000598168___protein_coding___protein_coding	19	50376576	50376718	+	1I	NR1H2	ENSG00000131408	ENST00000598168	protein_coding	protein_coding	.	.	.	.	0.0353944	0.108761	0.0846549	0.244345	GUAGGUGCACCCGAGAGUGGGGAGACGCAGGAGGAGCCCCGAACCCGGGGCUUCUCGGCGCUCCCCGCGUACUCCGCUCUGCCCCCUUCUCUCCUUCCAUUUCCUCCCCUCGGUAAUUCGCGCCUCCCGCGGCUGUUUCCAG	-58.4	67.6056	142	0	0	5	0	1	0	1	0
1I_NR2F2___ENSG00000185551___ENST00000453270___protein_coding___protein_coding	15	96333857	96334075	+	1I	NR2F2	ENSG00000185551	ENST00000453270	protein_coding	protein_coding	.	.	.	.	0.288835	0.405683	0.503133	0.267128	GCAAGUGUGCCCCUCUGGCCCUCAGAGCUCGCCUGGGUGGUGGUUUGAAAGGAAUGGUGCCAAGAGCCUGGCGACUCCAGCUCUGUGGCAGGCCUGCCUGGUUCUUGCGCUGCUCAGGGCCUGGGUCAGGUGGGGGUCGGGCUGGGGCAGACCCCGCCGGGGAACCUGGGGACUGAGGCUGGUCAUUAACUGUGGAGUGUCUCCUUUCCUCCCCGCAG	-98.3	65.5963	218	0	0	0	0	0	0	2	0
1I_NSUN5___ENSG00000130305___ENST00000438747___protein_coding___protein_coding	7	73303529	73303599	-	1I	NSUN5	ENSG00000130305	ENST00000438747	protein_coding	protein_coding	.	.	.	.	0.0406857	0.0158571	0.0357429	0.0994429	GUGAGUGAGUGGGGGCGUGCUUGGGAGGCGCAGGAUGGCACCGGCACAUCUAACAUCUACACUUCUCUAG	-19.5	58.5714	70	0	0	0	2	0	0	0	0
1I_NSUN5P2___ENSG00000106133___ENST00000457352___pseudogene___pseudogene	7	72948597	72948667	-	1I	NSUN5P2	ENSG00000106133	ENST00000457352	pseudogene	pseudogene	.	.	.	.	0.0255	0.0215	0.0254857	0.0903143	GUGAGUGAGUGGGGGCAUGCUUGGGAGGCGCAGGAUGGUACUGGCACAUCUAACAUCUACAUUUCUCUAG	-17.2	52.8571	70	0	0	0	0	0	0	1	0
1I_NUP214___ENSG00000126883___ENST00000531584___protein_coding___protein_coding	9	131126194	131126411	+	1I	NUP214	ENSG00000126883	ENST00000531584	protein_coding	protein_coding	.	.	.	.	0.0298433	0.0244931	0.0666498	0.00211521	GUGAUACGGGCUUGCCUAACGUAGAGUCAGGGAAGGUCAUCCAUCCUGCAGAACCUUUAGUUGAUUGGACUAGGAAGACUAUUUUGACCUCGGUAUAUCAGCCUAAAGUCAGGAACCUAAAGGGAGGGCCAAGUGGUCCCAGUGAUAGCAACGUGGGAGUCCCCCAGGGAUAACUUCAGGAUGGUGUGUUUAAUAGUUCUUAUAUGGGUUCUGACAG	-62	47.9263	217	0	0	0	0	0	0	1	0
1I_NUTF2___ENSG00000102898___ENST00000567105___protein_coding___protein_coding	16	67846985	67847277	+	1I	NUTF2	ENSG00000102898	ENST00000567105	protein_coding	protein_coding	.	.	.	.	0.380469	0.54336	0.585966	0.237171	GUGAGUGUCGGGGCCAGCACGCCGGGGCGGGGGCUGGGCCGCAGGAGCCGCUCUCUGGGCUGCCGGGAGGCUCCGCUGAGAGUCCCCGGGCGGCCCCUCCCCUCCCCCCCCCCCGGCGGCCCGAAGCCGCGCGGGGCCCGGGCCAUGUGUCGCGCGCGGCUCCGCCUCCCGCCGGUCCUGUGAGGCGGCGGCCGGGGGUAACGCACAGAGAGCCAGCCGGGCGCCUAUCUGGGCCGUACCGUGCUGGUGGCUGGUGCACCGGCCUGCGCCAUGGCCAGGCCUUUUUCUCUAG	-167	77.7397	292	0	0	0	0	0	0	2	0
1I_OSGEP___ENSG00000092094___ENST00000556252___protein_coding___lncRNA	14	20452149	20452275	-	1I	OSGEP	ENSG00000092094	ENST00000556252	protein_coding	lncRNA	.	.	.	.	0.0312063	0.0535952	0.0289683	0.124944	GUCAAAAUAGCCAACACCUUACCUCUGCCACCAUCACUACCCCUACCCCACCUCACAUCCCUUAUGUCCCCCACUAUUGUUUUUUUCCAAUCUCUAGGAUUAUAACUUCCAUUUCUAUCUCCCUAG	-3.7	44.4444	126	0	0	0	0	1	0	0	0
1I_OTUD3___ENSG00000169914___ENST00000481686___protein_coding___lncRNA	1	19906616	19906727	+	1I	OTUD3	ENSG00000169914	ENST00000481686	protein_coding	lncRNA	.	.	.	.	0.0223604	0.0319009	0.0497297	0.103459	GUAUGUAAGAUGGGGUUGAAUGGGCAGGUGGUGGGCAGGUGUAAUUCUGUGGCAGUGGUGGUAGCUUGAGAUUAAUUUUAUUUGUAUUUUCCUUCUGAUUUAUAAAAGUAG	-15.9	39.6396	111	0	0	1	0	0	0	0	0
1I_OTUD6B-AS1___ENSG00000253738___ENST00000524003___antisense___antisense	8	91069822	91069930	-	1I	OTUD6B-AS1	ENSG00000253738	ENST00000524003	antisense	antisense	.	.	.	.	0.00772222	0.0280833	0.0282778	0.0267963	GUAAGAAAGAAAAAUAACGCAUUUUAAUAAAGCCGUCGAUAAUUAUCAAUGGGAAUCUUUGGGCUGUUUGGGGCUGUGUGGAAUUAAAUUAUGUUUAUUGUCUCCAAG	-14.1	34.2593	108	0	0	3	0	0	0	0	0
1I_PABPC1___ENSG00000070756___ENST00000519363___protein_coding___protein_coding	8	100721886	100722052	-	1I	PABPC1	ENSG00000070756	ENST00000519363	protein_coding	protein_coding	.	.	.	.	0.998934	0.997807	0.988795	0.952253	GUGUGUGCUCCGGGCUCGGAACACACAUUUAUUAUUAAAAAAUCCAAAAAAAAUCUAAAAAAAUCUUUUAAAAAACCCCAAAAAAAUUUACAAAAAAUCCGCGUCUCCCCCGCCGGAGACUUUUAUUUUUUUUCUUCCUCUUUUAUAAAAUAACCCGGUGAAGCAG	-26.8	34.3373	166	3	0	0	3	0	1	1	1
1I_PACSIN3___ENSG00000165912___ENST00000530405___protein_coding___protein_coding	11	47182559	47182673	-	1I	PACSIN3	ENSG00000165912	ENST00000530405	protein_coding	protein_coding	.	.	.	.	0.124632	0.181263	0.205491	0.133456	GUGAGCAGCUGGGUCCUGGGCUCAGCUACUUGUCUAGGGGAGGAGCCCAUCUGACAGCCCCAGCCCCAAAGGAAGCUUCUCCCUGGUGAUGGCACCCUUUUCCUGUAUGCCCAG	-39.1	60.5263	114	1	0	0	0	0	0	0	0
1I_PC___ENSG00000173599___ENST00000530187___protein_coding___lncRNA	11	66858269	66858335	-	1I	PC	ENSG00000173599	ENST00000530187	protein_coding	lncRNA	.	.	.	.	0.981106	0.582242	0.879879	0.494909	GCGGGAGAGCUGACCGAGCUGGGCGAAGGCGCCUGGGGGCAGUGCGUCAAUAAGGUUAUGGUCCAG	-20.8	65.1515	66	0	0	2	0	1	0	0	0
1I_PCID2___ENSG00000126226___ENST00000375459___protein_coding___protein_coding	13	113178008	113178173	-	1I	PCID2	ENSG00000126226	ENST00000375459	protein_coding	protein_coding	.	.	.	.	0.00555152	0.00106061	0.000993939	0.00154545	GUGAGCAGUUGUUUCUUUCCACUUUGGUUGUGCUGAUGAGACCGGUCCGGUACUGCAACAAGGCUCCCUGAAGCCGGAACUCUUGGAGGCGCUUUUCCCAGGGAUGCUGAGGCUGAGAUUUUCAGCACACCCGAGUUAAUCUCCUUCAUUUGUAACUAAUUUCAG	-43.6	49.697	165	0	0	0	0	3	0	0	0
1I_PCSK7___ENSG00000160613___ENST00000533135___protein_coding___lncRNA	11	117207866	117207969	-	1I	PCSK7	ENSG00000160613	ENST00000533135	protein_coding	lncRNA	.	.	.	.	0.0587379	0.0537573	0.0299515	0.0854175	GUGAGUCUCGUGCCCUCACACCAGGCCCUACCUUUCCUGCUUGUUAUCUGGUCCCUCUGCAUCUCAGAGUCCCCACAGAAAGUGUCCCGUGUGCAAUAUAUAG	-18.4	53.3981	103	0	0	1	0	0	0	0	0
1I_PCYT2___ENSG00000185813___ENST00000572995___protein_coding___protein_coding	17	81904944	81905065	-	1I	PCYT2	ENSG00000185813	ENST00000572995	protein_coding	protein_coding	.	.	.	.	0.0515041	0.0748926	0.0755785	0.0578099	GUGCAGUUGGGUGGGGGCACCUCGGAGCCGCCUCAUGGGCGCUCUCCGCUAGACUUACCGUGCCCUCCCCCUCGGAGCCGCCUCAUGGGCGCUCUCUGCUAGACUUACCCUGCCCUCUCAG	-47	67.7686	121	0	0	0	0	1	0	0	0
1I_PDE4D___ENSG00000113448___ENST00000504624___protein_coding___lncRNA	5	59988317	59988487	-	1I	PDE4D	ENSG00000113448	ENST00000504624	protein_coding	lncRNA	.	.	.	.	0.190606	0.3113	0.249171	0.0513	GUGAGUGCCCUCAGAUGUCAUUUCCCCAUUUUAUAUUUUAGAUGGUGAUUGUUGUCUGUGGUCUUUUGAGUUUUUGUGGCUCAUUGCUUGAUUUGAGUGGGAGAACAAUGGGGUUUCUAGAGUCAAAAAAAAAAGGAUGAAUUUCUCAGGUGACAUUUCUAUAUCUGCAG	-34	38.2353	170	0	1	0	0	0	0	0	0
1I_PDPK1___ENSG00000140992___ENST00000569721___protein_coding___lncRNA	16	2598469	2598531	+	1I	PDPK1	ENSG00000140992	ENST00000569721	protein_coding	lncRNA	.	.	.	.	0.00458065	0.00295161	0.00446774	0.000903226	GUGCCAUCGAGGGCUCCGGAUCCCUUAUCCUACUUAGCAGUGUUGGUCUCUGGGGCUGGAAG	-19.5	58.0645	62	0	0	2	0	0	0	1	0
1I_PFDN4___ENSG00000101132___ENST00000487129___protein_coding___lncRNA	20	54208558	54208834	+	1I	PFDN4	ENSG00000101132	ENST00000487129	protein_coding	lncRNA	.	.	.	.	0.0251594	0.0140652	0.012	0.00143478	GUGAGGAAACUGAGGCCCAGAGAUGGGGAGUCACCUGCCCGAGGUUACGCAGCUCAUAACGGGGACAGCAGGUUCCUGCAUCCCCAGAUUAGCAGGCCCCAGAGACCCUGUGUCCAACCUGGAGCUGCCCAUUUCCACGCUUGAUGCCCCUGAGUCCUUCAGGCUAAAACCAGUAUUUAUUGAGAAUGGAAGAUGUGCCGGGCCCAGCAGCCGGCCGUUUAUCUGUUAUCCUCCCCGCAACUCAGCAAGUGCAAUGGGUUCCUCUCCACUUUGCAG	-89.2	56.5217	276	0	0	0	0	0	0	1	0
1I_PFDN6___ENSG00000204220___ENST00000374607___protein_coding___protein_coding	6	33289628	33289769	+	1I	PFDN6	ENSG00000204220	ENST00000374607	protein_coding	protein_coding	.	.	.	.	0.105504	0.0780922	0.0805319	0.00497163	GUUAGGAUUUCGGUUGAGAGGCUUGGGGUCUUGCGUUUCGCCCACCAUCUCCUGGGGACAGGGUGGAGUCGAUAUCCGGGACGGGGGGGAGGUUGCGGUGCCCCUCAGGGCUACCUCUCAAGAGUGCUAUCAUUUCCGCAG	-52.3	60.2837	141	0	0	1	0	1	1	3	0
1I_PFDN6___ENSG00000204220___ENST00000374610___protein_coding___protein_coding	6	33289628	33289774	+	1I	PFDN6	ENSG00000204220	ENST00000374610	protein_coding	protein_coding	.	.	.	.	0.115541	0.082226	0.0813836	0.00586986	GUUAGGAUUUCGGUUGAGAGGCUUGGGGUCUUGCGUUUCGCCCACCAUCUCCUGGGGACAGGGUGGAGUCGAUAUCCGGGACGGGGGGGAGGUUGCGGUGCCCCUCAGGGCUACCUCUCAAGAGUGCUAUCAUUUCCGCAGGCCAG	-52.3	60.9589	146	0	0	5	0	1	1	1	0
1I_PHLDA2___ENSG00000181649___ENST00000314222___protein_coding___protein_coding	11	2928667	2928895	-	1I	PHLDA2	ENSG00000181649	ENST00000314222	protein_coding	protein_coding	.	.	.	.	0.0465833	0.0870877	0.037557	0.00608772	GUGAGUGACUGCCCGCGUCCCGGCGAGCCCUGCGCCCUAACAGCCGGGACCGGGGCCUUUGGGAAAAACCACUUCAACCCCAGACGGCGGGGCGGGGGCGCUGCACCUCCUUGGGGGACCCGGCGCCCCGCAAUCGCGCUGGCCCCCUCGCGUCAGGGUCUCGGGGCCCCUCAGGCUGGACCCGGACCGGCCCUGGCACAGCUCUCUGACCCAGUCCUUUCCCCACAG	-106	72.807	228	0	0	0	0	7	0	0	0
1I_PHLDB1___ENSG00000019144___ENST00000527500___protein_coding___lncRNA	11	118635163	118635392	+	1I	PHLDB1	ENSG00000019144	ENST00000527500	protein_coding	lncRNA	.	.	.	.	0.310952	0.510197	0.559301	0.150707	GUCGGUGCUGCGGUUUGGAGGGAACCGGGAAGGUUGGGGAAUCAGCGCUCCAGGCCAUGAUGCCCGCAAAAGGGCAAGGCCAAGUACAGCGGGAGCUGGGGGGAGGCAGGUUUCUUACCCAAUUUCCCCGGGUCCAGCCCCAUACAACGCAUGCCCCUGUGGCCUGGUCUUCCAGGCCCAGAGUGGCAUUGCAAGCACCACCCAACCCCCUUUGUCACUGUCGUUGAAG	-99.8	61.5721	229	2	0	0	0	0	0	0	0
1I_PIFO___ENSG00000173947___ENST00000369738___protein_coding___protein_coding	1	111346671	111346909	+	1I	PIFO	ENSG00000173947	ENST00000369738	protein_coding	protein_coding	.	.	.	.	0.0677983	0.00846218	0.00490756	0.0448571	GUGAGGAGGGCUGCCGAGAAGCCUAGAGUAGAGGGCAGGUAGGGGGAAGGGUGGGGAAGCUGGGAAAGACGAAGUGGGAGGAAGUGCAGUUCGCCCCCCUCCAGGAGUUUGGCGUGGUUUUGUAAGCGCACGGUUGGGCCCUGUCCUCUGCUCAGUCUCCCCGACCUUCCCCUCCCGGAACGCGCUCACGUAGACCCAGGUGCCGUCCCUCACGUGGAGCCUCUCCUCUUUAUUUUAG	-97.5	61.7647	238	0	0	0	0	0	0	1	0
1I_PIGQ___ENSG00000007541___ENST00000540548___protein_coding___lncRNA	16	582611	582882	+	1I	PIGQ	ENSG00000007541	ENST00000540548	protein_coding	lncRNA	.	.	.	.	0.0360258	0.0369077	0.0213801	0.00982657	GUGAGUCCUGGGGUGGGGUGUGCGUCCCUGUGGCACGGCCCCUCAGAGUUGGGCAGCCCCGAGGGGAGAUGCAGCUUCUGCCUCCCCCCAGCGCUCCCUUCUGGCUGCAGGCUCACUUGCCUCCUUGGGAACUGGGACUGGCUUCUCCCACAGGCAAGGGAAUGUCUGAGACAGCACUGGCCCUGCCUCACAACUGCCCGCCCCCACCCUCUCUCUGCAGACGGGGUUGGAGCUCAGACCACCCCACUGACCGCUGCCCUUGUCCUUCCAG	-113.4	66.0517	271	0	0	0	0	0	0	1	0
1I_PIM1___ENSG00000137193___ENST00000373509___protein_coding___protein_coding	6	37170657	37170772	+	1I	PIM1	ENSG00000137193	ENST00000373509	protein_coding	protein_coding	.	.	.	.	0.156061	0.24153	0.22067	0.10473	GUGAGAGCACCCCCCGCCUCCGGCCCGGGGAUGCGGGGCGGCGGCGGGAUCUCCUGGGUGGGGAGCUGGCGGCUCGCGGGCCGGCACUGAGUCCCCGUGCUUCCCCCUUUCCUAG	-59.8	76.5217	115	0	0	1	0	0	0	0	0
1I_PIM1___ENSG00000137193___ENST00000468243___protein_coding___lncRNA	6	37172794	37172995	+	1I	PIM1	ENSG00000137193	ENST00000468243	protein_coding	lncRNA	.	.	.	.	0.0215174	0.110652	0.164119	0.0247413	GUGGGUAAUGCUUUGGGUUGGAGAGAUGCCGUAAGGUGCGCCUCCACUCUCCUUAGCCCAGAGGGAAAAAUGGAGUUCACCUAGCUCCUGAGAGAAGGGAUUUUUUUUUUUUUUAAAAGAAAGAGUUAUAUAUACCACCCAGCUUCUUUGUGCUUGUUUUUGCUAAAAGUGUGUUUUCUCUUCUAUUCCCUUGGCUCACAG	-54.8	42.7861	201	0	0	1	0	1	0	1	0
1I_PIM2___ENSG00000102096___ENST00000376509___protein_coding___protein_coding	X	48914294	48914394	-	1I	PIM2	ENSG00000102096	ENST00000376509	protein_coding	protein_coding	.	.	.	.	0.45391	0.47367	0.47564	0.15242	GUGAGGCCUCACUGACCCCAGCCCAGAAGACUCCAUCCUUCUCAGGGACCAGUACCCCCUACUGACUGCUAAUCUUCCCUCUCUGCUUCUUGGCCUACAG	-22.7	57	100	0	0	0	0	1	0	0	0
1I_PIM3___ENSG00000198355___ENST00000360612___protein_coding___protein_coding	22	49961032	49961124	+	1I	PIM3	ENSG00000198355	ENST00000360612	protein_coding	protein_coding	.	.	.	.	0.162565	0.0887391	0.0914457	0.0792609	GUACGCGCGGGGCCGGCGGGGCCGGGGCCGGGGCCAGGGCGGGGACCGGGGGCGCCCCGGGCCGCACCAACCCCGCCCGCGCCUCCCUGCAG	-55.4	89.1304	92	0	0	0	0	0	0	1	0
1I_PITRM1___ENSG00000107959___ENST00000380994___protein_coding___protein_coding	10	3138124	3138234	-	1I	PITRM1	ENSG00000107959	ENST00000380994	protein_coding	protein_coding	has-agotron-25	+	.	.	0.0229	0.00345455	0.00879091	0.0739	GUGAGUGGGGAGCGGGGGAGACAGCGUCUGGGACUGGAAGCCCUCGUGCUGACUCUAACAGCGCUCACGCAGAAGCCAGUCCUUGCUGACCACGCCUGCCUUCCUCUCAG	-47.7	63.6364	110	1	0	7	13	2	5	3	7
1I_PKD1___ENSG00000008710___ENST00000561991___protein_coding___lncRNA	16	2103626	2103724	-	1I	PKD1	ENSG00000008710	ENST00000561991	protein_coding	lncRNA	.	.	.	.	0.684122	0.495582	0.533959	0.724	GCGAGGAGAUCGUGGCCCAGGGCAAGCGCUCGGACCCGCGGAGCCUGCUGUGCUAUGGCGGCGCCCCAGGGCCUGGCUGCCACUUCUCCAUCCCCGAG	-41.5	72.449	98	1	0	1	0	0	0	0	0
1I_PKD1___ENSG00000008710___ENST00000570193___protein_coding___lncRNA	16	2099563	2099643	-	1I	PKD1	ENSG00000008710	ENST00000570193	protein_coding	lncRNA	.	.	.	.	0.156913	0.116587	0.119487	0.0617625	GUGGGCUGGGGCUGGGGACCCGGGAGUACUGGGAAUGGAGCCUGGGCCUCGGCACCAUGCCUAGGGCCGCCACUUUCCAG	-36.8	70	80	0	0	0	0	1	0	0	0
1I_PKD1P6___ENSG00000250251___ENST00000540075___pseudogene___lncRNA	16	15133061	15133263	-	1I	PKD1P6	ENSG00000250251	ENST00000540075	pseudogene	lncRNA	.	.	.	.	0.0181683	0.0154604	0.00500495	0.0177525	GUGAGUGCAGCCUGGCAGGGGACCUCACAUCUGCUGCAUGCGUGCUGGGGACCAAGACCUGUACCCCUGCCUGGAGCUUUGCGGAGGGCUUAUCCCGGGCCCCAGAGAUAAAUCCCAGUGACCCUGAAGCAGCACCCCGACGUUCCGCUCCCAGCAGCCACACCCACCGGGCCCUCUCCGGCGUCUGCUUUCCACAAUGCAG	-62.5	64.3564	202	0	0	4	0	0	0	0	0
1I_PKP3___ENSG00000184363___ENST00000531857___protein_coding___protein_coding	11	394334	394508	+	1I	PKP3	ENSG00000184363	ENST00000531857	protein_coding	protein_coding	.	.	.	.	0.515511	0.519759	0.536195	0.305356	GCCGGCGUGUGCUCCCUGGCGCUGCCCUCUGACCUGCAGCUGGACCGCCGGGGCGCCGAGGGGCCGGAGGCCGAGCGGCUGCGGGCAGCCCGCGUCCAGGAGCAGGUCCGCGCCCGCCUCUUGCAGCUGGGACAGCAGCCGCGGCACAACGGGGCCGCUGAGCCCGAGCCUGAG	-92.8	78.1609	174	0	0	3	0	0	0	0	0
1I_PLCD1___ENSG00000187091___ENST00000463876___protein_coding___protein_coding	3	38007858	38008013	-	1I	PLCD1	ENSG00000187091	ENST00000463876	protein_coding	protein_coding	.	.	.	.	0.146252	0.0446065	0.0650323	0.0994065	GUGAGUGUCAAGAGAAGGGGAUGGCCAAGGUGGUGGGAAGCAGGGCCUGGCGUCUCUUGGGCUGGGGCUGGCUGUCCCUUGACGCAUCCACCCCCCCUCCGCCGCCGAAUGACCAGAACUCUCUCUGUGUUCCCUCCUGCCUGUCCACCCACCAG	-53.7	64.5161	155	1	0	0	0	0	0	0	0
1I_PLEKHJ1___ENSG00000104886___ENST00000588633___protein_coding___lncRNA	19	2233397	2233530	-	1I	PLEKHJ1	ENSG00000104886	ENST00000588633	protein_coding	lncRNA	.	.	.	.	0.0445038	0.010015	0.0196917	0.000789474	GUGGGUGUGGGCAGGGGCUGCAUUUUAUGAAACUGCCCAGCAAGCUGCGCUCCCUGGGGCCCCAGGAUCCACCUAACUGGCCUGGCACCUGGUGCCACGUGCUGCUGCCGCCAGGAUAUGCGCCUUCCCACAG	-53.9	64.6617	133	0	0	0	5	3	0	0	0
1I_PLK3___ENSG00000173846___ENST00000372201___protein_coding___protein_coding	1	44800673	44800839	+	1I	PLK3	ENSG00000173846	ENST00000372201	protein_coding	protein_coding	.	.	.	.	0.0305904	0.0407349	0.0519458	0.0583675	GUGGGCCGAGGGACGUCCGCGGGGUGGUGAUGGUGGAGGUGGGGGUCCCGGCCGGCCUCUUUUCUGGCGCCGAGCAGGGCGUGGGCACUUGACCCCCAACGCGGGGACGCCCGCGGGCCAGACUCGGCCCCCCUGGAACAACCAGCCUGAUGCCCCCUCUUCACAG	-79	72.8916	166	0	0	0	0	0	0	0	0
1I_PLXNB2___ENSG00000196576___ENST00000427829___protein_coding___protein_coding	22	50281742	50281853	-	1I	PLXNB2	ENSG00000196576	ENST00000427829	protein_coding	protein_coding	.	.	.	.	0.104874	0.0864775	0.0919099	0.0701802	GUGAGGACGGUGCAGCCCCGGGUGUCUGGGUCCUGCUCGGGUCUGGGCUGAGAGCUGGUCCACCUGUCCCUGGUUCCCUCCUCCUCACCCCGACCACUGCCGCCUCCCCAG	-45	70.2703	111	0	0	0	0	1	0	0	0
1I_POLD2___ENSG00000106628___ENST00000481763___protein_coding___lncRNA	7	44122109	44122281	-	1I	POLD2	ENSG00000106628	ENST00000481763	protein_coding	lncRNA	.	.	.	.	0.352006	0.104355	0.0264767	0.0266395	GUGAGACAUCGGUAUCCAGGCACGAUAAAUUUCCAAGUGGACACAAUGUCUGGUGUCAACUACAGCUGUUCUCCUUCUUUUCCCAGUAUCCUUUGGGUGCAGUGAGACACCAGGAGAGCUGCUGCUUUGGGGGAUGGACAGGGGCAGCAGGAAUGCCUUUGUGUUUUCGCAG	-58.2	51.1628	172	0	0	0	0	0	2	0	0
1I_POLD4___ENSG00000175482___ENST00000529000___protein_coding___lncRNA	11	67353111	67353210	-	1I	POLD4	ENSG00000175482	ENST00000529000	protein_coding	lncRNA	.	.	.	.	0.0105455	0.0227576	0.00914141	0.00414141	GUGGCCUGUCCUCCCCUCCCGACACCAGGUCUAGCUGCGGGGUGGCAGAGGCAAAGCGGUGGUGAGGAAGGCUGGGAGGUGAGGGGCAGGAGACUGAAG	-40.2	66.6667	99	0	0	6	0	14	0	13	0
1I_PPAN-P2RY11___ENSG00000243207___ENST00000428358___protein_coding___protein_coding	19	10106412	10106500	+	1I	PPAN-P2RY11	ENSG00000243207	ENST00000428358	protein_coding	protein_coding	.	.	.	.	0.17025	0.0460909	0.0262273	0.0872386	GUAAGGCCCGGCAGCUUGGGAGGCAGGUGGCGCAGGUGGGGUCCCGGCCGAGGUCGCGGCGCUGACCCUUUGUCUCUCGUCGCCGCAG	-35.6	72.7273	88	0	0	0	0	1	0	0	0
1I_PPP1CB___ENSG00000213639___ENST00000296122___protein_coding___protein_coding	2	28751924	28752037	+	1I	PPP1CB	ENSG00000213639	ENST00000296122	protein_coding	protein_coding	.	.	.	.	0.760717	0.841248	0.694009	0.559451	GUGGGUGCCUCCGAGUGUGCGCGCGCUCUCGCUACCCGGCGGGGAGGGGGUGGGGGGAGGGCCCGGGAAAAGGGGGAGUUGGAGCCGGGGUCGAAACGCCGCGUGACUUGUAG	-45.7	72.5664	113	0	1	0	0	0	2	0	0
1I_PPP1R10___ENSG00000204569___ENST00000376511___protein_coding___protein_coding	6	30601658	30601935	-	1I	PPP1R10	ENSG00000204569	ENST00000376511	protein_coding	protein_coding	.	.	.	.	0.0653791	0.0534946	0.0498628	0.0350975	GUGAGGAUGCUCCCUGUCCCCCAUAUGCCUUUUGGUUGUCCCAUACAAGCUUUUGGGGAGUGGGUGAGAGUCACUACUGUUGGUAGCUAGGCAGAACGUGAGGUACCCGUCUCUUUGAUGUCCUAGUAUGCAUAGCAGUUCCUACUCUAUGCCCUUCCCCCAAAUCCCCAAGAUUGUCUCUGAAAGACAGUUCUCAGGAUGUCAUGGACAAGGGGUGGUGAGGGUGGCAUUGCCCUCAGCUAUUUCCUGUCUAACUGUUUUGCCAUCGUUCCCACAG	-93.2	50.9025	277	0	0	0	0	0	0	0	0
1I_PPWD1___ENSG00000113593___ENST00000535264___protein_coding___protein_coding	5	65563506	65563802	+	1I	PPWD1	ENSG00000113593	ENST00000535264	protein_coding	protein_coding	.	.	.	.	0.039652	0.0257264	0.0495203	0.0188277	GUAGCUGCAGACAUAGUACCGGGACGAAUUGGAGUGCUGCGUCCGCUGAGUAGGAGGGUUCAAGCCAGAUCCGAAGAGGGAUGAUGUGUGGAGUUUUGUGCCCUCAGAACAGAGGGCCGUCCUCUCACUUCUGGCUACUCCAUACUUGCAUGUCUUAACGAAAUAGUGAUUUAAGCGUAGUACAACGUCUUUUUGAUAAUAUCUAACACUUUUGAUCAUUGAUUUGUUAUGACAGAUGCUAAAACUAACAUUUUCCUAUUCUUAUGUGUUUGGCUCCUCUCAUUUACUCCCCACAG	-86.3	43.9189	296	0	0	3	0	0	0	0	0
1I_PRKAB1___ENSG00000111725___ENST00000541640___protein_coding___protein_coding	12	119668045	119668235	+	1I	PRKAB1	ENSG00000111725	ENST00000541640	protein_coding	protein_coding	.	.	.	.	0.109316	0.0831842	0.0608	0.0690895	GUAAAGCGCGAUUGCGAGAGCUCGGCAACCCUGCCGACUCAGCCGGAACCGGCUCCCGGCCCGAGGGGCGUGGUGUCCUGGUGCUCCGACUCCUUCCGCAGGCUCCUUGGGACCCGCGGUUCCGGGAGUCCCUUGCUCAGGGUCCCUUUCCUGCAGUGAGGCGCCGUCCGCCUUCCCUGUGUCCCCGCAG	-85.7	69.4737	190	0	0	0	0	2	0	0	0
1I_PRKAG1___ENSG00000181929___ENST00000548362___protein_coding___protein_coding	12	49002870	49002964	-	1I	PRKAG1	ENSG00000181929	ENST00000548362	protein_coding	protein_coding	.	.	.	.	0.789255	0.783851	0.717319	0.668043	GGAAUUGUAUCACUGUCUGACAUCCUGCAGGCCCUGGUGCUCACAGGUGGAGAGAAGAAGCCCUGAGCUGGGGGAAGGGGUCAUGCAGCACCAG	-28	58.5106	94	0	0	0	0	0	0	0	3
1I_PRKCE___ENSG00000171132___ENST00000421201___protein_coding___protein_coding	2	45651703	45651903	+	1I	PRKCE	ENSG00000171132	ENST00000421201	protein_coding	protein_coding	.	.	.	.	0.474735	0.8256	0.834405	0.54552	GUAGGUAAGCGCCGGGCGCGGCGCCCGCUUUCCCGCAGUCCGGAGCCGGAGAGCCAGCGAGGCGGCGAGGCAGCCCCCGCGGCUUGCAGCGGAGCCGACAGCUCGUCUUCUCUUCUGGAGGUGCAGCUGGUGGUCGGGGGGAGAGACUUGCUCCAAACACGGACAUCCCCCAGCUCUCCCCCCUCCCUGUUUUCCGUUAG	-92.7	69	200	0	0	0	0	0	0	5	0
1I_PRKD2___ENSG00000105287___ENST00000593363___protein_coding___protein_coding	19	46716535	46716814	-	1I	PRKD2	ENSG00000105287	ENST00000593363	protein_coding	protein_coding	.	.	.	.	0.0382652	0.0613943	0.0406272	0.0568925	GUGAAUUCCCCCGGGCCGCCUUCUGAGUGGGAUCCUCUUCUUGGAGCACUGGAUCCUGGGAUUCCCUCUGCCCCCUUCUCAAUCCCUCCUCUAGGGAAGGGGCCUUUGAAUCGCGGGCUCUCCUGAUCCCUGUGACCCCGACCUACUAGAUUUCCUCUCAGGCUUCUUGGAAUCUCAAUCGCUGGGACCUCCAACCCACUACUUUUCUCCUUUCUGAUCUUCUGGGAGCCCUGGAUUCCGGGCCUCUGACCCACUAUAGUGCCUUUCUCUCCUUCCCAG	-79.6	56.6308	279	0	0	0	0	0	0	0	1
1I_PRMT5___ENSG00000100462___ENST00000476175___protein_coding___lncRNA	14	22920731	22920839	-	1I	PRMT5	ENSG00000100462	ENST00000476175	protein_coding	lncRNA	.	.	.	.	0.286296	0.478889	0.534296	0.533778	GUGCAGUACAUCUAUGGGCUGUGAUUCCCCUUGCCCAUCAGAGAGGAGCAUUUCAAUCUGCUUUCCUGCCUUACAUCAAGGUGGGCAAGGGAUUAUAAUUAAUUGCAG	-34.5	46.2963	108	0	0	0	1	2	0	2	1
1I_PRMT5___ENSG00000100462___ENST00000557443___protein_coding___protein_coding	14	22920731	22920987	-	1I	PRMT5	ENSG00000100462	ENST00000557443	protein_coding	protein_coding	.	.	.	.	0.563141	0.699797	0.751074	0.652324	GUGUGGUAUGAGUGGGCUGUGACAGCACCAGUCUGUUCUGCUAUUCAUAACCCCACAGGCCGCUCAUAUACCAUUGGCCUCUAGCCCUGCGUGCCAAGUGUCCAGAGCCUUGGAAGCAGCUUCAGGUUCUGCUCCUGUAGUACAGAAGGUGCAGUACAUCUAUGGGCUGUGAUUCCCCUUGCCCAUCAGAGAGGAGCAUUUCAAUCUGCUUUCCUGCCUUACAUCAAGGUGGGCAAGGGAUUAUAAUUAAUUGCAG	-88.4	50.7812	256	0	0	0	1	0	0	0	0
1I_PRRT2___ENSG00000167371___ENST00000636902___protein_coding___protein_coding	16	29814465	29814661	+	1I	PRRT2	ENSG00000167371	ENST00000636902	protein_coding	protein_coding	.	.	.	.	0.641092	0.915316	0.90148	0.6415	GUGAGUGGGGGCUUGGGACAGGCAGGGGAGGAAUGGAAGGGUUGGCAAGGGCAGCUUUACUAACCCCUGCCCCUGCUCUCUCCUGUCUGUCCUCCUUACCUCUCCUUUGUCUCUCCUUGUCUCCCCCUCCCCCCGUCUGUCCUUCCCUCUCCUCUCCCACAGUGUAUAAGUGAGGGGCUCUGCCCCGCAUCCCAAG	-70.9	60.7143	196	0	0	0	0	1	0	2	0
1I_PSMA3___ENSG00000100567___ENST00000554456___protein_coding___lncRNA	14	58244941	58245111	+	1I	PSMA3	ENSG00000100567	ENST00000554456	protein_coding	lncRNA	.	.	.	.	0.0450765	0.0395765	0.0444235	0.0519588	GUGAGUUCGCUGUCUGUCGGUGUAAUAGUUUAACCUAAGGAUUGGGGUUGAAGGGAACUCGGACAGACCACAUGGGGUUCGCGGACCCGGGGUGCUCUGAGACCGCCUUCGGCUGGGUGGGCCAUUUGCAGCUGUUUGGAGACCGGUCGUCUUUAUCCCCUAUAUGCUAG	-53.7	55.8824	170	0	0	0	0	0	0	1	0
1I_PSMC5___ENSG00000087191___ENST00000582420___protein_coding___lncRNA	17	63827523	63827619	+	1I	PSMC5	ENSG00000087191	ENST00000582420	protein_coding	lncRNA	.	.	.	.	0.0133229	0.00647917	0.0133542	0.0528021	GUGCAGUGGCGGCCCGGCAGGUUACGGGGCUGGGUGCGGAGCGAGCGUGAUCUGAGUGGAGAGCGGGCCGGGGCAGGAGCGUCGGGUGGGUCGGAG	-35.4	73.9583	96	0	0	0	0	0	0	1	0
1I_PSMC5___ENSG00000087191___ENST00000583283___protein_coding___lncRNA	17	63827923	63828118	+	1I	PSMC5	ENSG00000087191	ENST00000583283	protein_coding	lncRNA	.	.	.	.	0.0589949	0.123379	0.092241	0.00860513	GUAGGCGGCGUUCCCAUUCUUUUAUUUUAGUCCUGGGAAAAUGGAGGGUUCCAAGGGAGGGAGGGAUUAGAACCCAGAUCCUGAGCCUCCGAAGUCCAAACUUUUUCUACUACGCAAAGCUACCUGGUGUCAAGCCUUAUUCAAAGUGCCCUGCAAGUGGCUUUACCCCCUCGGAUGUUUAACCUGUCGUUUAAG	-51.4	48.7179	195	0	0	0	0	0	0	1	0
1I_PTPA___ENSG00000119383___ENST00000434095___protein_coding___protein_coding	9	129142177	129142444	+	1I	PTPA	ENSG00000119383	ENST00000434095	protein_coding	protein_coding	.	.	.	.	0.05597	0.0357341	0.0209251	0.0451461	GUAGGUGGGCAAGGAAUGUUAUAUUUUCCUAGCAGGCCUUGAGGGCCAAAGGGGAACCUUGUCUCUGGCACUUGCAUGUGCCUGUUUGUAUGUUUGCCCCUCAGGCAGAUGCUAUAGCUUGGUCCCCAAGUGUCUGCGCGUGCAUUGUGUGCGUGUGCGUUUGUGUGUGUGUGUGUGUGCAUGCAUGGGUGUGACUUUGCUGCAGGGGAGGAGGGAUGAGCUCCCAGCCAGAACCUGUCUCUUCAGCUUGUGGCUUCUCUUUUUCAG	-95.9	53.1835	267	0	0	0	0	0	0	1	0
1I_PTPN7___ENSG00000143851___ENST00000495688___protein_coding___lncRNA	1	202148466	202148553	-	1I	PTPN7	ENSG00000143851	ENST00000495688	protein_coding	lncRNA	.	.	.	.	0.0528506	0.046	0.0818966	0.0355057	GUGGGUCUGGGGAAAGUGGGCCGAGUGAUCUGGGGGUACCCCUUGGGUUGGUGUGGGGAAGGAGUGCCUCCUUAGUGGUGCUUGCAG	-26.4	62.069	87	0	0	0	3	0	0	0	0
1I_PUF60___ENSG00000179950___ENST00000529999___protein_coding___protein_coding	8	143818075	143818192	-	1I	PUF60	ENSG00000179950	ENST00000529999	protein_coding	protein_coding	.	.	.	.	0.0918291	0.0834359	0.109487	0.138521	GUGAGGCAGGGAGCCAAGGCCUCGAUCCCGCAGGCGUGCAGGGCUGCCCCUCCACGGAAGCCUUUUGUGGCCGGGCCUGGGUUGACCGGUCUUUCCAUCUCACCGCCUCUUCCCCAG	-45.7	67.5214	117	0	0	0	0	0	0	1	0
1I_RAB24___ENSG00000169228___ENST00000303270___protein_coding___protein_coding	5	177301807	177301924	-	1I	RAB24	ENSG00000169228	ENST00000303270	protein_coding	protein_coding	.	.	.	.	0.378111	0.384915	0.654701	0.28947	GUGUGUGCUUCCCCAGCCUUUAUGGAGACUUACUCUAGGCCCACAGCAUCUAGCCCCUUUCCUGAGUUACCUGAUCCCAACAGAAUGGUGCUGAGCUGCCACCUCUCUUUUUGACAG	-20.8	52.1368	117	0	0	0	0	0	0	0	0
1I_RACK1___ENSG00000204628___ENST00000507756___protein_coding___protein_coding	5	181237042	181237224	-	1I	RACK1	ENSG00000204628	ENST00000507756	protein_coding	protein_coding	.	.	.	.	0.0419835	0.0255165	0.0347033	0.0752143	GUGGGAGGAUCUCUUGAACUGCAGGGGCUUAAGGCUGUAGUGAGCCAGGAUCGCACCCCUGCACUCCAGCCUAGACAAUGGAGCAAGGUGGACGGAUCUCAAAAAAAGCCACUUGGGCUGAAUCUAGUGAGACUGCAGAAUUUAUGCCAGCCUGACCUGUCACUGUCAUUUCUUCCCUGCAG	-57	52.7473	182	0	0	0	0	0	0	0	0
1I_RAD23B___ENSG00000119318___ENST00000419616___protein_coding___protein_coding	9	107283309	107283526	+	1I	RAD23B	ENSG00000119318	ENST00000419616	protein_coding	protein_coding	.	.	.	.	0.720733	0.261986	0.388876	0.410935	GUGAGCUAGCGGAUUCCCUGCUUGUCUCGCCGACCCCCUCGCGCCUUCUGCAGACUCCGUGGCUGGCGCUCGGCGCGUGAGGAAGCACGGCGGCCCGAGUUCGCGGGGAAGGCCGCAGUCGCGGAGGCAGCGGCGCGGUCCGGGGCACGGGCUGGGGGAGAGGCCGCUCCGCUGGGCGAAUGUGACAAGCCCCCACCCCCACCGCCUUCCUCCCCAG	-101.6	73.7327	217	0	1	0	0	0	0	1	0
1I_RANGAP1___ENSG00000100401___ENST00000446258___protein_coding___protein_coding	22	41256105	41256190	-	1I	RANGAP1	ENSG00000100401	ENST00000446258	protein_coding	protein_coding	.	.	.	.	0.0572824	0.196153	0.165576	0.122824	GUAGUCGGAUGGGGGAGGCCUCUGCACAGGUCUGCUAGGCUGGCCCUGGCACCCCGGCUGACUGCUCUUCCCUCCCCUUGAGCAG	-35.4	67.0588	85	0	0	0	0	1	0	0	0
1I_RASD1___ENSG00000108551___ENST00000225688___protein_coding___protein_coding	17	17495684	17495895	-	1I	RASD1	ENSG00000108551	ENST00000225688	protein_coding	protein_coding	.	.	.	.	0.0501564	0.0374028	0.0438389	0.0715498	GUGAGCCGGGGGCCGGGCAGGUGCGGGAGGGAAGGGCGGGGAACCCUCGGCCAGGGCGCCCCGCGAGCGCCGGUCCGGCUGCCGCGCGCCGAGUAGUGCGCUUCGCGCUUAGAGAGGCUAGCGCGCCCCGCGCGGCCUCAAAGUCAGCCCGACUUGUCCCCUGGGCGGCCACCCUCACCUUCUCCUUUUCUGCUCUCUGUGCCCCCUCUAG	-105	73.4597	211	0	0	0	0	2	0	0	0
1I_RASSF3___ENSG00000153179___ENST00000336061___protein_coding___protein_coding	12	64610541	64610618	+	1I	RASSF3	ENSG00000153179	ENST00000336061	protein_coding	protein_coding	.	.	.	.	0.566857	0.080013	0.690922	0.132403	CCGGGAACCUCGCGGGGCUGGCGGGCGCCGCACCCCCUCCCUGGCCGCCUGCGCCCCGGGGAGGCCGCCCGCGCGCG	-41.3	88.3117	77	0	0	0	0	1	0	2	1
1I_RBM19___ENSG00000122965___ENST00000553232___protein_coding___lncRNA	12	113817925	113818102	-	1I	RBM19	ENSG00000122965	ENST00000553232	protein_coding	lncRNA	.	.	.	.	0.108384	0.0623277	0.0382712	0.063322	GUAUGCACCACCACGCCCGGCUAAUUUUGUAUUUUUCAUAGAGACUGGGUUUCACCAUGUAGACCAGGCUGGUCUCGAAUUCCUGACCUCAAGUGAUCCACCUACCUCGGCCUCCCAAAGUGUGGGGAUUACGGGUGUGAGCCACCACGCCCGGCUAAUUUUUUGUAUUUUUAGUAG	-44.1	49.7175	177	0	0	0	0	0	0	1	0
1I_RBM41___ENSG00000089682___ENST00000475556___protein_coding___lncRNA	X	107088573	107088734	-	1I	RBM41	ENSG00000089682	ENST00000475556	protein_coding	lncRNA	.	.	.	.	0.969963	0.998783	0.998453	0.970081	GUGAACCCUUUGCUUCCCACUCACUGGUCUCAGCUACAUCAGUGGGUGAUAGUGGCACAGCUGAGAGCCCAUCAUUACUCCAGGACAAGGGAAAACAGGCAGCACAGGGUAAAGGCCCCAGUCUCCAUGUGGCAAAUGUUAUUGAUUUUUCACCUGAGCAG	-41.2	50.9317	161	0	0	3	0	0	0	0	0
1I_RBM48___ENSG00000127993___ENST00000496410___protein_coding___protein_coding	7	92529183	92529475	+	1I	RBM48	ENSG00000127993	ENST00000496410	protein_coding	protein_coding	.	.	.	.	0.116483	0.0749178	0.124993	0.0155342	GUAAGCACUCAGUGAAUAUUCGUUGAGUGAUUGUUCCCAGUGACUUCUACCGACUCAAUUUCUGGAAAAAAAUGUCGACUGAAGGUAGUCUGUUAUAUGCCUUAGGUAGCCUCUCACAUGGACUGUUAUUCUUUAUGCAGAAGGAAUGGCAGAAAUUUCAUUUUGUGUUCUUUUGCUGACUGGGUUGAACAGAUUAUUUCUUGUUUUCAAAGUUCUCUUUAAAAAAAAAUAGAGGCAGAUUCGUCCUAGGCUUAUUUGCGAAAUACGUUUAAUAACUCUGCAUUUCUUUCAG	-66	36.6438	292	0	0	0	0	2	0	0	0
1I_RECQL5___ENSG00000108469___ENST00000580707___protein_coding___protein_coding	17	75629475	75629707	-	1I	RECQL5	ENSG00000108469	ENST00000580707	protein_coding	protein_coding	.	.	.	.	0.066694	0.0377328	0.0717888	0.0589052	GUGAGCUGUGGCCCAGUGGCCUCCAGACCUGUGACCAGGAAAGGCUUCACUUCCCCUCUGCCCUCAGGGGUGCACCUCUUGCCAAGGCCUGGCUCCCCACCAGGGUCCUGCCUGCCUCUUCCCUCCCACACUCCUGAGAGCCCCGUCCCAAUGUGAGUUACUGCUCCAGCCAGCGGUGCCCUCAAGGGGGCCUAGUGGGCUGAACCUCCUCUCCUCCUGCUCACAUUUACAG	-85	63.3621	232	0	0	0	0	0	0	4	0
1I_RELA___ENSG00000173039___ENST00000526257___protein_coding___protein_coding	11	65655762	65655854	-	1I	RELA	ENSG00000173039	ENST00000526257	protein_coding	protein_coding	.	.	.	.	0.11263	0.149337	0.148293	0.15863	GUGAGAUGGGGACUGGGAAAGCCAGAGAGGAAGGCAGCGGGCAGGGAGGGGACACCCUGGGGCUGAGAACUGACCUAGCCCUUGCCCUACAG	-28.9	64.1304	92	0	0	0	0	1	0	0	0
1I_REX1BD___ENSG00000006015___ENST00000358607___protein_coding___protein_coding	19	18588900	18588994	+	1I	REX1BD	ENSG00000006015	ENST00000358607	protein_coding	protein_coding	.	.	.	.	0.0398085	0.106457	0.190032	0.0891489	GUGAGCCCAGGCCCAAGCGGGAACGGGCGCGGGGCGGGCGGCGCAGACCCAGGGGCGCGGGCUUCAUGCCCCAGCCGUGCCCCCUGUCCCGCAG	-54.7	79.7872	94	0	0	0	0	0	0	0	0
1I_RHOT2___ENSG00000140983___ENST00000566214___protein_coding___lncRNA	16	668236	668357	+	1I	RHOT2	ENSG00000140983	ENST00000566214	protein_coding	lncRNA	.	.	.	.	0.140165	0.107331	0.127802	0.207149	GUAGGCGCCGGCCCGGGGGUCUCGGAGCUGCGGCGGCCGUGAGGCGGGGUGAGGGUCUCGGGGGUCGGGGGGCGCCGUGACCUUGGCCCUCGCGCUGACCGCCUCGCCCCGCGCAGCCCAG	-75	80.9917	121	0	0	0	0	0	0	0	0
1I_RNASEH2C___ENSG00000172922___ENST00000308418___protein_coding___protein_coding	11	65719809	65720044	-	1I	RNASEH2C	ENSG00000172922	ENST00000308418	protein_coding	protein_coding	.	.	.	.	0.0521277	0.0869872	0.0332723	0.0870383	GUGAGUAGACGAGGAGUUCCGUCUUGCCCCCGGGUGGAUGGGCUGGGGAGCACAAUUGCGCAGACGGAGCCUGGAGGAUUCUACUGGGUAGUGUGUGGGAAGCGUAGCUCCCUGACCACUCUUCCUAGCAUGUCUAGAAGCGGUUAUUCUGAACAGCUGGGUCCUUCCUCGGGUAUGGGGGCCAGCUUGCCGCCCUGUCUUACAAGUCCAACAGUAGAGGCGACUCCUGUUGCAG	-91	58.2979	235	0	0	0	0	0	0	3	0
1I_RNF10___ENSG00000022840___ENST00000540046___protein_coding___protein_coding	12	120563623	120563815	+	1I	RNF10	ENSG00000022840	ENST00000540046	protein_coding	protein_coding	.	.	.	.	0.206677	0.135063	0.141891	0.164047	GUGAGGGUGCCGGAAGAGAGGGCUGGGUUGCCGCAGAGGUGUUUCAGAGGUGACCCGGUGCUCUAAGCAGAGGAGCGCCACUAGAUCCUGUGGCUUGGGUGGCUUGAGCCCUUGGGCAUGGGGAGGGGUGGGGAGCCUCCUGGGGACUGGCCAAGACUGGUGUGUGAUAGAGCCCCUUGUCCUCAGCGGAAG	-81.7	63.5417	192	0	0	3	0	0	0	1	0
1I_RNF123___ENSG00000164068___ENST00000497099___protein_coding___lncRNA	3	49718262	49718391	+	1I	RNF123	ENSG00000164068	ENST00000497099	protein_coding	lncRNA	.	.	.	.	0.730434	0.719395	0.749109	0.704891	GUAGAGCAGCACGAGCACAAGGCCCACGGCACAGCCCAGCAGUGUGGUGAAGCCUGUGUUGAAAGCCUCGGGCUCUGGGCGCGGAAAGUGCACGCUCACGUUGUACUCGUGCGUCUGGUUGUGGUGCAG	-53.7	62.0155	129	0	0	0	0	0	0	1	0
1I_RNF40___ENSG00000103549___ENST00000324685___protein_coding___protein_coding	16	30762360	30762474	+	1I	RNF40	ENSG00000103549	ENST00000324685	protein_coding	protein_coding	.	.	.	.	0.0905614	0.26214	0.0940614	0.157175	GUGAGGGCUCUGGCGCCGGGGGGGACGGGAUCCAGCAGGUGUGUGCAGGGUGGAGGGUGUUUGGGGCUGUGGAACACCAGCCGUUCCCACAUCUCUGCUCUGUGUCUUCUGCAG	-47	64.9123	114	2	0	0	0	0	0	0	0
1I_RNF44___ENSG00000146083___ENST00000274811___protein_coding___protein_coding	5	176529090	176529287	-	1I	RNF44	ENSG00000146083	ENST00000274811	protein_coding	protein_coding	.	.	.	.	0.0486193	0.0304061	0.0419188	0.0543452	GUAACACUGCCCAGGUCUGCUCCUGGGUAUUCCUCAUGCAGUGACGGGGGGAUGGGCUGGCCUGGGCUGUUUCCCUCCUUGUCCUUGUCAUCAUCUCGGAAGUUCUGGCUCCAGCGGACCAAGUCCCCCCAGGUGGCUGCACAGAUGUGGUGGGUUGGGGCUGGUGAGAGCAACGCCUGACGUGCAUGUUCCCACAG	-74	60.9137	197	0	0	0	0	0	0	0	0
1I_ROMO1___ENSG00000125995___ENST00000374077___protein_coding___protein_coding	20	35699456	35699632	+	1I	ROMO1	ENSG00000125995	ENST00000374077	protein_coding	protein_coding	.	.	.	.	0.0941534	0.0449432	0.0749773	0.0733977	GUAGGCGCCGGGCGACGCGGGGCCGGAACGCGAAGAGGGUGGUGGAGUCGGGCUACCCACUGAUUUUCCUUCCCUUACUUCCCCUGAGCCCUUGGGCCCACUUCCCAGCCUACCGCUUCCGUCCCCGCCCGACUCUUGGGCCAGCGCCUGGGCCCACACUUUCCUAUCCCCCGCAG	-70.8	68.1818	176	1	0	0	3	0	0	0	0
1I_ROMO1___ENSG00000125995___ENST00000374078___protein_coding___protein_coding	20	35699451	35699632	+	1I	ROMO1	ENSG00000125995	ENST00000374078	protein_coding	protein_coding	.	.	.	.	0.112945	0.0640552	0.0944696	0.0989945	GUGAGGUAGGCGCCGGGCGACGCGGGGCCGGAACGCGAAGAGGGUGGUGGAGUCGGGCUACCCACUGAUUUUCCUUCCCUUACUUCCCCUGAGCCCUUGGGCCCACUUCCCAGCCUACCGCUUCCGUCCCCGCCCGACUCUUGGGCCAGCGCCUGGGCCCACACUUUCCUAUCCCCCGCAG	-73.1	67.9558	181	1	0	0	3	0	0	0	5
1I_ROMO1___ENSG00000125995___ENST00000397416___protein_coding___protein_coding	20	35699494	35699632	+	1I	ROMO1	ENSG00000125995	ENST00000397416	protein_coding	protein_coding	.	.	.	.	0.0678116	0.0367971	0.0529493	0.0762029	GUGGUGGAGUCGGGCUACCCACUGAUUUUCCUUCCCUUACUUCCCCUGAGCCCUUGGGCCCACUUCCCAGCCUACCGCUUCCGUCCCCGCCCGACUCUUGGGCCAGCGCCUGGGCCCACACUUUCCUAUCCCCCGCAG	-39.4	65.2174	138	0	0	0	0	0	0	0	1
1I_RPL10___ENSG00000147403___ENST00000436473___protein_coding___protein_coding	X	154398398	154398496	+	1I	RPL10	ENSG00000147403	ENST00000436473	protein_coding	protein_coding	.	.	.	.	0.0503061	0.0998469	0.0730816	0.0824796	GUAAGCGCAGUUGUCGUCUCUUGCGGUGCCGUUGCUGGUUCUCACACCUUUUAGGUCUGUUCUCGUCUUCCGUUCCGACUCUCUCUUUUUCGUUGCAG	-11.8	52.0408	98	0	0	0	2	12	5	0	0
1I_RPL12___ENSG00000197958___ENST00000361436___protein_coding___protein_coding	9	127447726	127447876	-	1I	RPL12	ENSG00000197958	ENST00000361436	protein_coding	protein_coding	.	.	.	.	0.156833	0.1031	0.10302	0.0785133	GUAAGUGACAUUUUCAUUGUUACAGUAGGGGUGAAAGGGGGGCCACCCAGUGUAUUCACAGAGAUAAGCUGGGAAGUUUUGGAAAUGGUUACUGGUGGGGUGGGAUAAUCCUUUUAAACUUUUUACUGAUUUUUUUUUUCUUUCCCACAG	-34.3	40.6667	150	1	0	2	0	3	0	0	0
1I_RPL13___ENSG00000167526___ENST00000311528___protein_coding___protein_coding	16	89560712	89560939	+	1I	RPL13	ENSG00000167526	ENST00000311528	protein_coding	protein_coding	.	.	.	.	0.0430749	0.0128943	0.015815	0.0574009	GUGAGGGAGACUGGGUCCUGGCCUUUGGGCAUCAUCCAGCGCCAUCGGCCUGGCGCUUCAGCCAACGCGGGAGUGGAUGGGCCCCUUCUUCUUCGCAGACAGCGUUCGGCCGCUGCCCGGGCUCUAGGCGCGGCCGGACGGCCCAGUCUGGAGGGUUCGGGGCGGAGGCCCGGGGGGGUGCGCGCGCCCGGGGUCCGGCCUCUCACUCGCUCCCCUCUCGUCCGCAG	-116.8	73.1278	227	0	2	5	0	1	5	3	2
1I_RPL23___ENSG00000125691___ENST00000245857___protein_coding___protein_coding	17	38850214	38850361	-	1I	RPL23	ENSG00000125691	ENST00000245857	protein_coding	protein_coding	.	.	.	.	0.0651361	0.0951361	0.0446803	0.0856871	GUAGGAAAUCAGUCCAGCUUGUUCCUUAGGUCUCUGAGGUUGGGUGGAUUGUCUAGAAGUACAGGCCAAGGAUCUUCUGUGUUUGACGAUGUCUUAAUCUGUCCCCCACAUGUUUUUAUUUUAUUUUAUUUUAUUUUUUUAAUGCAG	-29.3	38.0952	147	0	0	0	0	1	0	0	0
1I_RPL27___ENSG00000131469___ENST00000253788___protein_coding___protein_coding	17	42998471	42998748	+	1I	RPL27	ENSG00000131469	ENST00000253788	protein_coding	protein_coding	.	.	.	.	0.101014	0.0632996	0.0526968	0.088148	GUAAGUAGAAGCUUGGGUUGAAUCUUUCAAUCCGCUGCCAUCCGCGGCUUGGGGGUCGAAGGUCCGGGCGGCGCCGGGUGCAUUCCUUCCCUAGGUCUCUGGCGGCUACGUAUCCGAUCCUGUCCUGCGAGCAGGGCCCUCGGGCGGCCUUGACCAAGGCGACAGUGAACACAGUCUGAAGUUCCGGCCCAAGACCUGGGCUUGCUGGCAGGAGUCAGCUCUGGGCAUCUUUGGCUUUACGGAUUUUUAAGUGGCCCUUUCUCCUUGCUCUCUGCAG	-106.8	59.5668	277	0	9	2	1	4	1	1	1
1I_RPL35A___ENSG00000182899___ENST00000442341___protein_coding___protein_coding	3	197950759	197950935	+	1I	RPL35A	ENSG00000182899	ENST00000442341	protein_coding	protein_coding	.	.	.	.	0.0391648	0.0536705	0.0641591	0.0238125	GUUUGAAUGUCUUGCCGGACCCUGCGUUUCAUAUGGAUGUUCUGGCAUUGUUGUCCCCGAACUCCUACAUGAAACUCCCAUCCAAAAGGAAUUUGCUUUAGGGGCUUAAACGAGAGGGGACGAGGUGGGAAACUUGUGUGGCUUGGUUUUAAACUAAUCUUUUUGUUUGUUUUAAG	-41.1	43.75	176	0	0	0	0	2	0	0	0
1I_RPL37A___ENSG00000197756___ENST00000441179___protein_coding___protein_coding	2	216499180	216499269	+	1I	RPL37A	ENSG00000197756	ENST00000441179	protein_coding	protein_coding	.	.	.	.	0.0328427	0.046573	0.0371798	0.0343596	GUCAGUGAGGUGGAGGAACGGUGUGUGGAGGCUCCAGGGCCUGCCUGGGUUCCAGGUCUAUCACUGGUUUCUCCCUUCACUCUAAACAG	-40	57.3034	89	0	0	0	0	4	0	0	0
1I_RPL41___ENSG00000229117___ENST00000501597___protein_coding___protein_coding	12	56116659	56116774	+	1I	RPL41	ENSG00000229117	ENST00000501597	protein_coding	protein_coding	.	.	.	.	0.0915478	0.0554696	0.0547565	0.233678	GUGAGUGUUUUUUGGUUCCUGCGUUGGGAUUCCGUGUACAAUCCAUAGACAUCUGACCUCGGCACUUAGCAUCAUCACAGCAAACUAACUGUAGCCUUUCUCUCUUUCCCUGUAG	-17.9	46.087	115	0	1	2	2	2	0	0	2
1I_RPL6___ENSG00000089009___ENST00000548343___protein_coding___protein_coding	12	112408338	112408419	-	1I	RPL6	ENSG00000089009	ENST00000548343	protein_coding	protein_coding	.	.	.	.	0.0840123	0.0983827	0.178481	0.0833951	GUAAGGGAAGAGGACCACGGACCAUUAUGUCUUAACCUUAAUUGGCAUUCUCUUACUGUUGAUGCAUUUGUGUCCUUGUAG	-16.2	41.9753	81	0	0	0	0	3	0	0	0
1I_RPL6P27___ENSG00000235552___ENST00000583065___pseudogene___lncRNA	18	6462816	6462932	-	1I	RPL6P27	ENSG00000235552	ENST00000583065	pseudogene	lncRNA	.	.	.	.	0.354121	0.263612	0.289181	0.81	GUGAAAAAGGGUAACCUCAAAGCUAAAAAGCCCAAGAAGGGGAAGCCCCAUUGCAGCCGCAACCCUGUCCUUGUCAGAGGAAUUGGCAGGUAUUCCCGAUCUGCCAUGUAUUCCAG	-31	50.8621	116	3	16	7	5	5	20	8	12
1I_RPL9P9___ENSG00000237550___ENST00000418824___pseudogene___lncRNA	15	82372416	82372497	-	1I	RPL9P9	ENSG00000237550	ENST00000418824	pseudogene	lncRNA	.	.	.	.	0.982235	0.988309	0.953111	0.854901	GUGUUGCUUGUUCAGUAUCUCAAGCCCAGAAAGAUGAAUUAAUCCUUGAAGGAAAUGACAUUGAGCUUGUUUCAAAUUCAG	-13.6	37.037	81	3	9	4	19	1	21	7	20
1I_RPLP0___ENSG00000089157___ENST00000550296___protein_coding___lncRNA	12	120198799	120198853	-	1I	RPLP0	ENSG00000089157	ENST00000550296	protein_coding	lncRNA	.	.	.	.	0.177333	0.215167	0.211648	0.119074	GUGAGUGGACCUGGUUUGCCUGUGCUAACCAGGCAAAUGGGGAGCUGCUUUUAG	-22.7	53.7037	54	0	1	0	0	0	0	2	0
1I_RPP21___ENSG00000241370___ENST00000433076___protein_coding___protein_coding	6	30345228	30345297	+	1I	RPP21	ENSG00000241370	ENST00000433076	protein_coding	protein_coding	.	.	.	.	0.0847826	0.0723333	0.0734783	0.0654928	GUGAGUCUGCGACAAGGGCCCCACGGGGACGGUGCUCGGCGUCCCAGAGUGACUGCUCCCCUCCCGCAG	-24	71.0145	69	0	0	0	0	0	0	1	0
1I_RPS12___ENSG00000112306___ENST00000230050___protein_coding___protein_coding	6	132814613	132814731	+	1I	RPS12	ENSG00000112306	ENST00000230050	protein_coding	protein_coding	.	.	.	.	0.0987712	0.00971186	0.00318644	0.0744153	GUAAGUUGAGCGAGGCGGCAGGGGGGUGUAUUGGUUAUAAUUUGUGGCUCGUUGCGUUCUUGCUGGGAUUCGUGACGAGUAUCUGGUUCUUUAACAAGUCAAUGCUUUUGUUUUUUAG	-27.7	44.9153	118	0	0	0	0	1	0	0	0
1I_RPS14___ENSG00000164587___ENST00000518139___protein_coding___lncRNA	5	150444353	150444478	-	1I	RPS14	ENSG00000164587	ENST00000518139	protein_coding	lncRNA	.	.	.	.	0.213584	0.087128	0.061744	0.10088	GUACUGGGGAGUCAUUUGGGGAGCAGCAGGAUCUGUUGCUGAUUGGUUAGGCCAUUGGUCUAGGGAGUCCUGGGGGCCCUUCCCAUCCAGCUCCAGGCAAUGACGCUUUCUCUUCCUCCCCACAG	-49	57.6	125	1	0	0	0	0	0	0	0
1I_RPS15___ENSG00000115268___ENST00000593052___protein_coding___protein_coding	19	1438580	1438806	+	1I	RPS15	ENSG00000115268	ENST00000593052	protein_coding	protein_coding	.	.	.	.	0.101748	0.0194469	0.0291593	0.0215708	GUGGGUGUCGGGACGACGCGGGGCUGGGAAGGCCUGUCCGGGCCUUCAUGUCCGGGUCCUCGUAACCCGGAGCCGCGAGUGAUCCCCGGGGACGGGUCGAAGCGGUGUGUCCCUGUCGGGCUUCUGUCCCCGGCGGCGCCGCGCGUCUUCCGCGGUGUCCUCGGGCCCGGUGGCCCCGGGAGAUGGGUGUCGGGAUCCCGCUGACGCCCGAUCCGCGCCCGCACAG	-131.7	74.3363	226	0	0	0	1	0	0	0	0
1I_RPS16___ENSG00000105193___ENST00000601655___protein_coding___protein_coding	19	39433418	39433521	-	1I	RPS16	ENSG00000105193	ENST00000601655	protein_coding	protein_coding	.	.	.	.	0.142883	0.0858932	0.0859029	0.0945243	GUGAGUGAGCAUGGGUCCUUCCCAUGAGGUAGAUGGGUGUGUGGGGAUCAAGUCAAGGACUCUGUGUGAUUAUCUAAAUCCUCGUCCCUGCUCUUCUUGCCAG	-29.7	51.4563	103	0	0	0	0	2	0	0	0
1I_RPS16___ENSG00000105193___ENST00000602153___protein_coding___protein_coding	19	39433569	39433664	-	1I	RPS16	ENSG00000105193	ENST00000602153	protein_coding	protein_coding	.	.	.	.	0.1788	0.141011	0.121021	0.127189	GUGAGUCCCAGGAACUGGGCGCAUGGAGGAGGUGGCUCUGGGAGGGAGGCCUUCACAGCGCUCCUGUACCCUUUAAUUGUGUGUCUUUCUCACAG	-35	57.8947	95	0	0	0	0	0	0	1	0
1I_RPS2___ENSG00000140988___ENST00000526586___protein_coding___protein_coding	16	1962656	1962735	-	1I	RPS2	ENSG00000140988	ENST00000526586	protein_coding	protein_coding	hsa-mirtron-1569	.	+	.	0.0877975	0.0851139	0.0531266	0.0938861	GUAGGCUGGUGGCAGGUGAUGGGCCUGCCGUGGGGCAGGCUCCCUCGGGCCCCCGUCUCCUGACUCCUUCCCUCACCAG	-35.8	70.8861	79	1	0	0	0	0	0	1	0
1I_RPS2___ENSG00000140988___ENST00000529806___protein_coding___protein_coding	16	1962265	1962496	-	1I	RPS2	ENSG00000140988	ENST00000529806	protein_coding	protein_coding	.	.	.	SNORA10	0.321173	0.153745	0.240554	0.357771	GUAGGUGGUCCACACAUGGGGCAUAGCCAUGGUCUCUCAGCUCCGCUUAACCACACGGGUCCAGUGUGUGCUUGGCGUGUUUUCAGGGAGGCAGAGAAAGGCUCUCCUAAUGCACGACAGACCCGCCCAGAAUGGCCUCUCUGUUCCUAGGAGUGCGACAAUUUUUGGGUUGGGGGACUUGCCUCAAGCACACCACUGACCCUCCUGGGGUUCUUUUGUUUUGCAGCCAAG	-80.6	55.8442	231	0	0	0	0	0	0	0	0
1I_RPS2___ENSG00000140988___ENST00000533186___protein_coding___protein_coding	16	1962270	1962496	-	1I	RPS2	ENSG00000140988	ENST00000533186	protein_coding	protein_coding	.	.	.	SNORA10	0.307155	0.139243	0.226588	0.34427	GUAGGUGGUCCACACAUGGGGCAUAGCCAUGGUCUCUCAGCUCCGCUUAACCACACGGGUCCAGUGUGUGCUUGGCGUGUUUUCAGGGAGGCAGAGAAAGGCUCUCCUAAUGCACGACAGACCCGCCCAGAAUGGCCUCUCUGUUCCUAGGAGUGCGACAAUUUUUGGGUUGGGGGACUUGCCUCAAGCACACCACUGACCCUCCUGGGGUUCUUUUGUUUUGCAG	-78.5	55.7522	226	2	0	1	0	1	0	0	0
1I_RPS25___ENSG00000118181___ENST00000527673___protein_coding___protein_coding	11	119015758	119015840	-	1I	RPS25	ENSG00000118181	ENST00000527673	protein_coding	protein_coding	.	.	.	.	0.107659	0.0929634	0.0989512	0.177085	GUGAGUAGGAAUGUGUGGGCUCAUGGUGUAGGAGGUAGAUACAAAGCUUUAUGGUUCUGAUUCUUUUAAUUUUUUUUUACAG	-12.4	36.5854	82	0	0	0	0	1	0	0	0
1I_RPS27___ENSG00000177954___ENST00000643794___protein_coding___lncRNA	1	153990802	153990913	+	1I	RPS27	ENSG00000177954	ENST00000643794	protein_coding	lncRNA	.	.	.	.	0.125072	0.158919	0.32082	0.062018	GUGAGUGCUUUGGUCCAGGUUUCGGCGGAGAUCUCGCUGUUCUGUCCGAACUCUCCCCUCACGCUGAUUUCGGAUCGUAGAGGGUCCUCAUUUACCCUCUGCACUUCUUAG	-37.5	54.0541	111	0	0	0	0	1	0	0	0
1I_RPS27A___ENSG00000143947___ENST00000272317___protein_coding___protein_coding	2	55232708	55232807	+	1I	RPS27A	ENSG00000143947	ENST00000272317	protein_coding	protein_coding	.	.	.	.	0.129192	0.0761212	0.0782727	0.122091	GUGGGUGUCUGCACUUCGGCUGCUCUCGGGUUAGCACCCUAUGGUGCCUUCUCUUGUGAUCCCUGACCUAACCUGUCUCUUCCUUUUCCUCAACCUCAG	-17.2	54.5455	99	0	4	0	0	0	1	6	0
1I_RPS3___ENSG00000149273___ENST00000528847___protein_coding___protein_coding	11	75400585	75400693	+	1I	RPS3	ENSG00000149273	ENST00000528847	protein_coding	protein_coding	.	.	.	.	0.0602778	0.0383056	0.080787	0.0503056	GUAUUUAGUUUUGGUGAGGGAUGCAUUGACUAAUAAGACUAGACUGGCUCAGGCGAAAGUGAGCCUACACCGAUCUCCUAAUUUUGAACUUUGCUUUGUUUGGAUUAG	-21.7	40.7407	108	0	0	0	0	0	0	0	1
1I_RPS6___ENSG00000137154___ENST00000380384___protein_coding___protein_coding	9	19376388	19376493	-	1I	RPS6	ENSG00000137154	ENST00000380384	protein_coding	protein_coding	.	.	.	.	0.298381	0.118752	0.144943	0.1002	GUUAGUCUAAGAUGAUUUGAGGGGGUGGGAGGAGUUCGACCUGGCUUUGGAUUUGCGUCUUUAACCCAGAAAGGCCUUAACUGUUUGCUGUUUUGUUUUGUUUAG	-20.5	43.8095	105	2	0	0	0	8	0	0	0
1I_RPS9___ENSG00000170889___ENST00000302907___protein_coding___protein_coding	19	54200888	54201159	+	1I	RPS9	ENSG00000170889	ENST00000302907	protein_coding	protein_coding	.	.	.	.	0.00864576	0.0105498	0.00938376	0.0760111	GUGAGGUGCGGUGGUGUGCUUUUUCUCUAGGGUUUGGGUUGGAUGGUGGCCCGGGCCUUCCGAGUUUCCAUGAGUAAGCUAAAGACGUUAGGAAACAGAGCAGGGUGGUUGAACGGGAGUGCAGCACGGUUGUGGGGGCAGAUACUGACUAUGAGAGCGUUGGAGGUUAUUCUCGCGAGAUCGGAUCUGGGCUCCGCGAGGUUUUGGCGUAGUUGUGGGACUGCGCAGGCGCCGUUUGGAUCCCUUACGCUCACACUUCUCUCCCGCGCAG	-92.4	57.1956	271	0	0	0	0	0	0	0	1
1I_RUSC1___ENSG00000160753___ENST00000490373___protein_coding___protein_coding	1	155324809	155325101	+	1I	RUSC1	ENSG00000160753	ENST00000490373	protein_coding	protein_coding	.	.	.	.	0.37876	0.361027	0.365253	0.359205	GUAAGUGUUACCGCGCCCUUCUUCCCUUACGCCAGUCCGUAGUUCGUGGUCCUUCGCCGGUGUCCCCGGAGCCCAGCGGCUGUGGAUGGCAGAAGCCCAGAGUGGGACUGGUCAGCUGCAGGAGCAGAAGAAAGGUAGGGCACCCUGACUCCCGACCCCGCGCUUCCGAAUAAACUGCCCUUCGCCCCCGGCCCUGCUCUCAGGCUGUCCGAAGGCAGUCUCUCCACGCCCCUCGGGCAAGCCUGGGUAGGGGCGCGGCCUCCUAGCGUCUUCCCUUUCCCACUCCUCCCAG	-108.4	65.411	292	0	0	0	0	1	0	0	0
1I_SAPCD1___ENSG00000228727___ENST00000433778___protein_coding___protein_coding	6	31763168	31763414	+	1I	SAPCD1	ENSG00000228727	ENST00000433778	protein_coding	protein_coding	.	.	.	.	0.0680081	0.171524	0.183984	0.0710244	GUGAGUAUCAGCCCAACAAGAGGUCCCAGGGGAACUCUCUCAAUAGAUCUGCCCUUUAUAUUUCCAUUCAACUUGAGGGCCCACAGUGUUCCCGCCUGCCUCCCCUUGCCCUCCAGGUCCUCAGUGGCCAGUCUGGGUUCACACUCAGUGACCACACAGUGAACCCAACUAGGGGUGGAGAGAAAGGGCCAUAACCCAGAGCCCUACUGUGGCGUGAGAGUCAGCCUCUGUGAUUGCCUUUCCCAG	-76.8	55.6911	246	0	0	0	4	0	0	0	0
1I_SCRIB___ENSG00000180900___ENST00000526832___protein_coding___protein_coding	8	143791308	143791388	-	1I	SCRIB	ENSG00000180900	ENST00000526832	protein_coding	protein_coding	.	.	.	.	0.1011	0.10125	0.13055	0.095325	GUGAGUUGGGGCCGGGCUGGGGUGAGCUCCCAGGAGCCCAGCUGCCCUCAGCUCACUGCCCACCUGUCCCUGCCCUCCAG	-36	71.25	80	0	0	0	0	1	0	0	0
1I_SEC14L1___ENSG00000129657___ENST00000561721___protein_coding___protein_coding	17	77088985	77089152	+	1I	SEC14L1	ENSG00000129657	ENST00000561721	protein_coding	protein_coding	.	.	.	.	0.0352036	0.0410599	0.0257425	0.00475449	GUCCGCACACAGCCACCGAAAUUGGAAUGAGGAGCUGUAGGGAGGCCCCGUAGCCAGCAGAAAAGCAUUGGGGUCCCUGGCUGGGUUAGCCCAGGUUUCUAGGAGUGUGGUAAGCGUCGAAUGACUUUUGUCCUUUUAAAGCACAUUAUGUUACUUUUUCCCCCAAG	-43.4	51.497	167	0	0	4	0	0	0	0	0
1I_SEC14L1___ENSG00000129657___ENST00000569632___protein_coding___lncRNA	17	77088877	77089152	+	1I	SEC14L1	ENSG00000129657	ENST00000569632	protein_coding	lncRNA	.	.	.	.	0.0454618	0.0298618	0.0164509	0.00427273	GUGACCAGAGACCCAGAGACCAGACCCCCUCCACGGCGCCCGGGAUUUCGGGGACGGCUUCUCCCAUCGCAAGUAGGGCUUGGACGGGAGGCGACAAAAGAGAACUUGGUCCGCACACAGCCACCGAAAUUGGAAUGAGGAGCUGUAGGGAGGCCCCGUAGCCAGCAGAAAAGCAUUGGGGUCCCUGGCUGGGUUAGCCCAGGUUUCUAGGAGUGUGGUAAGCGUCGAAUGACUUUUGUCCUUUUAAAGCACAUUAUGUUACUUUUUCCCCCAAG	-84.8	56	275	0	0	0	0	1	0	0	0
1I_SEPT2___ENSG00000168385___ENST00000420786___protein_coding___protein_coding	2	241316315	241316421	+	1I	2024-09-02	ENSG00000168385	ENST00000420786	protein_coding	protein_coding	.	.	.	.	0.0443679	0.286849	0.163198	0.0956132	GUCGGGAGGUUUGGUGCUUGGAGGGAGGAUACAGGUUUAGGCCCGACAAACACUUAGAGCUUGUGUGGCCAUCUUGUCUUUCUAACGGUGCCAUUUCCUCCCUGAG	-42.9	52.8302	106	0	0	0	0	1	0	1	0
1I_SERPINB6___ENSG00000124570___ENST00000380524___protein_coding___protein_coding	6	2948699	2948913	-	1I	SERPINB6	ENSG00000124570	ENST00000380524	protein_coding	protein_coding	.	.	.	.	0.0280093	0.010215	0.00995327	0.0322383	GUAACAGCUAAGCUGUGAGCGAGGCGUGCUAGCAAGGAGCCACUCGGGGGUGUCUGCUGUGGCUGCUGUCCCUACUUUGCGGUCAGCCGUUUAACACUGGAGCGCUGCUGACCAUAGCCACGCUGCCACUGGUGUCUGGCAUCCACAGCAUAGCACAGGGCCCUGCUGGGCAGCAGCACCCUGGGUCUUAAAGUCUUCAACUGUCUCCCUCUAG	-81.7	59.3458	214	0	0	0	0	0	1	0	0
1I_SERTAD3___ENSG00000167565___ENST00000392028___protein_coding___protein_coding	19	40442086	40442326	-	1I	SERTAD3	ENSG00000167565	ENST00000392028	protein_coding	protein_coding	.	.	.	.	0.0463167	0.0812542	0.110488	0.062025	GCAAGUAAGUGAGAUUUAAAUCUAGCUGUACGUAACGCCAGAUCUUAUUUUCUUAAUCGUAUAUGUACUCACCUUCUUAAACUUGUAGGAUUCAGACAGCCUUCAUUUUAUACAUCAGUAAACUGAGAUUCCGAUGAUUAAAAAUCACUAACAACUCAAUAGGCCUGAGAAAGUGGGAUAUGAGCCAGCACUACGGUGUCUGGUGUCUGACCUUCCCCUAUGCGCCUCUUCUCUCUACAG	-48.5	40.4167	240	0	0	0	0	1	0	0	0
1I_SFXN4___ENSG00000183605___ENST00000419372___protein_coding___protein_coding	10	119157733	119157870	-	1I	SFXN4	ENSG00000183605	ENST00000419372	protein_coding	protein_coding	.	.	.	.	0.0800292	0.0350876	0.0223504	0.129365	GUGAGUAUUAUGAGACCCAGAGAGUGUGGGGUUUUGUGUUAUUCCUUUUGGAGUUUGUUGUAUGUGUUUGUUUUUAAAUUAUCUUUGCUGGAUAAAACUGUGAUAUUUGCUAAUUAAGUACUUUUGUUUCUCCUUAG	-23.6	32.8467	137	1	0	1	2	3	0	1	0
1I_SHH___ENSG00000164690___ENST00000435425___protein_coding___lncRNA	7	155800245	155800457	-	1I	SHH	ENSG00000164690	ENST00000435425	protein_coding	lncRNA	.	.	.	.	0.00779717	0.00493396	0.00263679	0.00580189	GUGCCUGAGGCCAUGGUGCAACUCUGCUGGUGACUGGGGCACCUUGGAGCAGAGCUUCACCCGGAUGGGAAAUCCUCACUCCUGGGUGGCACUCCCUCCUGGACAGGCCCGGUGGCAGAGUGUCCGUGCUGCUGGGUGCUGUCCCCAGCCCUCCUGGUCCAUCUUCUUAAGAUGCGUCCACUGCUUUAUAUUUAAAAUUCUCUUUUUCACAG	-79.9	57.0755	212	0	0	0	0	0	0	1	0
1I_SHKBP1___ENSG00000160410___ENST00000291842___protein_coding___protein_coding	19	40576985	40577230	+	1I	SHKBP1	ENSG00000160410	ENST00000291842	protein_coding	protein_coding	.	.	.	.	0.326792	0.28409	0.269012	0.226127	GUGAGUGUGGGAGACUCCUGAGGUCCCAUCCUCGGGGGCGGGAAGCGGGGUGGGAGUAUCCGCCUCUCCUGGGGGAAUCCCUGUCCAUCAAGGGUUGCUCCGCCCCCCCCCCCUUUGGAGGCGCGAGAUUCUGGAAAAACGCCGGGGGAGGGGGAAGGGGAGGGAACCCUGGAUCCUGCGGGAGGGGGACGCAUUCCUCACCCGCUCCUCUUCAUCUCUUGCGUCCGUUUACCUUCCCCGCCCAG	-116.8	66.1224	245	0	0	0	0	0	0	2	0
1I_SLC10A3___ENSG00000126903___ENST00000369649___protein_coding___protein_coding	X	154488496	154488583	-	1I	SLC10A3	ENSG00000126903	ENST00000369649	protein_coding	protein_coding	.	.	.	.	0.853885	0.961862	0.863161	0.669828	GUGAGUGCUAUAACCUGGGGAGGCGGGGGUGGCUUUGUGGUGAGCAUCCACUCAGGCCUGGCUGGGCUGGCCCCACUCCACAUCCAG	-31.2	64.3678	87	0	0	0	1	0	0	0	0
1I_SLC25A1___ENSG00000100075___ENST00000451283___protein_coding___protein_coding	22	19176244	19176420	-	1I	SLC25A1	ENSG00000100075	ENST00000451283	protein_coding	protein_coding	.	.	.	.	0.0871136	0.0621989	0.0416761	0.0430682	GUGAGUGGGGGAGGGGCAGGGCUAUUGUCCCCACCUCAAACCUUUCCCGGCCUACCUGGCCUGCCCACUCUGUCCCCUUCAGGCCUCUGUGCCUCUCACUUCAGUAUCUGGGGAUUGCCCUGUGCAGGGACACUGUGCUGACCUGCCUUCCUCUCCCCGCCCCUCCUCCCACCCAG	-67.1	64.2045	176	0	0	2	0	0	0	0	0
1I_SLC25A3___ENSG00000075415___ENST00000228318___protein_coding___protein_coding	12	98593740	98593974	+	1I	SLC25A3	ENSG00000075415	ENST00000228318	protein_coding	protein_coding	.	.	.	.	0.0487991	0.157517	0.126598	0.15888	GUGAGUGUGGCCGGGCCUUCUCCUGUGGCGGGUGUGGGGAGCGGAGCCCAGAGCUCCUGUGGGGCCGCUGCUUUGGCGGUGGGCCCAGCCGGGAGCAGCCUCUUUCGAAGGCCGCCGUGACCUCUUCAAGGGCGUGGAGACGGGAAGGAAAAGGCCCCGGUUGGGGUUCCAGGGCGCCGGUAACGUUAACCGGCGCCUUGCCUGUCCUCUAACCGUCGCUCCCUCCUCCCCUAG	-119.4	68.3761	234	0	0	0	0	1	0	0	0
1I_SLC3A2___ENSG00000168003___ENST00000541372___protein_coding___protein_coding	11	62881056	62881182	+	1I	SLC3A2	ENSG00000168003	ENST00000541372	protein_coding	protein_coding	.	.	.	.	0.758675	0.776937	0.82596	0.664365	GUGGAGCUGAAUGAGUUAGAGCCCGAGAAGCAGCCGAUGAACGCGGCGUCUGGGGCGGCCAUGUCCCUGGCGGGAGCCGAGAAGAAUGGUCUGGUGAAGAUCAAGGUGGCGGAAGACGAGGCGGAG	-39.5	62.6984	126	1	0	0	5	0	3	1	2
1I_SLC5A6___ENSG00000138074___ENST00000488743___protein_coding___lncRNA	2	27199837	27200104	-	1I	SLC5A6	ENSG00000138074	ENST00000488743	protein_coding	lncRNA	.	.	.	.	0.0807191	0.206225	0.152277	0.104401	GUAAGUGGCUAGAAACAGCACUCUGGUUAUAAUUGCCCCAGGGCCUGAUUCAGGACUGACUCUCCACCAUAAAACUGGAAGCUGCUUCCCCUGUAGUCCCCAUUUCAGUACCAGUUCUGCCAGCCACAGUGAGCCCCUAUUAUUACUUUCAGAUUGUCUGUGACACUCAAGCCCCUCUCAUUUUUAUCUGUCUACCUCCAUUCUGAAGAGGGAGGUUUUGGUGUCCCUGGUCCUCUGGGAAUAGAAGAUCCAUUUGUCUUUGUGUAG	-65.3	47.5655	267	0	0	0	0	0	0	0	0
1I_SLC6A9___ENSG00000196517___ENST00000360584___protein_coding___protein_coding	1	43997739	43997854	-	1I	SLC6A9	ENSG00000196517	ENST00000360584	protein_coding	protein_coding	.	.	.	.	0.156426	0.0871217	0.0961217	0.123696	GUGAGGGCAGGGACAGGCUGGGUAGCCAGGCAAAAUGGGAGGGGCCAGCUGGAAGGGGCUUAAGGGCUCCCUCCUGACGUGCCCUGCCCCUGUGCCCCAUGCCUACCUCAUGCAG	-55.7	66.087	115	0	0	0	0	0	0	0	0
1I_SLC9A6___ENSG00000198689___ENST00000370701___protein_coding___protein_coding	X	135985477	135985602	+	1I	SLC9A6	ENSG00000198689	ENST00000370701	protein_coding	protein_coding	.	.	.	.	0.632032	0.646952	0.665432	0.435992	GUAGGGGCGGGAGGCGGGGGGAGACAUGGCUCGGCGCGGCUGGCGGCGGGCACCCCUCCGCCGUGGCGUCGGCAGCAGUCCCCGAGCCCGCAGGCUCAUGCGGCCCCUUUGGUUGCUCCUCGCAG	-67.8	76.8	125	0	0	0	0	0	2	0	0
1I_SLTM___ENSG00000137776___ENST00000560494___protein_coding___protein_coding	15	58879776	58879979	-	1I	SLTM	ENSG00000137776	ENST00000560494	protein_coding	protein_coding	.	.	.	.	0.923153	0.998493	0.998911	0.966635	GUUUUAAGAUAAUUUAUUGAAAUCUCCUGUAAACUUUACUUGACUACUUAUGAAGAGGACCUCUGACUUGCUUGAGAGUUCUGUCAGACUUUUCUUUUUAAAAAUUUAACAUGAUUGCUUUUCUCAAUUUUGGAGAAGAUGUUUAAAUAGUUCUGUUGUAACUUUUAAUAGUUUUGUGUAUCAUUCAACUUUUUUUCUUGCAG	-29.3	28.5714	203	1	0	0	0	0	0	1	1
1I_SLX1A-SULT1A3___ENSG00000213599___ENST00000569959___lncRNA___lncRNA	16	30194577	30194739	+	1I	SLX1A-SULT1A3	ENSG00000213599	ENST00000569959	lncRNA	lncRNA	.	.	.	.	0.0193333	0.00319136	0.014	0.0155556	GUGGGUACCUGGGCUGGAGGCAGGGCCUGAGGUGGGCAGGUGCAGAGGGCUGCACUUCUCGGCUGAAGCCGGGAAUGAGGACCCCGCUCUCGGGUGGGAUUGGAGGGGACCCGCGGCUGAGGCGCUGGGCUGCGACAGGGACAUCACCGUUCUCCUCCUCAG	-71	68.5185	162	0	0	0	0	0	0	3	0
1I_SMARCAD1___ENSG00000163104___ENST00000394961___protein_coding___lncRNA	4	94208242	94208345	+	1I	SMARCAD1	ENSG00000163104	ENST00000394961	protein_coding	lncRNA	.	.	.	.	0.0401942	0.091534	0.204718	0.244748	GCAUGUUUGCGGGCCCUUUAUUGCCUUGGGAAUAAACUGCUGUGGCAUUGUAUCGUAUAUUGUUUUCAUGGCCUUUUUUCCUCUCUUUAUUUUUCCCCUGCAG	-20.7	42.7184	103	0	0	0	0	2	0	0	0
1I_SMARCD1___ENSG00000066117___ENST00000551497___protein_coding___protein_coding	12	50085870	50086160	+	1I	SMARCD1	ENSG00000066117	ENST00000551497	protein_coding	protein_coding	.	.	.	.	0.16221	0.141083	0.150676	0.0432793	GUCAGCUUCUAAAGAGAUAGUAGCUAGCAGAGUAAAUGUGGAACUGGCGAUGUCCGAUGUGUCCCAUCCAAAAUAGACUGAGAAUUUGAGUAUAAUCUGGCUCUCGCUUAGCUUUUGGACUCUGUUUUUCUAUGGAGUCACUACUGGAGCAAAGGGUUCUCCUCUCAUUGUCCUCCAUUCCAUCCCUAAACCUUACUUCAUUCAAAGAUCUCAGGCGUUCCCUGCUUUUCUUUCUUGAUGGGGUUUAGCAGGUGAAACCAUGACAUCUCUGGGUCCUCUCCCCUCUGUAG	-80.8	45.1724	290	0	0	0	0	2	0	0	0
1I_SMARCD2___ENSG00000108604___ENST00000450364___protein_coding___protein_coding	17	63832991	63833068	-	1I	SMARCD2	ENSG00000108604	ENST00000450364	protein_coding	protein_coding	.	.	.	.	0.188519	0.127013	0.110805	0.0948961	GUGAGGCUCUGCCCUGUUUUCCCUCCUUUGGCCGUGAGUAGCAAAGGCCUGAGCCACUUGGUUUCUCCCUUCUCCAG	-17.8	57.1429	77	0	0	0	0	0	0	0	1
1I_SMC4___ENSG00000113810___ENST00000497984___protein_coding___lncRNA	3	160404071	160404327	+	1I	SMC4	ENSG00000113810	ENST00000497984	protein_coding	lncRNA	.	.	.	.	0.267672	0.338383	0.393934	0.245113	GUGGGUUUUUUCGUUGGCUGGUUGGUUUGGCUUCUUGAUUUUUGUGAUCUUUGAGAAAGGGACCAAAACAGCAUGGAAAAGUAUCAAUUCUUUGCUAAGUUGGGUUAUUAAUGAGAACUACUGGCAGUUUGUGUGCAUGUUCAAUUGAAGUUUUUAAUCCAUAGAAUUAGUUUCAGUAUGAAAUGAGUGAAUUUUGAAGUAGGCCUAUGACUUAAUACCAACAAUUGUUUUCUGGUUUUGUUUUUCCUCAAAACAG	-50.2	34.7656	256	0	0	4	0	0	0	0	0
1I_SMG5___ENSG00000198952___ENST00000361813___protein_coding___protein_coding	1	156250670	156250857	-	1I	SMG5	ENSG00000198952	ENST00000361813	protein_coding	protein_coding	.	.	.	.	0.0326417	0.0729786	0.0875348	0.0390856	GUGGGUCAUGGGUGAGGUGGGGGGAUGGUGUGGAAUAGGGACGAGGUACCAGAGCAGACUCCAUCCCCAGACCCUCCACAUAGCUACCUUUUUUUCUCUUCCAUCACUCCUUCCCCAGCGCCUCAACAAUUUGCUCUUCAGUUCAGGAGGUCAGACCCUCUCCAUCUUUCCUUCUCCCAUUCCACAG	-56.7	54.0107	187	0	0	0	0	0	0	0	0
1I_SMG9___ENSG00000105771___ENST00000597586___protein_coding___protein_coding	19	43747897	43747977	-	1I	SMG9	ENSG00000105771	ENST00000597586	protein_coding	protein_coding	.	.	.	.	0.0598625	0.100712	0.0895375	0.09415	GUGAGCAGAGAAGGAGGGAGGAGGGGGAGCCGUUAGGGAAGGGAUUGCCCCCAUUGAUGGGAUUUUUUUUACCUCCGUAG	-24.9	55	80	4	0	3	0	0	0	2	0
1I_SMG9___ENSG00000105771___ENST00000602222___protein_coding___protein_coding	19	43747539	43747632	-	1I	SMG9	ENSG00000105771	ENST00000602222	protein_coding	protein_coding	.	.	.	.	0.320204	0.332086	0.331495	0.140398	GUGAGUUGGGGCUGGGCAGUACCAGGUUGGGAACUGGCGUCUCCUCACAGAUCCUCACUGCAUCCUCUGUCUCCUGCUUUCUCCAAUCUCCAG	-25.8	56.9892	93	0	0	0	0	3	0	0	2
1I_SNHG1___ENSG00000255717___ENST00000539921___lncRNA___lincRNA	11	62852681	62852810	-	1I	SNHG1	ENSG00000255717	ENST00000539921	lncRNA	lincRNA	.	.	.	.	0.107194	0.0228527	0.0467519	0.0116977	GUAGGUAUCUGUUUAAAUAUUUAACUGAUUUUAUAAUAGCAACCUUUUGCUCCUAGGUUACAUAGUGUUAAAUAUUGUGUUCAUUUGUAUUUUCCAAUCCAAUAAGAACUUUUUUUUUUACCUCUGCAG	-14.2	27.907	129	0	0	3	0	1	0	1	0
1I_SNHG1___ENSG00000255717___ENST00000541578___lncRNA___lincRNA	11	62852436	62852655	-	1I	SNHG1	ENSG00000255717	ENST00000541578	lncRNA	lincRNA	.	.	.	.	0.220201	0.253644	0.144562	0.225689	GUGAAUUUUCCAAGUUCUUGGACAACCUAGCUGUUGAAAAGCUUUCUGGGUUUGGGGGGUAUUUCAGAUGUACCUUAAAGUGUUAGCAGACACAGAUUAAGACACUGGGAGCCAAUGAAACAGCAGUUGAGGGUUUGCUGUGUAUCACAUUUCUGUAUUUUAUCACCCCCUUCCUGCAACAUUAUUUAUCUGGAAUCUACCUGCCCUUUUGUUUUUUAG	-51	40.6393	219	0	1	2	0	4	0	4	0
1I_SNHG16___ENSG00000163597___ENST00000586846___lncRNA___lincRNA	17	76557857	76557969	+	1I	SNHG16	ENSG00000163597	ENST00000586846	lncRNA	lincRNA	.	.	.	.	0.00536607	0.015375	0.0356696	0.0170893	GUAAGGCUGCCUGGGUGGGAAAACGGGGUCUUCCUUGACACGACACUAACAUACUUGGCUUCCCUUCCUCAGAGACGAAGUGGUGACGAUAAUCUCGGUUUCUCCCUCAUAG	-23.4	51.7857	112	1	0	3	0	5	0	3	0
1I_SNHG4___ENSG00000281398___ENST00000507692___lincRNA___lincRNA	5	139274161	139274363	+	1I	SNHG4	ENSG00000281398	ENST00000507692	lincRNA	lincRNA	.	.	.	.	0.0268564	0.0305693	0.0430792	0.0604802	GUGAGUAAGGACCCAGAGGGGAGAGUCCUUGGAGGUUUCCCAGCCUGGGGAAAGAAGCAGUGCAGGGUGGCUUCUGCCGGGGCACGGGACGAAAUUGGGGUUCGUCCCCUCGUGAUCCCGAGCUUGGAGGGCAUCUGAAAGAGACUUGGGCCUCGGAGUCGUCCCCUGUUUUUCUACCAUCCCUCUUCCCUCUUCUCCCUAG	-81	59.4059	202	0	0	0	0	1	0	0	0
1I_SNHG7___ENSG00000233016___ENST00000436596___antisense___antisense	9	136724939	136725054	-	1I	SNHG7	ENSG00000233016	ENST00000436596	antisense	antisense	.	.	.	.	0.237643	0.00413913	0.00362609	0.0334957	GUACAGAUAGAGGCCUCACCCCCUCUGGGACCACUGGCACUCAGGGUGUUUGCAGCCUCAGAGCCCACCUGCCCCCAGGGCCACAGCUGCAUCUCCUGCCCUGCUGUCAUUACAG	-35.8	62.6087	115	1	0	0	0	1	0	0	0
1I_SNHG9___ENSG00000255198___ENST00000531523___lincRNA___lincRNA	16	1965129	1965405	+	1I	SNHG9	ENSG00000255198	ENST00000531523	lincRNA	lincRNA	.	.	.	SNORA78	0.391957	0.380275	0.316891	0.315174	GUAGGUCCUGCCGCGUUGACCACUGGCGUCUCGCUGGUGGUCUUCGAGACCGGCGUUGGUUGAAAAUCGCCCCCGGCUUUGGCCGUGGCCGCGGGUGAGAUUCGGCGCCCAGAGCCCCCGGGGGCCUCAGCUCACCGCGCGCUGCCCCAUGUGCGGCGGUGAAACCCAGGCCCCGACAGGCGCUGCCGCCUCCCCCCCGGGUGCGGUCGCUCGCGAGGUCUGGCCCCUGACUCCUGACCCCGACUGCAGACCCCUAACCUUGUUCUUUCUCCGCAG	-126.1	70.2899	276	0	0	1	0	0	0	0	1
1I_SNX5___ENSG00000089006___ENST00000486039___protein_coding___protein_coding	20	17968289	17968374	-	1I	SNX5	ENSG00000089006	ENST00000486039	protein_coding	protein_coding	.	.	.	.	0.0690588	0.0561294	0.0575294	0.0660824	GUGAGGUCCUCCCAGCCUCAGACUCCUGGGCGGGCGGCCCUGCGAGCUCCGGGGUCGCUGCAUUCUUUCCCUUGCGCGUCCAUAG	-33.2	68.2353	85	0	0	2	0	0	0	0	0
1I_SNX5___ENSG00000089006___ENST00000606602___protein_coding___protein_coding	20	17968161	17968374	-	1I	SNX5	ENSG00000089006	ENST00000606602	protein_coding	protein_coding	.	.	.	.	0.0317887	0.0231925	0.0248592	0.026446	GUGAGGUCCUCCCAGCCUCAGACUCCUGGGCGGGCGGCCCUGCGAGCUCCGGGGUCGCUGCAUUCUUUCCCUUGCGCGUCCAUAGGCCGUGGCUGCUCGCCGCCAUCCCCAGCGCGGGAAGCACCCGUGAGACCCGGGCGGCCCCUCUCCCUGGUCUUCACUGAAGGCUGCCCCGGGGAAUCCCUGUGGAUGUCCCGGAUUCUAUUAGGACAG	-95.3	68.0751	213	10	0	20	5	19	0	49	1
1I_SPAG5___ENSG00000076382___ENST00000321765___protein_coding___protein_coding	17	28577770	28578009	-	1I	SPAG5	ENSG00000076382	ENST00000321765	protein_coding	protein_coding	.	.	.	.	0.157381	0.0879791	0.12077	0.0900879	GUAUAGGCAGGAGGGAGGUGAUAUCACUAAUGAACCUGGUACAAGGCCUGGCCCCAGGAGGUACUAAUGAGCACAGAUCUGGUUCCCAGCCUGUGCUGAGAGCUGGGCCUGAAUCACUAUUGCAGGCUUCUCUGUGGUGUCUGUUUUCUCCCCUCUAAUUCAGCGGCUGCCUCCUGGGGCUGGGAGCCCUGGGCCUUAAGUCUGUGGUCCUGAGCUGCGUUUUCUGCCUCUCUUCCCAG	-95.5	56.0669	239	0	0	0	0	0	0	0	2
1I_SPTLC3___ENSG00000172296___ENST00000434210___protein_coding___protein_coding	20	13009072	13009200	+	1I	SPTLC3	ENSG00000172296	ENST00000434210	protein_coding	protein_coding	.	.	.	.	0.657594	0.595516	0.430664	0.664023	GUAACCAUUUGUUUUAGUUUCAACGAUCUGACAAAAAGAUAGGCUGUUGCUCUUCUUCUGGAAAAGCCUGAUUGGUAAGAUUCCUUUAAGGGCUCAGCCCCAAAGAGCUUUAUCCCAUCCCCUCGCAG	-23	43.75	128	0	0	0	0	1	0	0	0
1I_SRRM2___ENSG00000167978___ENST00000574866___protein_coding___lncRNA	16	2770227	2770351	+	1I	SRRM2	ENSG00000167978	ENST00000574866	protein_coding	lncRNA	.	.	.	.	0.575613	0.628476	0.684097	0.74754	GUGGGUCUGAGGCUGGCCCUGUGUGGUGUGAGGUUUGGUGGUCAGGACCUGGGCGGGUGGUCCUGAGUGCUGGCCCGUGUGCUUGAAAGGGUGUGGUGCUAUUGGGUCCUACUGUGUUCCCCAG	-45.2	62.0968	124	0	0	3	0	0	0	0	0
[truncated: 2,032 more rows]
